# Supplementary material for: Single-cell RNA sequencing and traditional RNA sequencing reveals the role of cancer-associated fibroblasts in oral squamous cell carcinoma cohort
Source: Front Oncol. 2023 May 10;13:1195520. doi: 10.3389/fonc.2023.1195520 (PMC10206127; doi:10.3389/fonc.2023.1195520)
Supplement: Supplementary file 1 [file DataSheet_1.zip]

Archive with 26 entries (26 files):
- bjbhzmusvx_THCA_GSE148673_violin_multiple_Celltype_curated_None.png
- dmuyoujpiw_THCA_GSE148673_violin_multiple_Celltype_curated_None.png
- epwjnqmakk_THCA_GSE148673_FN1_umap.png
- evrxwlcibs_THCA_GSE148673_violin_multiple_Celltype_curated_None.png
- flpbzphawn_THCA_GSE148673_CALD1_umap.png
- gocrldjoks_THCA_GSE148673_TMSB10_umap.png
- huwpchraqw_THCA_GSE148673_violin_multiple_Celltype_curated_None.png
- ihbgtogztu_THCA_GSE148673_violin_multiple_Celltype_curated_None.png
- ijflnbsqkn_THCA_GSE148673_LGALS1_umap.png
- ofsjwmrvft_THCA_GSE148673_violin_multiple_Celltype_curated_None.png
- pdifzqahyh_THCA_GSE148673_FTH1_umap.png
- qalgkoiuaq_THCA_GSE148673_S100A6_umap.png
- qoevuospbh_THCA_GSE148673_violin_multiple_Celltype_curated_None.png
- qwsisyiwwl_THCA_GSE148673_violin_multiple_Celltype_curated_None.png
- rfwnzmnqsk_THCA_GSE148673_violin_multiple_Celltype_curated_None.png
- sjxwrsqvqq_THCA_GSE148673_MT-CO3_umap.png
- THCA_GSE148673_barplot.png
- THCA_GSE148673_pie.png
- THCA_GSE148673_umap_Celltype_curated.png
- THCA_GSE148673_umap_Cluster.png
- xtdanbrcuv_THCA_GSE148673_SPARC_umap.png
- ydrujfsoyf_THCA_GSE148673_violin_multiple_Celltype_curated_None.png
- ygtxlfqaly_THCA_GSE148673_TIMP1_umap.png
- zbdmejbedk_THCA_GSE148673_COL6A2_umap.png
- zrepudlvri_THCA_GSE148673_TIMP1_umap.png
- zzsugrdkqd_THCA_GSE148673_violin_multiple_Celltype_curated_None.png
