# Supplementary material for: Single-cell RNA sequencing and traditional RNA sequencing reveals the role of cancer-associated fibroblasts in oral squamous cell carcinoma cohort
Source: Front Oncol. 2023 May 10;13:1195520. doi: 10.3389/fonc.2023.1195520 (PMC10206127; doi:10.3389/fonc.2023.1195520)
Supplement: Supplementary file 2 [file DataSheet_2.zip]

Archive with 8 entries (8 files):
- cluster.txt
- estimateHM.pdf
- hclust.pdf
- immune.gmt
- ssgseaOut.txt
- TMEscores.txt
- tSNE.pdf
- vioplot.pdf
