# Supplementary material for: Single-cell RNA sequencing and traditional RNA sequencing reveals the role of cancer-associated fibroblasts in oral squamous cell carcinoma cohort
Source: Front Oncol. 2023 May 10;13:1195520. doi: 10.3389/fonc.2023.1195520 (PMC10206127; doi:10.3389/fonc.2023.1195520)
Supplement: Supplementary file 2 [file DataSheet_2.zip › cluster.txt]

TCGA-BA-5152-01A-02R-1873-07	Immunity_H
TCGA-BA-A6DJ-01A-11R-A30B-07	Immunity_H
TCGA-CN-4741-01A-01R-1436-07	Immunity_L
TCGA-CN-6011-01A-11R-1686-07	Immunity_L
TCGA-CN-6013-01A-11R-1686-07	Immunity_H
TCGA-CN-A49A-01A-11R-A24H-07	Immunity_L
TCGA-CQ-5323-01A-01R-1686-07	Immunity_L
TCGA-CQ-5326-01A-01R-1873-07	Immunity_L
TCGA-CQ-6223-01A-11R-1915-07	Immunity_L
TCGA-CQ-7069-01A-11R-2403-07	Immunity_L
TCGA-CV-A45O-01A-21R-A24H-07	Immunity_L
TCGA-IQ-7632-01A-11R-2081-07	Immunity_L
TCGA-P3-A5QF-01A-11R-A28V-07	Immunity_L
TCGA-P3-A6T5-01A-11R-A34R-07	Immunity_L
TCGA-P3-A6T6-01A-11R-A34R-07	Immunity_L
TCGA-QK-A6IH-01A-11R-A31N-07	Immunity_L
TCGA-T2-A6X2-01A-12R-A34R-07	Immunity_H
TCGA-UF-A71B-01A-12R-A34R-07	Immunity_L
TCGA-BA-4077-01B-01R-1436-07	Immunity_H
TCGA-BA-6871-01A-11R-1873-07	Immunity_H
TCGA-BA-A4IG-01A-11R-A266-07	Immunity_L
TCGA-BB-4225-01A-01R-1436-07	Immunity_H
TCGA-BB-4228-01A-01R-1436-07	Immunity_L
TCGA-CN-A498-01A-11R-A24H-07	Immunity_L
TCGA-CN-A6UY-01A-12R-A34R-07	Immunity_H
TCGA-CN-A6V6-01A-12R-A34R-07	Immunity_H
TCGA-CR-5250-01A-01R-1514-07	Immunity_L
TCGA-CR-6472-01A-11R-1873-07	Immunity_L
TCGA-CR-6477-01A-11R-1873-07	Immunity_L
TCGA-CV-5439-01A-01R-1686-07	Immunity_L
TCGA-CV-6943-01A-11R-1915-07	Immunity_H
TCGA-CV-6950-01A-11R-1915-07	Immunity_L
TCGA-CV-7406-01A-11R-2081-07	Immunity_L
TCGA-DQ-7591-01A-11R-2081-07	Immunity_H
TCGA-F7-A61V-01A-11R-A28V-07	Immunity_L
TCGA-F7-A620-01A-11R-A28V-07	Immunity_H
TCGA-HD-8224-01A-11R-2403-07	Immunity_L
TCGA-HD-8314-01A-11R-2403-07	Immunity_L
TCGA-MZ-A6I9-01A-11R-A31N-07	Immunity_L
TCGA-MZ-A7D7-01A-21R-A34R-07	Immunity_L
TCGA-P3-A5QE-01A-11R-A28V-07	Immunity_H
TCGA-BA-5151-01A-01R-1436-07	Immunity_L
TCGA-CN-4726-01A-01R-1436-07	Immunity_L
TCGA-CN-4731-01A-01R-1436-07	Immunity_L
TCGA-CN-4734-01A-01R-1436-07	Immunity_H
TCGA-CN-A63V-01A-11R-A466-07	Immunity_L
TCGA-CQ-5334-01A-01R-1686-07	Immunity_H
TCGA-CQ-6220-01A-11R-1915-07	Immunity_L
TCGA-CQ-A4C6-01A-11R-A24Z-07	Immunity_H
TCGA-CQ-A4CG-01A-11R-A266-07	Immunity_L
TCGA-CQ-A4CI-01A-11R-A266-07	Immunity_L
TCGA-CV-6940-01A-11R-1915-07	Immunity_L
TCGA-CV-A464-01A-11R-A266-07	Immunity_L
TCGA-D6-A6EN-01A-11R-A31N-07	Immunity_H
TCGA-DQ-7588-01A-11R-2081-07	Immunity_L
TCGA-F7-A624-01A-22R-A30B-07	Immunity_H
TCGA-H7-8501-01A-11R-2403-07	Immunity_H
TCGA-HD-A4C1-01A-11R-A24H-07	Immunity_L
TCGA-IQ-7631-01A-11R-2081-07	Immunity_L
TCGA-P3-A6T2-01A-11R-A34R-07	Immunity_L
TCGA-QK-A6IG-01A-11R-A31N-07	Immunity_H
TCGA-UF-A7JA-01A-12R-A34R-07	Immunity_L
TCGA-UF-A7JD-01A-11R-A34R-07	Immunity_L
TCGA-BA-5556-01A-01R-1514-07	Immunity_H
TCGA-BA-6872-01A-11R-1873-07	Immunity_L
TCGA-BA-A6D8-01A-31R-A31N-07	Immunity_L
TCGA-BA-A6DD-01A-12R-A31N-07	Immunity_H
TCGA-BB-8601-01A-11R-2403-07	Immunity_L
TCGA-CN-4730-01A-01R-1436-07	Immunity_L
TCGA-CN-5358-01A-01R-1514-07	Immunity_H
TCGA-CN-5359-01A-01R-1436-07	Immunity_H
TCGA-CN-5364-01A-01R-1436-07	Immunity_L
TCGA-CN-5373-01A-01R-1436-07	Immunity_H
TCGA-CN-6016-01A-11R-1686-07	Immunity_L
TCGA-CN-6995-01A-31R-2016-07	Immunity_H
TCGA-CN-A642-01A-12R-A30B-07	Immunity_L
TCGA-CQ-5324-01A-01R-1686-07	Immunity_H
TCGA-CQ-5332-01A-01R-1686-07	Immunity_L
TCGA-CQ-6218-01A-11R-1915-07	Immunity_L
TCGA-CQ-6228-01A-11R-1915-07	Immunity_L
TCGA-CQ-7068-01A-11R-2081-07	Immunity_H
TCGA-CQ-7072-01A-21R-A30B-07	Immunity_L
TCGA-CQ-A4C7-01A-11R-A24Z-07	Immunity_L
TCGA-CQ-A4C9-01A-11R-A24Z-07	Immunity_L
TCGA-CQ-A4CB-01A-11R-A24Z-07	Immunity_L
TCGA-CR-6491-01A-11R-1873-07	Immunity_L
TCGA-CV-5436-01A-01R-1514-07	Immunity_L
TCGA-CV-6936-01A-11R-1915-07	Immunity_L
TCGA-CV-6948-01A-11R-1915-07	Immunity_L
TCGA-CV-6953-01A-11R-1915-07	Immunity_L
TCGA-CV-7102-01A-11R-2016-07	Immunity_L
TCGA-CV-7235-01A-11R-2016-07	Immunity_H
TCGA-CV-7407-01A-11R-2081-07	Immunity_H
TCGA-CV-A45X-01A-21R-A24Z-07	Immunity_L
TCGA-CV-A463-01A-11R-A266-07	Immunity_L
TCGA-CV-A6JD-01A-11R-A31N-07	Immunity_H
TCGA-CX-7086-01A-11R-2081-07	Immunity_L
TCGA-CX-7219-01A-11R-2016-07	Immunity_H
TCGA-CX-A4AQ-01A-11R-A24Z-07	Immunity_H
TCGA-D6-A6EO-01A-11R-A31N-07	Immunity_L
TCGA-F7-8489-01A-31R-2403-07	Immunity_H
TCGA-HD-7832-01A-11R-2132-07	Immunity_L
TCGA-IQ-A61G-01A-11R-A30B-07	Immunity_L
TCGA-KU-A66T-01A-11R-A30B-07	Immunity_L
TCGA-MT-A67D-01A-31R-A30B-07	Immunity_L
TCGA-MT-A7BN-01A-12R-A34R-07	Immunity_L
TCGA-P3-A6T0-01A-12R-A34R-07	Immunity_L
TCGA-P3-A6T4-01A-11R-A34R-07	Immunity_L
TCGA-P3-A6T7-01A-11R-A34R-07	Immunity_L
TCGA-P3-A6T8-01A-11R-A34R-07	Immunity_L
TCGA-QK-A6II-01A-11R-A31N-07	Immunity_L
TCGA-QK-A6IJ-01A-11R-A31N-07	Immunity_L
TCGA-QK-A6VB-01A-12R-A34R-07	Immunity_L
TCGA-QK-A8Z7-01A-11R-A39I-07	Immunity_L
TCGA-QK-A8Z9-01B-11R-A39I-07	Immunity_L
TCGA-T3-A92N-01A-11R-A39I-07	Immunity_L
TCGA-UF-A719-01A-12R-A34R-07	Immunity_L
TCGA-UF-A71A-01A-22R-A34R-07	Immunity_L
TCGA-UF-A71A-06A-11R-A39I-07	Immunity_L
TCGA-UF-A71E-01A-31R-A34R-07	Immunity_L
TCGA-UF-A7JC-01A-21R-A34R-07	Immunity_L
TCGA-UF-A7JO-01A-11R-A34R-07	Immunity_H
TCGA-UF-A7JT-01A-11R-A34R-07	Immunity_H
TCGA-WA-A7GZ-01A-11R-A34R-07	Immunity_L
TCGA-BA-5558-01A-01R-1514-07	Immunity_L
TCGA-CN-5369-01A-01R-1436-07	Immunity_H
TCGA-CQ-5331-01A-02R-1873-07	Immunity_H
TCGA-CQ-7063-01A-11R-2403-07	Immunity_H
TCGA-CR-6492-01A-12R-2081-07	Immunity_L
TCGA-CV-5442-01A-01R-1514-07	Immunity_L
TCGA-QK-A64Z-01A-11R-A30B-07	Immunity_L
TCGA-BB-4227-01A-01R-1873-07	Immunity_L
TCGA-BB-8596-01A-11R-2403-07	Immunity_L
TCGA-BB-A5HY-01A-11R-A28V-07	Immunity_L
TCGA-CN-5366-01A-01R-1436-07	Immunity_L
TCGA-CR-6473-01A-11R-1873-07	Immunity_L
TCGA-CV-A6JM-01A-11R-A31N-07	Immunity_L
TCGA-D6-A6EP-01A-11R-A31N-07	Immunity_L
TCGA-QK-A6VC-01A-23R-A34R-07	Immunity_H
TCGA-TN-A7HL-01A-11R-A34R-07	Immunity_H
TCGA-UF-A7JV-01A-11R-A34R-07	Immunity_H
TCGA-CV-A468-01A-11R-A266-07	Immunity_H
TCGA-D6-6516-01A-11R-1873-07	Immunity_H
TCGA-D6-6827-01A-11R-1915-07	Immunity_L
TCGA-BB-A5HU-01A-11R-A28V-07	Immunity_L
TCGA-BB-A5HZ-01A-21R-A28V-07	Immunity_L
TCGA-CN-4728-01A-01R-1436-07	Immunity_H
TCGA-CN-4729-01A-01R-1436-07	Immunity_L
TCGA-CN-4740-01A-01R-1436-07	Immunity_H
TCGA-CN-6018-01A-11R-1686-07	Immunity_H
TCGA-CN-6020-01A-11R-1686-07	Immunity_L
TCGA-CN-6994-01A-11R-1915-07	Immunity_L
TCGA-CQ-6227-01A-11R-1915-07	Immunity_L
TCGA-CQ-7071-01A-12R-A30B-07	Immunity_L
TCGA-CQ-A4CD-01A-21R-A24Z-07	Immunity_L
TCGA-CR-6471-01A-11R-1873-07	Immunity_H
TCGA-CR-6484-01A-11R-1873-07	Immunity_H
TCGA-CR-7365-01A-11R-2016-07	Immunity_L
TCGA-CR-7367-01A-11R-2016-07	Immunity_L
TCGA-CR-7368-01A-11R-2132-07	Immunity_L
TCGA-CR-7369-01A-11R-2132-07	Immunity_L
TCGA-CR-7373-01A-11R-2016-07	Immunity_H
TCGA-CR-7376-01A-11R-2132-07	Immunity_H
TCGA-CR-7377-01A-11R-2016-07	Immunity_H
TCGA-CR-7379-01A-11R-2016-07	Immunity_L
TCGA-CR-7380-01A-11R-2016-07	Immunity_L
TCGA-CR-7386-01A-11R-2016-07	Immunity_H
TCGA-CR-7395-01A-11R-2016-07	Immunity_H
TCGA-CV-5966-01A-11R-1686-07	Immunity_L
TCGA-CV-6937-01A-11R-2016-07	Immunity_L
TCGA-CV-6938-01A-11R-1915-07	Immunity_H
TCGA-CV-6942-01A-21R-2016-07	Immunity_H
TCGA-CV-6955-01A-11R-2016-07	Immunity_H
TCGA-CV-6960-01A-41R-2016-07	Immunity_L
TCGA-CV-7090-01A-11R-2016-07	Immunity_L
TCGA-CV-7091-01A-11R-2016-07	Immunity_L
TCGA-CV-7095-01A-21R-2016-07	Immunity_L
TCGA-CV-7097-01A-11R-2016-07	Immunity_H
TCGA-CV-7099-01A-41R-2016-07	Immunity_H
TCGA-CV-7100-01A-11R-2016-07	Immunity_H
TCGA-CV-7178-01A-21R-2016-07	Immunity_L
TCGA-CV-7183-01A-11R-2016-07	Immunity_L
TCGA-CV-7252-01A-11R-2016-07	Immunity_L
TCGA-CV-7253-01A-11R-2016-07	Immunity_L
TCGA-CV-7254-01A-11R-2016-07	Immunity_H
TCGA-CV-7263-01A-11R-2016-07	Immunity_L
TCGA-CV-7411-01A-11R-2081-07	Immunity_L
TCGA-CV-7413-01A-11R-2081-07	Immunity_L
TCGA-CV-7414-01A-11R-2081-07	Immunity_L
TCGA-CV-7416-01A-11R-2081-07	Immunity_L
TCGA-CV-7423-01A-11R-2081-07	Immunity_L
TCGA-CV-7425-01A-11R-2081-07	Immunity_H
TCGA-CV-7427-01A-11R-2081-07	Immunity_H
TCGA-CV-7428-01A-11R-2132-07	Immunity_H
TCGA-CV-7429-01A-11R-2132-07	Immunity_L
TCGA-CV-7432-01A-11R-2132-07	Immunity_L
TCGA-CV-7434-01A-11R-2132-07	Immunity_L
TCGA-CV-7435-01A-11R-2132-07	Immunity_H
TCGA-CV-7568-01A-11R-2232-07	Immunity_L
TCGA-CV-A45Q-01A-11R-A24H-07	Immunity_L
TCGA-CV-A45U-01A-12R-A24H-07	Immunity_L
TCGA-CV-A45V-01A-21R-A24Z-07	Immunity_L
TCGA-CV-A6JE-01A-11R-A31N-07	Immunity_H
TCGA-CV-A6JN-01A-11R-A31N-07	Immunity_H
TCGA-CV-A6JY-01A-11R-A31N-07	Immunity_L
TCGA-CV-A6JZ-01A-11R-A31N-07	Immunity_H
TCGA-CV-A6K2-01A-11R-A31N-07	Immunity_L
TCGA-CX-7082-01A-11R-2016-07	Immunity_L
TCGA-H7-7774-01A-21R-2081-07	Immunity_L
TCGA-H7-8502-01A-11R-2403-07	Immunity_L
TCGA-HD-A633-01A-11R-A28V-07	Immunity_L
TCGA-HD-A6I0-01A-11R-A31N-07	Immunity_L
TCGA-HL-7533-01A-11R-2232-07	Immunity_H
TCGA-MT-A67F-01A-11R-A30B-07	Immunity_H
TCGA-P3-A6T3-01A-11R-A34R-07	Immunity_L
TCGA-RS-A6TO-01A-32R-A34R-07	Immunity_L
TCGA-4P-AA8J-01A-11R-A39I-07	Immunity_L
TCGA-BA-4074-01A-01R-1436-07	Immunity_L
TCGA-BA-4075-01A-01R-1436-07	Immunity_L
TCGA-BA-5557-01A-01R-1514-07	Immunity_H
TCGA-BA-6873-01A-11R-1873-07	Immunity_H
TCGA-BA-7269-01A-11R-2016-07	Immunity_L
TCGA-BA-A6DB-01A-11R-A30B-07	Immunity_H
TCGA-BA-A6DE-01A-22R-A31N-07	Immunity_L
TCGA-BA-A6DG-01A-21R-A30B-07	Immunity_L
TCGA-BB-4224-01A-01R-1436-07	Immunity_L
TCGA-BB-A6UO-01A-12R-A34R-07	Immunity_L
TCGA-C9-A47Z-01A-11R-A24H-07	Immunity_L
TCGA-C9-A480-01A-12R-A24H-07	Immunity_L
TCGA-CN-4725-01A-01R-1436-07	Immunity_L
TCGA-CN-4733-01A-02R-1873-07	Immunity_H
TCGA-CN-4736-01A-01R-1436-07	Immunity_H
TCGA-CN-4737-01A-01R-1436-07	Immunity_L
TCGA-CN-4742-01A-02R-1514-07	Immunity_L
TCGA-CN-5367-01A-01R-1436-07	Immunity_L
TCGA-CN-5370-01A-01R-2016-07	Immunity_H
TCGA-CN-6017-01A-11R-1686-07	Immunity_H
TCGA-CN-6019-01A-11R-1686-07	Immunity_H
TCGA-CN-6024-01A-11R-1686-07	Immunity_L
TCGA-CN-6996-01A-11R-1915-07	Immunity_H
TCGA-CN-6998-01A-23R-2016-07	Immunity_L
TCGA-CQ-5325-01A-01R-1686-07	Immunity_H
TCGA-CQ-5327-01A-01R-1686-07	Immunity_H
TCGA-CQ-5329-01A-01R-1686-07	Immunity_H
TCGA-CQ-5330-01A-01R-1686-07	Immunity_H
TCGA-CQ-5333-01A-01R-2403-07	Immunity_H
TCGA-CQ-6219-01A-11R-1915-07	Immunity_H
TCGA-CQ-6221-01A-11R-2081-07	Immunity_L
TCGA-CQ-6222-01A-11R-1915-07	Immunity_H
TCGA-CQ-6224-01A-11R-1915-07	Immunity_L
TCGA-CQ-6225-01A-11R-1915-07	Immunity_L
TCGA-CQ-6229-01A-11R-1915-07	Immunity_H
TCGA-CQ-7065-01A-11R-2081-07	Immunity_L
TCGA-CQ-A4CA-01A-11R-A24Z-07	Immunity_H
TCGA-CQ-A4CE-01A-11R-A266-07	Immunity_L
TCGA-CQ-A4CH-01A-11R-A266-07	Immunity_L
TCGA-CR-6488-01A-12R-2081-07	Immunity_L
TCGA-CR-6493-01A-11R-1873-07	Immunity_L
TCGA-CR-7372-01A-11R-2016-07	Immunity_L
TCGA-CR-7382-01A-11R-2132-07	Immunity_H
TCGA-CR-7390-01A-11R-2016-07	Immunity_L
TCGA-CR-7391-01A-11R-2016-07	Immunity_H
TCGA-CR-7392-01A-11R-2016-07	Immunity_H
TCGA-CR-7393-01A-11R-2016-07	Immunity_H
TCGA-CR-7394-01A-11R-2016-07	Immunity_H
TCGA-CR-7397-01A-11R-2016-07	Immunity_L
TCGA-CR-7401-01A-11R-2016-07	Immunity_L
TCGA-CV-5970-01A-11R-1686-07	Immunity_L
TCGA-CV-5971-01A-11R-1686-07	Immunity_H
TCGA-CV-5973-01A-11R-1686-07	Immunity_L
TCGA-CV-5976-01A-11R-1686-07	Immunity_L
TCGA-CV-5977-01A-11R-1686-07	Immunity_L
TCGA-CV-5979-01A-11R-1686-07	Immunity_L
TCGA-CV-6003-01A-11R-1686-07	Immunity_L
TCGA-CV-6433-01A-11R-1686-07	Immunity_H
TCGA-CV-6436-01A-11R-1686-07	Immunity_H
TCGA-CV-6441-01A-11R-1686-07	Immunity_L
TCGA-CV-6933-01A-11R-1915-07	Immunity_L
TCGA-CV-6934-01A-11R-1915-07	Immunity_H
TCGA-CV-6939-01A-11R-1915-07	Immunity_L
TCGA-CV-6941-01A-11R-1915-07	Immunity_L
TCGA-CV-6945-01A-11R-1915-07	Immunity_L
TCGA-CV-6951-01A-11R-1915-07	Immunity_L
TCGA-CV-6952-01A-11R-1915-07	Immunity_H
TCGA-CV-6954-01A-11R-1915-07	Immunity_L
TCGA-CV-6956-01A-21R-2016-07	Immunity_L
TCGA-CV-6959-01A-11R-1915-07	Immunity_L
TCGA-CV-6961-01A-21R-1915-07	Immunity_L
TCGA-CV-7103-01A-21R-2016-07	Immunity_L
TCGA-CV-7104-01A-11R-2016-07	Immunity_L
TCGA-CV-7180-01A-11R-2016-07	Immunity_L
TCGA-CV-7236-01A-11R-2016-07	Immunity_L
TCGA-CV-7238-01A-11R-2016-07	Immunity_H
TCGA-CV-7255-01A-11R-2016-07	Immunity_L
TCGA-CV-7438-01A-21R-2132-07	Immunity_L
TCGA-CV-7446-01A-11R-2232-07	Immunity_L
TCGA-CV-A45P-01A-11R-A24H-07	Immunity_L
TCGA-CV-A45R-01A-11R-A24H-07	Immunity_H
TCGA-CV-A45T-01A-11R-A24H-07	Immunity_H
TCGA-CV-A465-01A-11R-A266-07	Immunity_L
TCGA-CV-A6JO-01B-11R-A34R-07	Immunity_H
TCGA-CV-A6JT-01A-11R-A31N-07	Immunity_L
TCGA-CV-A6JU-01A-11R-A31N-07	Immunity_L
TCGA-CV-A6K0-01B-21R-A31N-07	Immunity_H
TCGA-CX-7085-01A-21R-2016-07	Immunity_H
TCGA-D6-6515-01A-21R-1873-07	Immunity_H
TCGA-D6-6823-01A-11R-1915-07	Immunity_L
TCGA-D6-6825-01A-21R-1915-07	Immunity_H
TCGA-D6-8569-01A-11R-2403-07	Immunity_L
TCGA-D6-A4Z9-01A-11R-A24Z-07	Immunity_L
TCGA-D6-A4ZB-01A-11R-A24Z-07	Immunity_L
TCGA-D6-A6EM-01A-21R-A31N-07	Immunity_H
TCGA-DQ-5624-01A-01R-1873-07	Immunity_L
TCGA-DQ-5625-01A-01R-1873-07	Immunity_H
TCGA-DQ-5630-01A-01R-1873-07	Immunity_H
TCGA-DQ-5631-01A-01R-1873-07	Immunity_L
TCGA-DQ-7592-01A-11R-2081-07	Immunity_L
TCGA-F7-A50G-01A-11R-A266-07	Immunity_H
TCGA-F7-A50J-01A-21R-A28V-07	Immunity_L
TCGA-F7-A61S-01A-11R-A28V-07	Immunity_H
TCGA-F7-A61W-01A-11R-A28V-07	Immunity_L
TCGA-H7-A6C4-01A-11R-A30B-07	Immunity_L
TCGA-HD-7831-01A-11R-2132-07	Immunity_L
TCGA-HD-8634-01A-11R-2403-07	Immunity_L
TCGA-HD-8635-01A-11R-2403-07	Immunity_L
TCGA-HD-A6HZ-01A-12R-A31N-07	Immunity_H
TCGA-IQ-A61E-01A-22R-A30B-07	Immunity_H
TCGA-IQ-A61H-01A-11R-A30B-07	Immunity_L
TCGA-IQ-A61J-01A-11R-A30B-07	Immunity_L
TCGA-IQ-A6SG-01A-12R-A34R-07	Immunity_L
TCGA-IQ-A6SH-01A-12R-A34R-07	Immunity_H
TCGA-KU-A6H8-01A-21R-A34R-07	Immunity_L
TCGA-MT-A51X-01A-11R-A266-07	Immunity_L
TCGA-MT-A67A-01A-11R-A30B-07	Immunity_L
TCGA-P3-A5QA-01A-11R-A28V-07	Immunity_L
TCGA-QK-A652-01A-11R-A30B-07	Immunity_L
TCGA-QK-AA3K-01A-11R-A39I-07	Immunity_L
TCGA-T2-A6WX-01A-12R-A34R-07	Immunity_H
TCGA-T2-A6WZ-01A-21R-A34R-07	Immunity_L
TCGA-UF-A7JS-01A-11R-A34R-07	Immunity_L
TCGA-UP-A6WW-01A-12R-A34R-07	Immunity_L
TCGA-WA-A7H4-01A-21R-A34R-07	Immunity_L
TCGA-BA-A4IF-01A-11R-A266-07	Immunity_L
TCGA-BA-A4II-01A-11R-A266-07	Immunity_L
TCGA-BA-A6DL-01A-21R-A30B-07	Immunity_L
TCGA-BA-A8YP-01A-11R-A39I-07	Immunity_L
TCGA-HD-7753-01A-11R-2081-07	Immunity_H
TCGA-IQ-7630-01A-11R-2081-07	Immunity_L
TCGA-IQ-A61I-01A-11R-A30B-07	Immunity_H
TCGA-IQ-A61O-01A-11R-A30B-07	Immunity_L
TCGA-QK-A8ZA-01A-11R-A39I-07	Immunity_L
TCGA-BA-5153-01A-01R-1436-07	Immunity_H
TCGA-BA-5559-01A-01R-1514-07	Immunity_H
TCGA-BA-A4IH-01A-11R-A266-07	Immunity_L
TCGA-BB-4223-01A-01R-1436-07	Immunity_H
TCGA-BB-A6UM-01A-12R-A34R-07	Immunity_H
TCGA-CN-5365-01A-01R-1436-07	Immunity_L
TCGA-CN-5374-01A-01R-1436-07	Immunity_H
TCGA-CN-A499-01A-11R-A24H-07	Immunity_H
TCGA-CN-A49C-01A-11R-A24H-07	Immunity_L
TCGA-CN-A6V7-01A-12R-A34R-07	Immunity_L
TCGA-CR-5243-01A-01R-1514-07	Immunity_L
TCGA-CR-5247-01A-01R-2016-07	Immunity_L
TCGA-CR-5248-01A-01R-2016-07	Immunity_H
TCGA-CR-5249-01A-01R-1514-07	Immunity_H
TCGA-CR-6467-01A-11R-1873-07	Immunity_H
TCGA-CR-6470-01A-11R-1873-07	Immunity_H
TCGA-CR-6478-01A-11R-1873-07	Immunity_H
TCGA-CR-6480-01A-11R-1873-07	Immunity_L
TCGA-CR-6481-01A-11R-1873-07	Immunity_H
TCGA-CR-6482-01A-11R-1873-07	Immunity_H
TCGA-CR-6487-01A-11R-1873-07	Immunity_H
TCGA-CR-7383-01A-11R-2132-07	Immunity_H
TCGA-CR-7385-01A-11R-2016-07	Immunity_H
TCGA-CR-7404-01A-11R-2132-07	Immunity_H
TCGA-H7-A76A-01A-51R-A34R-07	Immunity_H
TCGA-HD-7754-01A-11R-2081-07	Immunity_L
TCGA-HD-A634-01A-11R-A28V-07	Immunity_L
TCGA-KU-A6H7-01A-11R-A31N-07	Immunity_H
TCGA-KU-A6H7-06A-21R-A31N-07	Immunity_H
TCGA-MT-A51W-01A-21R-A266-07	Immunity_H
TCGA-MZ-A5BI-01A-31R-A34R-07	Immunity_H
TCGA-P3-A5Q5-01A-11R-A28V-07	Immunity_H
TCGA-P3-A5Q6-01A-11R-A28V-07	Immunity_L
TCGA-P3-A6SW-01A-11R-A34R-07	Immunity_H
TCGA-P3-A6SX-01A-11R-A34R-07	Immunity_L
TCGA-QK-A6IF-01A-11R-A31N-07	Immunity_H
TCGA-QK-A6V9-01A-11R-A34R-07	Immunity_H
TCGA-RS-A6TP-01A-12R-A34R-07	Immunity_L
TCGA-T2-A6X0-01A-11R-A34R-07	Immunity_H
TCGA-TN-A7HI-01A-11R-A34R-07	Immunity_H
