# Supplementary material for: Single-cell RNA sequencing and traditional RNA sequencing reveals the role of cancer-associated fibroblasts in oral squamous cell carcinoma cohort
Source: Front Oncol. 2023 May 10;13:1195520. doi: 10.3389/fonc.2023.1195520 (PMC10206127; doi:10.3389/fonc.2023.1195520)
Supplement: Supplementary file 2 [file DataSheet_2.zip › ssgseaOut.txt]

id	TCGA-BA-5152-01A-02R-1873-07	TCGA-BA-A6DJ-01A-11R-A30B-07	TCGA-CN-4741-01A-01R-1436-07	TCGA-CN-6011-01A-11R-1686-07	TCGA-CN-6013-01A-11R-1686-07	TCGA-CN-A49A-01A-11R-A24H-07	TCGA-CQ-5323-01A-01R-1686-07	TCGA-CQ-5326-01A-01R-1873-07	TCGA-CQ-6223-01A-11R-1915-07	TCGA-CQ-7069-01A-11R-2403-07	TCGA-CV-A45O-01A-21R-A24H-07	TCGA-IQ-7632-01A-11R-2081-07	TCGA-P3-A5QF-01A-11R-A28V-07	TCGA-P3-A6T5-01A-11R-A34R-07	TCGA-P3-A6T6-01A-11R-A34R-07	TCGA-QK-A6IH-01A-11R-A31N-07	TCGA-T2-A6X2-01A-12R-A34R-07	TCGA-UF-A71B-01A-12R-A34R-07	TCGA-BA-4077-01B-01R-1436-07	TCGA-BA-6871-01A-11R-1873-07	TCGA-BA-A4IG-01A-11R-A266-07	TCGA-BB-4225-01A-01R-1436-07	TCGA-BB-4228-01A-01R-1436-07	TCGA-CN-A498-01A-11R-A24H-07	TCGA-CN-A6UY-01A-12R-A34R-07	TCGA-CN-A6V6-01A-12R-A34R-07	TCGA-CR-5250-01A-01R-1514-07	TCGA-CR-6472-01A-11R-1873-07	TCGA-CR-6477-01A-11R-1873-07	TCGA-CV-5439-01A-01R-1686-07	TCGA-CV-6943-01A-11R-1915-07	TCGA-CV-6950-01A-11R-1915-07	TCGA-CV-7406-01A-11R-2081-07	TCGA-DQ-7591-01A-11R-2081-07	TCGA-F7-A61V-01A-11R-A28V-07	TCGA-F7-A620-01A-11R-A28V-07	TCGA-HD-8224-01A-11R-2403-07	TCGA-HD-8314-01A-11R-2403-07	TCGA-MZ-A6I9-01A-11R-A31N-07	TCGA-MZ-A7D7-01A-21R-A34R-07	TCGA-P3-A5QE-01A-11R-A28V-07	TCGA-BA-5151-01A-01R-1436-07	TCGA-CN-4726-01A-01R-1436-07	TCGA-CN-4731-01A-01R-1436-07	TCGA-CN-4734-01A-01R-1436-07	TCGA-CN-A63V-01A-11R-A466-07	TCGA-CQ-5334-01A-01R-1686-07	TCGA-CQ-6220-01A-11R-1915-07	TCGA-CQ-A4C6-01A-11R-A24Z-07
aDCs	0.785498940882983	0.788281429639592	0.678612412972866	0.679048549312055	0.824045316907468	0.622320729686006	0.768481129296056	0.821114437878708	0.745118215209882	0.685944197894443	0.646634925321597	0.755707786796116	0.650880386838745	0.797345173836406	0.635964444901842	0.712229078370958	0.624461593319116	0.79204322538418	0.83161825508547	0.705125611750897	0.648810629289393	0.80229181824141	0.634826068316363	0.759784525648972	0.82136107160289	0.747298878464293	0.774377902876183	0.693268267491806	0.823838605610593	0.648209981836571	0.77343614556784	0.761895826605799	0.720451861194202	0.865068536742335	0.759124146696267	0.690565735521193	0.689348345984637	0.694220889905713	0.615462194053497	0.642865433312361	0.798829585074195	0.792954405755395	0.643170839229503	0.654994353359887	0.78278525200528	0.572293592600684	0.688847113660158	0.769085805512689	0.78559177519764
APC_co_inhibition	0.853868640321197	0.881068085165848	0.75887739098402	0.878531169314429	0.893457868111857	0.693453551183171	0.790118861014254	0.832158029425935	0.808089662135319	0.813171286105074	0.875112248844529	0.742453091233876	0.805993993613602	0.82226942310388	0.695920403585585	0.74074614649176	0.812413461135101	0.76463959703512	0.878918350940493	0.810077779930372	0.763442577494248	0.812093576190108	0.771163238546894	0.793971103962039	0.843590624798291	0.857307025574056	0.796902891481605	0.777031507269448	0.834965805827688	0.790985745320837	0.912192230925334	0.888940029963825	0.790331387196628	0.775847799285857	0.799076535595203	0.900325265508727	0.790414094607588	0.794009383756067	0.7346487196282	0.756207405687393	0.865352747429442	0.811845889052099	0.790470408438774	0.751366721718202	0.894108363434064	0.764802514562403	0.891549815756651	0.824113629501736	0.904004367981763
APC_co_stimulation	0.733970417086537	0.771266939356484	0.694723520318949	0.722838295081458	0.723634348792698	0.600067593791461	0.728513428007426	0.731594713842532	0.705082372425541	0.707232301255588	0.671345190587364	0.700111146095827	0.687334875411627	0.673505138202697	0.582683275189918	0.647294211450868	0.704472814382308	0.709762474930386	0.756736102376929	0.721957039561084	0.709501930944709	0.783065924035525	0.731994015595893	0.713532946096862	0.761961745108916	0.70566251151106	0.760208033761797	0.690690585323446	0.72846829781025	0.742063062889257	0.759290938968427	0.715200165719085	0.678270549444207	0.755649248216932	0.699497016708934	0.735381340804697	0.698141790323168	0.677311644114301	0.651908616950222	0.660883011659619	0.762830757498341	0.705624497918996	0.727494238826706	0.689775374781119	0.731594428303629	0.702791806310787	0.737981526154661	0.731410278552573	0.70639313213194
B_cells	0.696065907248813	0.624654407606745	0.58733007801123	0.536212211592975	0.675742291001654	0.486707359111313	0.684719389593458	0.579869199152087	0.643852229936705	0.552547748993691	0.604338617102327	0.651965068073727	0.580071888147195	0.588194419207641	0.543494574480144	0.517152136414509	0.582832524270735	0.645957710199811	0.656640785617435	0.597300561059601	0.759203253514951	0.727398078156154	0.619316169059533	0.683512591958963	0.664260315265286	0.717615284344907	0.729747478825671	0.713767227816481	0.674348936038334	0.66089720991893	0.736116387735458	0.605765320030983	0.592116015737975	0.705948580339357	0.64500395048872	0.700238958461614	0.574200468917929	0.686869600092796	0.711007785551017	0.537251742915765	0.722047620339124	0.671063503732953	0.623559581302486	0.583010946504594	0.629192564459666	0.572226004036513	0.659262254219304	0.597099040280217	0.635124102503362
CCR	0.722989693510153	0.728482490866627	0.655711008077391	0.668490714330504	0.705523416831433	0.60391470656578	0.698821292438711	0.698730944800447	0.694591974742108	0.690782034345349	0.67423705030914	0.668514381193677	0.647635778204421	0.696727474092409	0.617861176268287	0.660556507579671	0.664081325403917	0.689645579451679	0.727382805419528	0.674769317711114	0.682718570892079	0.700245928191677	0.669750216890334	0.696053698666844	0.702288860845546	0.698477968253709	0.697540767640857	0.627250297808245	0.711364894925555	0.670527358237542	0.73305546568285	0.6784078933337	0.667973537293246	0.66195723424142	0.664429843206386	0.719973430419335	0.64716324010843	0.661235795558547	0.656267225453162	0.658292599064381	0.690080893309116	0.723904699954189	0.700398137587903	0.665782469502533	0.718679957268508	0.663555122925991	0.711225177340789	0.695832149017055	0.712533531885468
CD8+_T_cells	0.8644225582346	0.854442468661879	0.76300208656795	0.789046618566939	0.889460326811779	0.560204915557339	0.822423014616063	0.736497945180745	0.768364196097154	0.712773346284187	0.812814989786184	0.744289418619097	0.742297777936822	0.719820690236854	0.638557373167741	0.734265556723688	0.854114176241723	0.738927309089894	0.853982859273661	0.824195793684902	0.788039855145129	0.921304691566845	0.792723493672679	0.794802679000329	0.914323006098209	0.948487303955705	0.765891059865317	0.752343525993574	0.742494753388915	0.831374454605631	0.968578800069211	0.76667896167369	0.646633366703562	0.909945773829471	0.762848883438545	0.871404243703237	0.745602588299719	0.791125803894589	0.737001326891649	0.656438366985534	0.913907169032678	0.768626830033278	0.709577966728008	0.694607832368926	0.915067135583894	0.724788848861871	0.925003452833928	0.805395581090674	0.775433426211165
Check-point	0.748959407712086	0.734503148285515	0.670619748972632	0.698700712189019	0.779042729936975	0.583406130002218	0.720180261706229	0.695652127256716	0.695190713075441	0.658285569549234	0.694573835607045	0.660928760706302	0.678685156905855	0.69365945935561	0.584389208036988	0.652670164455034	0.715692986900432	0.684289146703894	0.752747395810982	0.702787458163006	0.705675318575622	0.764105304615164	0.70273299629057	0.708202216795826	0.762844475935329	0.753292507887153	0.730001407304876	0.694780445711399	0.724021727550133	0.696860585103279	0.783031289947148	0.694659614906406	0.671745731057758	0.725087054117734	0.673286313915219	0.753936561104593	0.671272269941407	0.699848516710713	0.670446313958855	0.627275186607473	0.75919195498245	0.701017397575686	0.689564382752877	0.684807256318863	0.755825529034822	0.667545078418135	0.757712269106058	0.692853754735894	0.711094697100385
Cytolytic_activity	0.920914039535993	0.952456679836292	0.80742722230947	0.889595570569958	0.945095024867241	0.611898386134934	0.855191101001122	0.801138339215283	0.860203899727401	0.738112136339779	0.829090720384317	0.700945754944126	0.8328715509674	0.821558910529976	0.726403959049689	0.826612355573486	0.936390609203285	0.807712122619069	0.928710341808125	0.951100611786402	0.846551314901077	0.94019366906968	0.818546694019557	0.841279723177714	0.968831339196023	0.961247279391043	0.840368800875239	0.812605344525571	0.779971538582144	0.83957198711953	0.965554427933985	0.819661834317595	0.703820027811839	0.927805179186427	0.860538241532601	0.96980721008628	0.79777691723858	0.790517918968112	0.79324176064591	0.715559864859527	0.895782431170808	0.804421006137556	0.774330283653778	0.876631257223251	0.945694552536619	0.802531587155053	0.97838600126776	0.865558673471769	0.889480972127626
DCs	0.866730395722416	0.820037604776315	0.693772192994799	0.65312285104209	0.887666020249711	0.556010614216927	0.778865214061983	0.832830307561402	0.821188213018601	0.768784975615566	0.708673959870443	0.672509642422984	0.756547424120616	0.767855399455536	0.638544098917853	0.789384459275542	0.745227114738869	0.773558258930941	0.79417591905735	0.749978586704809	0.739010411986693	0.73802438278024	0.724710954349216	0.736115785773961	0.740671866111868	0.72616184419749	0.720477390225883	0.714340521413933	0.891989966047623	0.673475671260892	0.793034893369772	0.747446361493456	0.755169689096794	0.800054644601758	0.722818298526201	0.76550153007014	0.736261528648652	0.802637073086367	0.735748577737308	0.615175249968441	0.654937714487197	0.838056669135179	0.839926181322492	0.737357009619434	0.829164837115567	0.674066909758429	0.827234905861375	0.812337913353062	0.80574172925884
HLA	0.933808106463299	0.94854695556629	0.902820505399499	0.872948242239399	0.952217753866444	0.838943690946775	0.924479649508703	0.89598392466735	0.904585079756902	0.886851215774887	0.906256661586029	0.846760967692669	0.874198398103089	0.899794190361157	0.84904209708595	0.881800769144643	0.925180483941112	0.874966623272724	0.945500164344895	0.883983507792479	0.874440709612202	0.927774919706259	0.891816731058031	0.906242594336431	0.952089242949532	0.918172193337553	0.892024714709287	0.830975351792709	0.910221286948939	0.941537802254509	0.961768280383068	0.901751627402221	0.851085991942919	0.926209076725866	0.873752072977954	0.920407964119954	0.888550251669101	0.884934668279583	0.885977708727467	0.805950170622078	0.943690786214256	0.88619021281003	0.89328542519602	0.942153685337699	0.927451349622959	0.870372270084358	0.929837111053726	0.939706685629576	0.925998054869909
iDCs	0.81182607817385	0.648339509339234	0.773311354838667	0.261716389409359	0.716497589398098	0.49882109437859	0.704329901330642	0.345446614847152	0.721597922014602	0.736874237408619	0.706032834755086	0.712931963220627	0.694241556848684	0.863705678501693	0.538638720358174	0.666312114079027	0.663289993642722	0.701532691821745	0.866782985993887	0.561506364497836	0.699403307587766	0.848499472744151	0.837010958913124	0.742441763105806	0.871300897171506	0.644100209362396	0.782545668403091	0.636494268437714	0.830158087468945	0.797024989797877	0.748199586748018	0.660854543688981	0.790826071578066	0.874985221562307	0.784555079939357	0.634326141757149	0.629932316628185	0.715584888183297	0.736426413307286	0.727260313941521	0.78307103057068	0.674949700099029	0.773426135158599	0.750094240408597	0.759195856539099	0.640227301374087	0.706822009326244	0.677457147997843	0.722263342108283
Inflammation-promoting	0.834369525186911	0.852531767431725	0.745274929491523	0.770260787016049	0.866863879191991	0.649434672012167	0.81739975623845	0.747381345185146	0.804054135032181	0.710620205011105	0.782008995568792	0.744501713748495	0.793412134266189	0.734153653937642	0.708877748823642	0.730744220903043	0.813634411571602	0.75380643672824	0.83630659576994	0.810911960712496	0.799676249143702	0.862573497100219	0.791893200707708	0.787384270352445	0.857165835827338	0.870844195057111	0.782792137054574	0.773358989468987	0.762902399982016	0.790512333761242	0.881950293742639	0.780457603925979	0.682865105955666	0.859479077606604	0.757006610492455	0.878167473212771	0.702281774248105	0.762377782194751	0.762207080687761	0.697543720571147	0.851023480244554	0.762395712057365	0.709347029400877	0.751748753551465	0.845515887408703	0.685392258143591	0.865157706875036	0.797782383062205	0.82687321899014
Macrophages	0.831490180507966	0.80323479482772	0.799590499333839	0.821632410231846	0.859235046441886	0.767132220587242	0.796756297617965	0.848087625331921	0.847750514879043	0.857095222510883	0.808898877160255	0.79644649326738	0.806046436335489	0.852142405516545	0.734462638690848	0.833583266911398	0.803826196305317	0.8142455881423	0.850617609236726	0.781159032990508	0.792848223692134	0.802128380216132	0.796766279030268	0.813822152311348	0.794310732359802	0.788275632664795	0.780833889479831	0.736647801744695	0.885164690640268	0.807710508181197	0.841556052545433	0.83567021179795	0.781069976759507	0.777817935520285	0.816679769989659	0.819972564210364	0.844184279425439	0.838272533464517	0.767752273865554	0.768779001248731	0.767710237079409	0.828694239795459	0.871091772687055	0.821587965751682	0.845341753391528	0.822821891699735	0.843071827762822	0.832702527070128	0.828453792497204
Mast_cells	0.756788998396706	0.696501535193802	0.545370827532604	0.64907380725399	0.666805431275115	0.390872249325769	0.683614493129405	0.681226876413561	0.753836872045707	0.647489905498475	0.578429213929367	0.576350370625405	0.626093669590668	0.619538449361435	0.405553312518951	0.596390278277822	0.529912640148688	0.675065846746424	0.696381562124245	0.696928812011873	0.519763132842295	0.584814646673628	0.641029941745832	0.539379640757699	0.39348509415098	0.731561971658442	0.697053138662051	0.704363645206206	0.741049379007215	0.635301543861081	0.797338233933862	0.601530443495174	0.72306672611318	0.365989202690989	0.633905679614006	0.735945288903079	0.675290331772544	0.722273666528452	0.689804145853366	0.596578241006556	0.305015383237665	0.773927115940998	0.747928692480961	0.577197803466029	0.766018163172792	0.627877115852014	0.740632898636448	0.657429596439369	0.756690181124453
MHC_class_I	0.996161220296349	0.99723015955392	0.996051181495839	0.998819187275624	0.999533388242517	0.987094464635525	0.997251896693855	0.996896207625259	0.996422403066625	0.992529041651689	0.995534357252915	0.99293773496027	0.994938814113615	0.991695451446629	0.993798867498362	0.989908337838314	0.998352100172369	0.987365200737362	0.999147337518038	0.995296102141434	0.990931851409318	0.994515258240722	0.987663705886467	0.997041487788408	0.99645265526291	0.998279538712177	0.992200081606061	0.950007425950053	0.991319054473332	0.998549262982764	0.998687705904099	0.995470390948603	0.966616778486159	0.992234145884012	0.992235891176809	0.999146993531167	0.991134629269587	0.984005867495545	0.984281943858745	0.973372655102564	0.99813427006116	0.994413786112031	0.992251132686511	0.994142943578106	0.99860003610078	0.978715637841431	0.99894300242707	0.99788602797199	0.998520103336661
Neutrophils	0.789832548223748	0.756729489104779	0.715684343016391	0.762303710504812	0.767394555419918	0.664658818592718	0.746884454315106	0.790770263050729	0.767499047297577	0.735521975530793	0.764876353388787	0.748301273075449	0.703490657793233	0.728749039932053	0.677000873129037	0.679582284335644	0.697807669448341	0.762112864771189	0.765871955252607	0.736991453343084	0.738253437763561	0.738649200310583	0.674855682273937	0.734562710408833	0.716879348614135	0.734128606649222	0.715836818304967	0.702250937886564	0.778694399896682	0.734532330846216	0.813051929626946	0.720079522118871	0.692324162155442	0.753187564384878	0.694370060886796	0.744780624175587	0.704037430506224	0.753827711883102	0.743100769184486	0.692040142988111	0.748708917650498	0.822997279832302	0.804390549349094	0.696145662011759	0.76320928877908	0.746365340534506	0.798750358561426	0.745448799522059	0.732775685583116
NK_cells	0.681450489132419	0.667521671070679	0.464228979885813	0.581904268956317	0.650806418083313	0.450890858712841	0.553511838717708	0.558056943571241	0.603730347559736	0.256779874032052	0.581376602622947	0.504650038073519	0.665676873549909	0.584295648558665	0.422349633549996	0.537453216490525	0.631314114496492	0.47244477493531	0.694477151733204	0.657286157297521	0.598012793542853	0.658064142839071	0.639306629538763	0.611290802026367	0.636042158217592	0.723433879650643	0.648524659375878	0.616634457201798	0.491461430279354	0.582605995120338	0.698498997556167	0.577908652570228	0.539206564396527	0.409222885672887	0.59479752986005	0.714499276902339	0.512072024270283	0.58436910356815	0.550394803773704	0.443467846101348	0.60656379606121	0.596905684796944	0.594154558895522	0.539712223972883	0.6048095031348	0.440825998178173	0.669126901634852	0.548516547407901	0.606659577527019
Parainflammation	0.908534882920016	0.885539553947229	0.863428602661517	0.885892315072549	0.909029086280708	0.823857216381392	0.890572688619181	0.887294260947332	0.897644412385036	0.851585186453416	0.874571165451106	0.874730778259433	0.877868056250158	0.87130356552827	0.823403594862624	0.837589667822607	0.875548522949926	0.875098332417699	0.915164107629763	0.859456137027879	0.873481262635187	0.873114940649225	0.839999018764578	0.891350102005495	0.835066947482032	0.895493440367906	0.851553535045846	0.843911700120101	0.882309956757816	0.88316912817724	0.915381529897183	0.885030153183299	0.862868954824955	0.850871766424837	0.838989273319287	0.89236523145283	0.862375102557791	0.875272309479828	0.839206764927783	0.868556393568187	0.849008471629995	0.902822124808367	0.874268549226236	0.867534823221493	0.890480041110463	0.832529226356698	0.911509745704195	0.878365124680834	0.893885005641049
pDCs	0.789316765518992	0.663346970194399	0.63113682277483	0.697983067600664	0.762406979975768	0.529922494982067	0.681810273258237	0.658769768903452	0.727188670477594	0.692677564369101	0.685232668895531	0.582394225840558	0.691337263240592	0.652693952846362	0.623206118057272	0.633162042805792	0.649531753681884	0.677608950337481	0.772046930740943	0.656089894077946	0.73732728273716	0.754877676021231	0.653640492228257	0.68638703001166	0.682370023758427	0.698236892715786	0.677495781369297	0.657885627023258	0.767367969134184	0.719876434225658	0.813682334419775	0.652694227517109	0.641994461300605	0.727378740204023	0.65385665409892	0.786380870646507	0.647848268355637	0.711286992134057	0.656150142669624	0.623723133504059	0.685110970527659	0.721346091195586	0.679533727013584	0.646726465606415	0.770097753836152	0.673773956912305	0.78418594752384	0.725536763663689	0.728506270995291
T_cell_co-inhibition	0.770240646577041	0.760272358487519	0.65169699646875	0.703320239732523	0.804414131366217	0.551321862942359	0.683087522466711	0.695766842418363	0.697632514107726	0.647076542310102	0.7355725126923	0.614886706430048	0.667516268446504	0.664087926321722	0.540537452941939	0.647161723606361	0.72514817285167	0.676202138609144	0.735792826803857	0.681298664909165	0.686421524526904	0.757920540739316	0.671993894975459	0.707733968195863	0.754815771155622	0.793750850056646	0.68770585073443	0.661700635885252	0.732289147088137	0.685589860003662	0.80790628790505	0.688571816091035	0.605377025611801	0.737772567632763	0.671842430214985	0.778574985094725	0.649685395292308	0.707485497435682	0.630653642077254	0.610782462548493	0.74499103327531	0.703371134196641	0.687968332654833	0.615010363239431	0.788088105589755	0.651462210310664	0.794843400365996	0.708017601274837	0.737940148996294
T_cell_co-stimulation	0.782043827394333	0.74952721630903	0.676539249146001	0.692738812386141	0.800875611202127	0.539577824522974	0.753281276684438	0.69803070375543	0.717659384267735	0.664692987983421	0.676029915284169	0.659761477098673	0.672423336715173	0.712446179546144	0.580718647536086	0.649285429693704	0.715923312230836	0.709250495260506	0.759455396812238	0.72921129267108	0.724711666786716	0.802660317043683	0.705937029667451	0.715965602191751	0.794463084163738	0.770323855036445	0.784888443813493	0.706750469941104	0.771406965180414	0.712594469352324	0.804195594893761	0.698913649265827	0.640274378341594	0.779557761760797	0.684226080845255	0.766106816648233	0.696938256927149	0.73343978776789	0.699897039698014	0.608793467881921	0.801504834936236	0.730097065239612	0.676817924729469	0.65814120101774	0.780845223998544	0.700479925122957	0.787771447560595	0.709058205080974	0.738321071427003
T_helper_cells	0.947020931145678	0.868537156567213	0.881318674791927	0.84875206671252	0.966871679484403	0.711328859635503	0.871929511575485	0.912112503802496	0.880946610049084	0.808437757517447	0.861227178678422	0.798676529558162	0.849518082359549	0.872870616513264	0.744924117298064	0.846454019771432	0.886133630287538	0.884032558798544	0.955972371135247	0.895675996633386	0.846191385835308	0.94139618768035	0.882500527504486	0.828485481308265	0.912221934609214	0.931941365979877	0.909420505957222	0.810035447295536	0.952798877740412	0.841617178114477	0.969848197427145	0.830017512602323	0.818395960928824	0.93640614289399	0.808021920451916	0.8775980273635	0.877072759491252	0.956957248395713	0.794802679000329	0.711766582862377	0.934742794631869	0.907231889822854	0.86501348459088	0.82922961079395	0.922814836699559	0.868143205663027	0.952601902288319	0.856324678537436	0.887600003097565
Tfh	0.750204890740276	0.727125797070507	0.58202077584903	0.653845944003913	0.762916579191167	0.456483219628361	0.708555536082903	0.567078867529424	0.715623036141027	0.568420136438994	0.700811354194558	0.637232085328618	0.586413187696547	0.622327443033469	0.569887872865263	0.662347579869392	0.690191234281396	0.680904379248873	0.722228263091025	0.700399150725241	0.751205721595265	0.773523224946205	0.686602410924286	0.698884556980581	0.771390000258277	0.768529164309198	0.708910342314305	0.707656054398024	0.705043358877214	0.708339597175844	0.810666039622334	0.641670394369414	0.59058452408108	0.71793237344665	0.696410495933624	0.748358489362741	0.547311421807708	0.688444053416776	0.709260654439005	0.530379212750134	0.765703685244786	0.676991802456187	0.584384080139042	0.613909509094328	0.71514834546886	0.532242315241728	0.758136531331233	0.68621814212843	0.684175559142354
Th1_cells	0.756498021136382	0.78379476353909	0.619234716465376	0.67763237287181	0.795220912787031	0.490591867291132	0.733738294933761	0.702319473050312	0.715057720451896	0.649007885196741	0.673214432782683	0.631349615931836	0.683671373388983	0.665362979936395	0.570484406136203	0.63088968419502	0.756298935200515	0.698290418921058	0.755519691472798	0.68152078995886	0.706376979681496	0.737344112783456	0.65162857767735	0.747621433045617	0.724442001402565	0.732049512773788	0.667917570285909	0.627138674050273	0.727558100328512	0.69756856583258	0.780722752770368	0.744672103589583	0.605051603998281	0.725591582982647	0.67827558106404	0.796725688853488	0.610901779877459	0.64758990228557	0.64560441843819	0.6422472503416	0.702477735606596	0.72035843660534	0.671239288825854	0.662917749976786	0.752812115345127	0.650778077343163	0.757008536046609	0.755819203566199	0.770829036424573
Th2_cells	0.689748064243012	0.685221660004008	0.586399772038996	0.447890185626814	0.703091315672034	0.539095809625612	0.585570664529246	0.598599644342994	0.605270398908915	0.523343728045484	0.591217540345238	0.574756546071827	0.558155895312991	0.592716621626956	0.474692465977555	0.59846074122921	0.642795445883271	0.615818543589127	0.693946995220599	0.582678473777981	0.650125467411298	0.664246350787192	0.51625390352687	0.660596468635255	0.729425891494734	0.692292086821959	0.622241883268226	0.639446842247723	0.671280935788187	0.641895453564632	0.704387868470758	0.581231354208806	0.636376523614928	0.639954827852087	0.669938505220557	0.645949841018171	0.591555238172402	0.605655356517801	0.606040592495754	0.569402571945313	0.687140780628635	0.658958287343572	0.579845999117538	0.621792762879966	0.699338864720832	0.574402683711027	0.657043274152989	0.585632922602834	0.671176340180638
TIL	0.798897180086056	0.761598120537676	0.713353033363725	0.726034239008924	0.825504546877494	0.602617806370452	0.760828617215841	0.727894855166047	0.747544969910447	0.699175582301029	0.740772759483366	0.700550925675778	0.711013472783857	0.705293353751091	0.638841280563455	0.676674746851272	0.74986639298061	0.74594461926622	0.781950149933708	0.75223065745903	0.770791730703996	0.810529394367142	0.741828026684727	0.745272846299983	0.79125963340419	0.814900064500759	0.791303265142916	0.736381125138546	0.785144226241695	0.744351207598307	0.852692096819495	0.722954947111732	0.679276461061238	0.797081309255489	0.717663217524239	0.802280100953025	0.711168585005089	0.780518598460883	0.737885109777969	0.646998353841293	0.813716298922797	0.774919276440912	0.730720686618108	0.693540896195898	0.795347778644437	0.724783752361036	0.805839303238699	0.734869683848384	0.762287152049976
Treg	0.85367793871922	0.843724547617898	0.809248944277618	0.816061864703314	0.854655344530719	0.785914314769989	0.83863622117221	0.83264058096284	0.827749536439102	0.818693660924836	0.833122930875566	0.819986962773233	0.810609657036662	0.812395614256017	0.773904377598822	0.791675804024372	0.822923032422816	0.830063393236537	0.843404596602888	0.835271071868451	0.828010925035047	0.861997372200251	0.838866815834964	0.832058515681313	0.833996948675775	0.83925394288477	0.851460402193245	0.802208049844056	0.842419027519825	0.826834312982919	0.862106995944592	0.828718928048919	0.810976358037163	0.840826832252275	0.812595359752134	0.84340729045752	0.808993517708231	0.815051719593826	0.791751597452902	0.806752719112837	0.846100000813814	0.846489537037677	0.828039501397735	0.815685029689359	0.848807585642778	0.815250893672137	0.854856902347367	0.830794711498841	0.838710103999531
Type_I_IFN_Reponse	0.88345994004959	0.904387921238044	0.801490462556815	0.908796060643073	0.89275100777808	0.771438845251557	0.886462786268753	0.858060467727012	0.865186163106868	0.867251650377902	0.900977181990988	0.80594349665926	0.84726959907193	0.868537627678617	0.770092307718261	0.823878144120242	0.873257634047251	0.871961681426448	0.871597427196198	0.827437944988202	0.818269217911365	0.89712207643998	0.769596333393403	0.833229389847417	0.861392744016465	0.87266410945724	0.778054310814031	0.809192610216832	0.855445571116126	0.810669525415908	0.906322939474917	0.842650711140662	0.779552881971216	0.824699275940274	0.756493359478316	0.916324270598001	0.799033050861597	0.844614868142277	0.808823555684983	0.838800966035658	0.858882635778457	0.882023721058345	0.836038901978069	0.83039946361229	0.898553648157297	0.731900400928155	0.890512345728884	0.886613274221752	0.908895531877903
Type_II_IFN_Reponse	0.765969065214152	0.628515283536713	0.719562084722524	0.746119077887958	0.791715560443636	0.733984013961916	0.782043412060429	0.667611528056274	0.753239124592193	0.698881232777157	0.727667830741697	0.745379042653103	0.705972372253429	0.724373660692509	0.730406429116737	0.670856686316	0.67137509430166	0.749076057152786	0.730487013487277	0.766821536989895	0.755343497200607	0.751280152886052	0.683234967879206	0.78510856361156	0.70964641058647	0.737065559188067	0.799942292027554	0.751375088460613	0.790662739060895	0.795666987739941	0.828392115860388	0.768689040612164	0.796219145070667	0.747514203234672	0.725761775894103	0.739602931600979	0.784223288283374	0.786124360687808	0.780727172078392	0.684496575680515	0.729716032952025	0.780170668503234	0.713953969865486	0.717032886898367	0.765018701492188	0.757786444133906	0.765716685193415	0.743655196686638	0.749786524089866
Fibroblasts	0.981830924111978	0.989835317274483	0.975519810641344	0.990160725967802	0.983265305293889	0.996164550552421	0.980071812106458	0.99419905040891	0.968432805302838	0.993158882656574	0.972299614370637	0.970627382997186	0.96689700982165	0.986895490471571	0.969222246422015	0.987595955203877	0.993239948282356	0.990391854105685	0.988821403028006	0.99674316499476	0.947174282124125	0.988009842206471	0.992661446856854	0.976844276625982	0.973586773520346	0.974627558463908	0.991212903877526	0.988403341659684	0.993297486357045	0.975662383425106	0.996298073698078	0.99824081669713	0.993429059103286	0.980212058514147	0.972493743072966	0.98064399792308	0.989475173706317	0.990180140386756	0.954752316271672	0.969303602211251	0.969381034577238	0.990382468021748	0.994455699878185	0.993810351502872	0.992855131293767	0.996322595246763	0.99732512289657	0.978657842624721	0.991834603910713
[truncated: 342 more columns]
