# Supplementary material for: Single-cell RNA sequencing and traditional RNA sequencing reveals the role of cancer-associated fibroblasts in oral squamous cell carcinoma cohort
Source: Front Oncol. 2023 May 10;13:1195520. doi: 10.3389/fonc.2023.1195520 (PMC10206127; doi:10.3389/fonc.2023.1195520)
Supplement: Supplementary file 2 [file DataSheet_2.zip › TMEscores.txt]

ID	StromalScore	ImmuneScore	ESTIMATEScore	TumorPurity
TCGA-BA-5152-01A-02R-1873-07	-142.061825483458	1676.05463926817	1533.99281378471	0.674758012651866
TCGA-BA-A6DJ-01A-11R-A30B-07	-498.233005348923	1316.43155130476	818.198545955835	0.748440229343181
TCGA-CN-4741-01A-01R-1436-07	-858.170209083291	401.341463024235	-456.828746059056	0.858771083455329
TCGA-CN-6011-01A-11R-1686-07	-598.514981409691	706.01506182654	107.500080416849	0.813432582765177
TCGA-CN-6013-01A-11R-1686-07	45.0143443073857	2220.85641543969	2265.87075974707	0.591731924640296
TCGA-CN-A49A-01A-11R-A24H-07	-132.510041501447	-551.001561307907	-683.511602809354	0.875341032630781
TCGA-CQ-5323-01A-01R-1686-07	-662.666143515965	722.019745147752	59.3536016317872	0.81752302027355
TCGA-CQ-5326-01A-01R-1873-07	-94.8783834943251	1053.0319568843	958.153573389971	0.734658577414167
TCGA-CQ-6223-01A-11R-1915-07	-818.607158640174	853.230285393204	34.6231267530294	0.819608215797996
TCGA-CQ-7069-01A-11R-2403-07	-304.621603867927	388.732410959622	84.1108070916952	0.815424780168934
TCGA-CV-A45O-01A-21R-A24H-07	-594.512284161588	1036.76536247644	442.253078314849	0.783880765565585
TCGA-IQ-7632-01A-11R-2081-07	-1145.72227724286	100.367749247184	-1045.35452799567	0.899775628016496
TCGA-P3-A5QF-01A-11R-A28V-07	-971.910446708949	506.310420028564	-465.600026680385	0.859430045691374
TCGA-P3-A6T5-01A-11R-A34R-07	-226.867780584741	641.604750434723	414.736969849982	0.786382254032636
TCGA-P3-A6T6-01A-11R-A34R-07	-1437.20427132934	-260.745757347086	-1697.95002867643	0.937386286824282
TCGA-QK-A6IH-01A-11R-A31N-07	-426.30722693256	457.457921696807	31.1506947642471	0.819900136180639
TCGA-T2-A6X2-01A-12R-A34R-07	-161.847170555268	1088.70140954882	926.854238993552	0.737767809650153
TCGA-UF-A71B-01A-12R-A34R-07	-50.2505803671303	754.949305318083	704.698724950953	0.759385100641441
TCGA-BA-4077-01B-01R-1436-07	-417.214968962036	1528.17350878494	1110.95853982291	0.719257716256142
TCGA-BA-6871-01A-11R-1873-07	753.746380712682	1120.70624988669	1874.45263059937	0.637047008230614
TCGA-BA-A4IG-01A-11R-A266-07	-1302.99204121083	697.026105473736	-605.965935737098	0.86978078938381
TCGA-BB-4225-01A-01R-1436-07	-744.899483144319	1683.75824509111	938.858761946791	0.736577134525081
TCGA-BB-4228-01A-01R-1436-07	-251.457649234521	704.274644893321	452.8169956588	0.782917000741423
TCGA-CN-A498-01A-11R-A24H-07	-964.745412104396	525.479534007828	-439.265878096567	0.857447355462367
TCGA-CN-A6UY-01A-12R-A34R-07	-1063.53720598085	1726.67754467373	663.140338692889	0.763340047137094
TCGA-CN-A6V6-01A-12R-A34R-07	-422.886309089103	1844.32931642201	1421.4430073329	0.686858522039087
TCGA-CR-5250-01A-01R-1514-07	-392.858229027929	1097.45356270897	704.595333681045	0.759394975104124
TCGA-CR-6472-01A-11R-1873-07	-513.123574478386	111.697467706837	-401.426106771549	0.854575985935971
TCGA-CR-6477-01A-11R-1873-07	609.37787822886	1482.43215625007	2091.81003447893	0.612133372011583
TCGA-CV-5439-01A-01R-1686-07	-1063.9752366374	739.628452988003	-324.346783649398	0.848645572170274
TCGA-CV-6943-01A-11R-1915-07	1263.44326722083	2474.21726457701	3737.66053179784	0.405169219520614
TCGA-CV-6950-01A-11R-1915-07	-208.02757262923	447.850151527749	239.822578898518	0.801982052602079
TCGA-CV-7406-01A-11R-2081-07	-104.226859754261	-134.805548631553	-239.032408385814	0.841954924971799
TCGA-DQ-7591-01A-11R-2081-07	-1071.19712229353	1696.37300233612	625.175880042591	0.766928149650248
TCGA-F7-A61V-01A-11R-A28V-07	-1057.76580207139	203.188949768035	-854.576852303357	0.887204832993613
TCGA-F7-A620-01A-11R-A28V-07	-324.365998201205	1685.40408627953	1361.03808807833	0.693275706859345
TCGA-HD-8224-01A-11R-2403-07	97.0140212627913	386.867391794675	483.881413057467	0.780072040418043
TCGA-HD-8314-01A-11R-2403-07	82.8556994575478	1148.93910619641	1231.79480565396	0.706822306517399
TCGA-MZ-A6I9-01A-11R-A31N-07	-1198.1476056523	343.025208491423	-855.122397160882	0.887241776960702
TCGA-MZ-A7D7-01A-21R-A34R-07	-1354.90056439477	-210.320571303056	-1565.22113569782	0.930423026377331
TCGA-P3-A5QE-01A-11R-A28V-07	-1295.76967961202	1791.63665594456	495.866976332546	0.778970031745688
TCGA-BA-5151-01A-01R-1436-07	49.9009363144811	1092.57876057478	1142.47969688926	0.71603549260418
TCGA-CN-4726-01A-01R-1436-07	431.581449563771	976.742778319683	1408.32422788345	0.688256818200306
TCGA-CN-4731-01A-01R-1436-07	-291.138115436491	488.696598988527	197.558483552035	0.80567247096516
TCGA-CN-4734-01A-01R-1436-07	160.716283192556	1649.21038444595	1809.9266676385	0.644319317859639
TCGA-CN-A63V-01A-11R-A466-07	551.278527461245	456.949554866985	1008.22808232823	0.729652022185098
TCGA-CQ-5334-01A-01R-1686-07	722.236251907799	1795.32000339058	2517.55625529838	0.56155266206745
TCGA-CQ-6220-01A-11R-1915-07	-702.49698286303	688.292048994315	-14.2049338687148	0.823693502770727
TCGA-CQ-A4C6-01A-11R-A24Z-07	-158.151073103193	1010.46766919842	852.31659609523	0.745109451554117
TCGA-CQ-A4CG-01A-11R-A266-07	-399.480361488346	-36.7962731968455	-436.276634685191	0.857221485936283
TCGA-CQ-A4CI-01A-11R-A266-07	-344.81495871059	-546.077425958023	-890.892384668614	0.889651671021798
TCGA-CV-6940-01A-11R-1915-07	-521.77725450237	137.631835922909	-384.145418579461	0.853255912366527
TCGA-CV-A464-01A-11R-A266-07	544.445956573862	843.00635079017	1387.45230736403	0.690476238660778
TCGA-D6-A6EN-01A-11R-A31N-07	-566.223416945565	2140.33148427496	1574.1080673294	0.670400430707892
TCGA-DQ-7588-01A-11R-2081-07	-1709.83859322839	-644.403944496225	-2354.24253772462	0.966541049721155
TCGA-F7-A624-01A-22R-A30B-07	-388.618958614343	2405.77154567225	2017.15258705791	0.620762199606491
TCGA-H7-8501-01A-11R-2403-07	302.9540375329	2301.16939048337	2604.12342801627	0.550993269117208
TCGA-HD-A4C1-01A-11R-A24H-07	-461.7104428972	294.472326706444	-167.238116190757	0.836222213679097
TCGA-IQ-7631-01A-11R-2081-07	541.987840323125	-114.79951352358	427.188326799545	0.785251888312434
TCGA-P3-A6T2-01A-11R-A34R-07	-493.757971262417	243.850076858054	-249.907894404363	0.842815183380438
TCGA-QK-A6IG-01A-11R-A31N-07	-464.879229197602	1052.46054177479	587.581312577191	0.770457823016931
TCGA-UF-A7JA-01A-12R-A34R-07	-416.190051511281	-63.6065381588223	-479.796589670103	0.860493574993404
TCGA-UF-A7JD-01A-11R-A34R-07	658.752291858097	333.189238430964	991.941530289061	0.731284724952222
TCGA-BA-5556-01A-01R-1514-07	-103.757506550706	2051.91249681815	1948.15499026745	0.628670603748203
TCGA-BA-6872-01A-11R-1873-07	-192.599083406253	544.610280347707	352.011196941454	0.792036631407154
TCGA-BA-A6D8-01A-31R-A31N-07	-174.146442009127	545.175296184123	371.028854174996	0.790329366909081
TCGA-BA-A6DD-01A-12R-A31N-07	10.5467107626741	1405.72401505831	1416.27072582099	0.687410126338887
TCGA-BB-8601-01A-11R-2403-07	-1659.11518772057	-908.796394962996	-2567.91158268356	0.974109649252251
TCGA-CN-4730-01A-01R-1436-07	-1085.27995061415	-119.743918886541	-1205.02386950069	0.909754636954198
TCGA-CN-5358-01A-01R-1514-07	1735.70818331615	2526.40752922076	4262.11571253691	0.333656762720984
TCGA-CN-5359-01A-01R-1436-07	1257.0920681371	2063.46136344864	3320.55343158574	0.460350870635161
TCGA-CN-5364-01A-01R-1436-07	-160.674340389267	871.414525382572	710.740184993306	0.758807802716362
TCGA-CN-5373-01A-01R-1436-07	635.920096685964	1576.58152492042	2212.50162160638	0.598028938745887
TCGA-CN-6016-01A-11R-1686-07	1187.60659459794	1334.33588814952	2521.94248274746	0.561019800050273
TCGA-CN-6995-01A-31R-2016-07	-361.050455110082	1562.96353674158	1201.9130816315	0.70991832012359
TCGA-CN-A642-01A-12R-A30B-07	-338.135690531632	1198.71524786631	860.579557334675	0.744299964895473
TCGA-CQ-5324-01A-01R-1686-07	-188.432605579518	780.467134971185	592.034529391667	0.770040942974512
TCGA-CQ-5332-01A-01R-1686-07	147.854845406418	158.274937497955	306.129782904372	0.796130091270202
TCGA-CQ-6218-01A-11R-1915-07	-21.6081679660687	973.020912880069	951.412744914	0.735329514415191
TCGA-CQ-6228-01A-11R-1915-07	-294.930520697883	198.643312722367	-96.287207975516	0.830465602253704
TCGA-CQ-7068-01A-11R-2081-07	-592.315857083882	1848.11248274209	1255.79662565821	0.704325652319831
TCGA-CQ-7072-01A-21R-A30B-07	643.244856262902	418.950358072866	1062.19521433577	0.724212145065061
TCGA-CQ-A4C7-01A-11R-A24Z-07	241.537717799244	437.344002085334	678.881719884578	0.761845336595096
TCGA-CQ-A4C9-01A-11R-A24Z-07	-189.027963944608	286.110812804471	97.0828488598628	0.814321063238541
TCGA-CQ-A4CB-01A-11R-A24Z-07	470.362765519253	1006.07926604193	1476.44203156119	0.680968658332406
TCGA-CR-6491-01A-11R-1873-07	-682.908134104047	328.200383237683	-354.707750866364	0.850994528245899
TCGA-CV-5436-01A-01R-1514-07	-532.720032783564	377.130934522464	-155.589098261099	0.83528327596595
TCGA-CV-6936-01A-11R-1915-07	-559.977117903633	782.135589485713	222.15847158208	0.803528210613232
TCGA-CV-6948-01A-11R-1915-07	-711.320757023514	757.564000107439	46.2432430839249	0.81862978781273
TCGA-CV-6953-01A-11R-1915-07	-767.390105234204	882.630795832483	115.240690598279	0.812771158149094
TCGA-CV-7102-01A-11R-2016-07	613.94873813287	1002.18930081566	1616.13803894853	0.665809926052462
TCGA-CV-7235-01A-11R-2016-07	833.552671165244	1433.76536809251	2267.31803925775	0.591560652911184
TCGA-CV-7407-01A-11R-2081-07	-705.124718926769	1340.27461662957	635.149897702799	0.765987785970987
TCGA-CV-A45X-01A-21R-A24Z-07	-1156.27198510855	265.449042105921	-890.822943002624	0.889647016340625
TCGA-CV-A463-01A-11R-A266-07	-1042.07898019867	288.518244908353	-753.560735290318	0.880266273906718
TCGA-CV-A6JD-01A-11R-A31N-07	-40.6774042238238	1700.97589961947	1660.29849539564	0.660959431455335
TCGA-CX-7086-01A-11R-2081-07	-1176.98015560806	261.507557420843	-915.47259818722	0.891293474153492
TCGA-CX-7219-01A-11R-2016-07	524.502511916195	1282.52251593871	1807.02502785491	0.644644989925434
TCGA-CX-A4AQ-01A-11R-A24Z-07	-196.408280110132	2029.88062314516	1833.47234303503	0.641672298599395
TCGA-D6-A6EO-01A-11R-A31N-07	-914.769909943923	-115.98030144392	-1030.75021138784	0.898838132267177
TCGA-F7-8489-01A-31R-2403-07	-232.439937384211	1621.81803231617	1389.37809493196	0.690271730693521
TCGA-HD-7832-01A-11R-2132-07	-608.687991394039	803.729061922927	195.041070528888	0.80589130945202
TCGA-IQ-A61G-01A-11R-A30B-07	-1621.38849727466	111.780174206751	-1509.60832306791	0.927400306082087
TCGA-KU-A66T-01A-11R-A30B-07	-1483.52544107741	-376.10334963779	-1859.6287907152	0.945387389662429
TCGA-MT-A67D-01A-31R-A30B-07	107.512357680916	1159.00157689099	1266.5139345719	0.703208019290732
TCGA-MT-A7BN-01A-12R-A34R-07	211.757053862209	1603.36587557633	1815.12292943854	0.643735811680051
TCGA-P3-A6T0-01A-12R-A34R-07	-801.221659174358	-190.961451659965	-992.183110834323	0.896342545764401
TCGA-P3-A6T4-01A-11R-A34R-07	-982.136499989083	188.531107399508	-793.605392589576	0.883040087231676
TCGA-P3-A6T7-01A-11R-A34R-07	-523.754482913052	445.71930178986	-78.0351811231913	0.828970129684791
TCGA-P3-A6T8-01A-11R-A34R-07	206.687159852223	28.5999233916074	235.28708324383	0.802379564225416
TCGA-QK-A6II-01A-11R-A31N-07	-1103.1372212705	795.770906254619	-307.366315015876	0.847324480844898
TCGA-QK-A6IJ-01A-11R-A31N-07	-920.245147514659	1354.91552273792	434.670375223259	0.784571387040311
TCGA-QK-A6VB-01A-12R-A34R-07	-995.113052070195	-336.268303321777	-1331.38135539197	0.917297769566191
TCGA-QK-A8Z7-01A-11R-A39I-07	-819.412015901422	-218.375832673721	-1037.78784857514	0.899290415652692
TCGA-QK-A8Z9-01B-11R-A39I-07	973.016655760278	1078.20495328592	2051.2216090462	0.616833724191178
TCGA-T3-A92N-01A-11R-A39I-07	-702.006947343785	719.269594093012	17.2626467492271	0.821065546029931
TCGA-UF-A719-01A-12R-A34R-07	-1273.28094694266	217.103004475618	-1056.17794246704	0.900467748495318
TCGA-UF-A71A-01A-22R-A34R-07	-27.6018260417971	-102.351468581758	-129.953294623556	0.833208373604067
TCGA-UF-A71A-06A-11R-A39I-07	-814.81097250615	-586.135497578743	-1400.94647008489	0.921316055561611
TCGA-UF-A71E-01A-31R-A34R-07	-917.777947184292	-350.663592734806	-1268.4415399191	0.913579751574232
TCGA-UF-A7JC-01A-21R-A34R-07	-1095.60165340314	-263.128378489581	-1358.73003189272	0.918888942933073
TCGA-UF-A7JO-01A-11R-A34R-07	-81.7960655174938	2134.97511707716	2053.17905155966	0.616607543274768
TCGA-UF-A7JT-01A-11R-A34R-07	257.292434209985	2110.46105005792	2367.7534842679	0.579610293462509
TCGA-WA-A7GZ-01A-11R-A34R-07	-718.949555844953	-102.350114217178	-821.299670062131	0.884940573338076
TCGA-BA-5558-01A-01R-1514-07	-22.63224878421	1407.17484270451	1384.5425939203	0.690785129434806
TCGA-CN-5369-01A-01R-1436-07	503.024355160564	1978.39212176956	2481.41647693012	0.565934231859297
TCGA-CQ-5331-01A-02R-1873-07	43.1772730166097	1911.8523643887	1955.02963740531	0.627885520924556
TCGA-CQ-7063-01A-11R-2403-07	-354.096953564097	1879.18360681234	1525.08665324824	0.675722289743026
TCGA-CR-6492-01A-12R-2081-07	-465.865203902935	936.814741690264	470.94953778733	0.781258349308014
TCGA-CV-5442-01A-01R-1514-07	-1797.58030531211	-380.730082077005	-2178.31038738911	0.959595130582494
TCGA-QK-A64Z-01A-11R-A30B-07	-557.026197615046	396.702677348657	-160.323520266389	0.835665176046734
TCGA-BB-4227-01A-01R-1873-07	-1201.51332000288	-19.8626539844575	-1221.37597398734	0.910748490751037
TCGA-BB-8596-01A-11R-2403-07	967.398899060763	1305.91440273477	2273.31330179553	0.590850886476754
TCGA-BB-A5HY-01A-11R-A28V-07	-1037.28031218884	55.5181887235562	-981.762123465288	0.895663295025499
TCGA-CN-5366-01A-01R-1436-07	204.747841615161	853.434313298849	1058.18215491401	0.724618229047791
TCGA-CR-6473-01A-11R-1873-07	-1047.46044281021	147.322051928003	-900.138390882206	0.890270605940055
TCGA-CV-A6JM-01A-11R-A31N-07	-595.074540019589	676.785769244683	81.7112292250939	0.815628622625979
TCGA-D6-A6EP-01A-11R-A31N-07	176.865220682179	103.646017113767	280.511237795946	0.798400034356152
TCGA-QK-A6VC-01A-23R-A34R-07	-186.966463489223	1535.12119967546	1348.15473618623	0.694637349212058
TCGA-TN-A7HL-01A-11R-A34R-07	-422.088503057548	2556.15021681666	2134.06171375911	0.60721732625646
TCGA-UF-A7JV-01A-11R-A34R-07	-91.9025467683797	1492.73701021734	1400.83446344897	0.689053988294522
TCGA-CV-A468-01A-11R-A266-07	767.364239825246	2038.91214031898	2806.27638014423	0.525991340976325
TCGA-D6-6516-01A-11R-1873-07	-354.608980049637	1102.01586486562	747.406884815978	0.75529129330404
TCGA-D6-6827-01A-11R-1915-07	-621.403090218951	105.598827884392	-515.80426233456	0.863174304916941
TCGA-BB-A5HU-01A-11R-A28V-07	204.921617184257	552.982703790319	757.904320974575	0.754280506525164
TCGA-BB-A5HZ-01A-21R-A28V-07	-446.62953104523	-87.7355191589288	-534.365050204158	0.864546720320317
TCGA-CN-4728-01A-01R-1436-07	1677.21356773093	1970.92031924776	3648.13388697869	0.417148370890289
TCGA-CN-4729-01A-01R-1436-07	-124.542213388537	656.451027397512	531.908814008975	0.775641663818804
TCGA-CN-4740-01A-01R-1436-07	1568.37450785232	1881.86943444899	3450.24394230131	0.443368570271106
TCGA-CN-6018-01A-11R-1686-07	595.790555032972	1511.60086979931	2107.39142483228	0.61032318455072
TCGA-CN-6020-01A-11R-1686-07	354.550589370201	964.2331596213	1318.7837489915	0.697732275575674
TCGA-CN-6994-01A-11R-1915-07	42.2161748025991	580.969175030864	623.185349833463	0.767115622779372
TCGA-CQ-6227-01A-11R-1915-07	545.460037301821	651.599613704669	1197.05965100649	0.710419891093671
TCGA-CQ-7071-01A-12R-A30B-07	-7.00485638727975	1099.82733272916	1092.82247634188	0.721104685926305
TCGA-CQ-A4CD-01A-21R-A24Z-07	-518.006085089712	1106.04781670954	588.041731619829	0.770414736956038
TCGA-CR-6471-01A-11R-1873-07	259.640009490094	1569.35959220926	1828.99960169935	0.642175717624105
TCGA-CR-6484-01A-11R-1873-07	905.040554328673	2169.10410973844	3074.14466406711	0.492152175848218
TCGA-CR-7365-01A-11R-2016-07	101.355674153632	293.285406993155	394.641081146787	0.788201066820667
TCGA-CR-7367-01A-11R-2016-07	981.882676329107	1067.013962902	2048.89663923111	0.61710230642688
TCGA-CR-7368-01A-11R-2132-07	-539.916570815051	970.042885364805	430.126314549753	0.784984787701941
TCGA-CR-7369-01A-11R-2132-07	-168.825250348893	666.774999155928	497.949748807035	0.778778285919703
TCGA-CR-7373-01A-11R-2016-07	-308.381421373224	1642.95659734901	1334.57517597579	0.696069884502729
TCGA-CR-7376-01A-11R-2132-07	1949.33884921309	2685.25730835675	4634.59615756984	0.281641248520606
TCGA-CR-7377-01A-11R-2016-07	885.929373849426	1968.42832611042	2854.35769995985	0.519975719681909
TCGA-CR-7379-01A-11R-2016-07	456.836432898914	786.665396251473	1243.50182915039	0.705605643442287
TCGA-CR-7380-01A-11R-2016-07	472.184785421132	857.794851449066	1329.9796368702	0.696554051154579
TCGA-CR-7386-01A-11R-2016-07	1489.08718012109	1920.22025484979	3409.30743497088	0.44874664065497
TCGA-CR-7395-01A-11R-2016-07	476.241462620309	2027.73749429434	2503.97895691465	0.563200627290035
TCGA-CV-5966-01A-11R-1686-07	-123.399192453745	1472.28502660746	1348.88583415372	0.694560145859526
TCGA-CV-6937-01A-11R-2016-07	-351.708727682293	349.759103250192	-1.94962443210142	0.822672109610465
TCGA-CV-6938-01A-11R-1915-07	-173.320108174173	1944.02137198451	1770.70126381033	0.648711954715341
TCGA-CV-6942-01A-21R-2016-07	790.513683261837	2106.50661677614	2897.02030003797	0.514616356816077
TCGA-CV-6955-01A-11R-2016-07	-967.589939064749	1405.85895467093	438.269015606185	0.784243749286033
TCGA-CV-6960-01A-41R-2016-07	-1187.58331739154	-133.01817906396	-1320.6014964555	0.916666523281099
TCGA-CV-7090-01A-11R-2016-07	595.705459106641	1585.05812469324	2180.76358379988	0.601756325420773
TCGA-CV-7091-01A-11R-2016-07	-39.8579541434937	670.583819788642	630.725865645149	0.766405092351326
TCGA-CV-7095-01A-21R-2016-07	-646.353098503128	446.673855033303	-199.679243469825	0.838824148946401
TCGA-CV-7097-01A-11R-2016-07	507.600148599274	1234.94126042698	1742.54140902625	0.651852168408383
TCGA-CV-7099-01A-41R-2016-07	-611.785242086969	1268.69361498041	656.908372893438	0.7639306728792
TCGA-CV-7100-01A-11R-2016-07	-196.534875059304	1149.38773768243	952.852862623125	0.735186235177787
TCGA-CV-7178-01A-21R-2016-07	760.5965358741	1373.63252357179	2134.22905944589	0.60719780877389
TCGA-CV-7183-01A-11R-2016-07	-450.487602743674	-193.312029943497	-643.799632687171	0.87250769582134
TCGA-CV-7252-01A-11R-2016-07	-8.04452837400341	851.68621079243	843.641682418427	0.745958115895228
TCGA-CV-7253-01A-11R-2016-07	-1663.87501075971	-402.477540134492	-2066.35255089421	0.954841455115512
TCGA-CV-7254-01A-11R-2016-07	1177.16023926314	2015.05431873912	3192.21455800226	0.476991970415942
TCGA-CV-7263-01A-11R-2016-07	429.842149081407	1105.83693044513	1535.67907952654	0.674575309423135
TCGA-CV-7411-01A-11R-2081-07	-6.44791582948988	502.99252423472	496.54460840523	0.778907655042537
TCGA-CV-7413-01A-11R-2081-07	394.766016057376	1092.17731530356	1486.94333136093	0.679839012638564
TCGA-CV-7414-01A-11R-2081-07	-236.241687930821	250.625630638217	14.3839427073969	0.82130668450791
TCGA-CV-7416-01A-11R-2081-07	292.234433300844	475.554854600219	767.789287901064	0.753327056446679
TCGA-CV-7423-01A-11R-2081-07	-664.439346180171	-71.3047771369293	-735.744123317101	0.879022370679743
TCGA-CV-7425-01A-11R-2081-07	-383.813162919652	1041.16039375572	657.347230836071	0.763889101656698
TCGA-CV-7427-01A-11R-2081-07	-369.99026077747	1778.64437730257	1408.6541165251	0.688221687499546
TCGA-CV-7428-01A-11R-2132-07	-174.098693402168	1232.25822824742	1058.15953484525	0.724620517274126
TCGA-CV-7429-01A-11R-2132-07	8.00800950734654	821.664110034363	829.672119541709	0.747322211457066
TCGA-CV-7432-01A-11R-2132-07	-911.442386194075	176.486549373376	-734.9558368207	0.878967195894039
TCGA-CV-7434-01A-11R-2132-07	-518.346492988319	724.905322202661	206.558829214342	0.804889172153269
TCGA-CV-7435-01A-11R-2132-07	1138.68921137556	1106.30289684974	2244.9921082253	0.594199738505265
TCGA-CV-7568-01A-11R-2232-07	230.332379609416	193.337160203739	423.669539813155	0.785571598779331
TCGA-CV-A45Q-01A-11R-A24H-07	-899.184003321168	723.392508389085	-175.791494932083	0.83691007914974
TCGA-CV-A45U-01A-12R-A24H-07	-962.253389273032	313.886739784247	-648.366649488784	0.872835050139278
TCGA-CV-A45V-01A-21R-A24Z-07	-0.65652605659393	1043.67119478007	1043.01466872348	0.726150764140106
TCGA-CV-A6JE-01A-11R-A31N-07	35.5592158316681	1403.2887693201	1438.84798515177	0.684999440888679
TCGA-CV-A6JN-01A-11R-A31N-07	-736.306302641211	1186.17071607673	449.864413435519	0.783186559682006
TCGA-CV-A6JY-01A-11R-A31N-07	-1173.61573885374	-54.5529422633372	-1228.16868111708	0.911159797972157
TCGA-CV-A6JZ-01A-11R-A31N-07	451.660936317764	2094.05663777742	2545.71757409518	0.558127435619856
TCGA-CV-A6K2-01A-11R-A31N-07	-439.397137422594	957.066533627417	517.669396204823	0.776959235643813
TCGA-CX-7082-01A-11R-2016-07	-459.839282658881	264.551225757998	-195.288056900884	0.838473066357326
TCGA-H7-7774-01A-21R-2081-07	-912.764476371208	953.955210974582	41.1907346033737	0.819055508018725
TCGA-H7-8502-01A-11R-2403-07	-100.282592224474	443.992553944938	343.709961720464	0.792779920537635
TCGA-HD-A633-01A-11R-A28V-07	-699.594879806656	256.305897905906	-443.28898190075	0.857751083658493
TCGA-HD-A6I0-01A-11R-A31N-07	-369.634284187773	1244.48410203408	874.849817846308	0.742899391291023
TCGA-HL-7533-01A-11R-2232-07	-779.586048923418	1151.00323717571	371.417188252288	0.790294440939064
TCGA-MT-A67F-01A-11R-A30B-07	206.260032984381	2614.9672649641	2821.22729794848	0.524123572489459
TCGA-P3-A6T3-01A-11R-A34R-07	-902.410454510447	-101.79276837746	-1004.20322288791	0.897123424170081
TCGA-RS-A6TO-01A-32R-A34R-07	-136.265713856674	1058.51651796747	922.250804110797	0.738223796364111
TCGA-4P-AA8J-01A-11R-A39I-07	601.114334762074	1316.04861278649	1917.16294754856	0.632201926480649
TCGA-BA-4074-01A-01R-1436-07	268.531143509389	697.651829330781	966.18297284017	0.733858446065672
TCGA-BA-4075-01A-01R-1436-07	-482.298289169836	809.362160716632	327.063871546795	0.79426685653286
TCGA-BA-5557-01A-01R-1514-07	1001.57177165971	2174.46762972876	3176.03940138847	0.479077436679262
TCGA-BA-6873-01A-11R-1873-07	-439.487189299105	814.193580572581	374.706391273476	0.789998513791557
TCGA-BA-7269-01A-11R-2016-07	103.183906802055	467.486971284359	570.670878086414	0.772037863325666
TCGA-BA-A6DB-01A-11R-A30B-07	361.282861528917	2041.06716829261	2402.35002982152	0.575464503720963
TCGA-BA-A6DE-01A-22R-A31N-07	-1074.95090204227	159.914759042209	-915.036143000058	0.891264422824044
TCGA-BA-A6DG-01A-21R-A30B-07	1058.48237855374	1296.82394970528	2355.30632825903	0.581098216110192
TCGA-BB-4224-01A-01R-1436-07	-1372.05502827741	128.296619743082	-1243.75840853433	0.912100350245793
TCGA-BB-A6UO-01A-12R-A34R-07	132.808380401566	624.644450334206	757.452830735772	0.754324016906803
TCGA-C9-A47Z-01A-11R-A24H-07	-1030.43252482583	211.301934848615	-819.130589977215	0.884792250300995
TCGA-C9-A480-01A-12R-A24H-07	-1108.25175126346	522.910834369695	-585.340916893767	0.868282914342421
TCGA-CN-4725-01A-01R-1436-07	-764.76517854971	-119.902963187938	-884.668141737648	0.889234092335529
TCGA-CN-4733-01A-02R-1873-07	1223.69451270586	2722.35601867983	3946.05053138569	0.377018082566033
TCGA-CN-4736-01A-01R-1436-07	771.710850723937	1905.41280187618	2677.12365260012	0.542019546527085
TCGA-CN-4737-01A-01R-1436-07	328.159075035386	480.245982403083	808.405057438469	0.749392855643558
TCGA-CN-4742-01A-02R-1514-07	597.599976270768	864.536342622321	1462.13631889309	0.682504948218599
TCGA-CN-5367-01A-01R-1436-07	-238.878564664789	731.540225243116	492.661660578327	0.779264979774194
TCGA-CN-5370-01A-01R-2016-07	1283.99868416958	1948.21294779107	3232.21163196065	0.471823618735096
TCGA-CN-6017-01A-11R-1686-07	1231.61843481217	2635.77883148255	3867.39726629472	0.387686123264308
TCGA-CN-6019-01A-11R-1686-07	1595.78710818335	1906.66861988842	3502.45572807177	0.43648599539389
TCGA-CN-6024-01A-11R-1686-07	-403.570999641153	-578.069408636134	-981.640408277287	0.895655349118396
TCGA-CN-6996-01A-11R-1915-07	362.816352239858	1847.46973946615	2210.28609170601	0.598289557918718
TCGA-CN-6998-01A-23R-2016-07	-864.548056247705	463.400100928159	-401.147955319546	0.85455478143593
TCGA-CQ-5325-01A-01R-1686-07	850.629307961841	2440.55916567685	3291.18847363869	0.464173115204
TCGA-CQ-5327-01A-01R-1686-07	-140.997402072464	1735.69732885414	1594.69992678168	0.668154569700135
TCGA-CQ-5329-01A-01R-1686-07	426.075824279107	1331.39735507358	1757.47317935269	0.650188452984376
TCGA-CQ-5330-01A-01R-1686-07	886.40304977119	1826.39336335289	2712.79641312408	0.537611688024191
TCGA-CQ-5333-01A-01R-2403-07	206.618186181099	2351.95349295749	2558.57167913859	0.556560833040498
TCGA-CQ-6219-01A-11R-1915-07	516.519451746193	1723.07591786772	2239.59536961391	0.594836715141266
TCGA-CQ-6221-01A-11R-2081-07	1105.19330613841	832.744573810438	1937.93787994884	0.629836211968316
TCGA-CQ-6222-01A-11R-1915-07	126.327553163242	1998.28401413077	2124.61156729401	0.6083188993879
TCGA-CQ-6224-01A-11R-1915-07	1093.0198023738	1288.48926559048	2381.50906796428	0.577963711975653
TCGA-CQ-6225-01A-11R-1915-07	-1918.14906082458	-385.139027261035	-2303.28808808562	0.964595444930545
TCGA-CQ-6229-01A-11R-1915-07	-241.068724702867	781.90990414577	540.841179442903	0.77481342304436
TCGA-CQ-7065-01A-11R-2081-07	-1090.63542465455	-557.687671490742	-1648.32309614529	0.934824253326132
TCGA-CQ-A4CA-01A-11R-A24Z-07	366.612305837705	1686.34178193801	2052.95408777572	0.616633540249441
TCGA-CQ-A4CE-01A-11R-A266-07	-824.612156557489	733.66820247703	-90.9439540804591	0.830028421504889
TCGA-CQ-A4CH-01A-11R-A266-07	-419.724675869845	558.782234692249	139.057558822404	0.810729461601156
TCGA-CR-6488-01A-12R-2081-07	632.778743868514	1506.282442157	2139.06118602551	0.606634081161591
TCGA-CR-6493-01A-11R-1873-07	-984.43940629636	132.149786695559	-852.289619600801	0.887049881054192
TCGA-CR-7372-01A-11R-2016-07	258.040836621614	373.033122894853	631.073959516467	0.766372269357517
TCGA-CR-7382-01A-11R-2132-07	1505.63728077581	2294.67989266284	3800.31717343865	0.39674367542628
TCGA-CR-7390-01A-11R-2016-07	-211.18643399443	68.0047921631755	-143.181641831254	0.834280520451472
TCGA-CR-7391-01A-11R-2016-07	831.322371943371	1896.07387967099	2727.39625161437	0.535803419899752
TCGA-CR-7392-01A-11R-2016-07	1008.46498357494	1903.55502194622	2912.02000552116	0.512727257151564
TCGA-CR-7393-01A-11R-2016-07	1192.97062316093	2289.71115585054	3482.68177901147	0.439095642040581
TCGA-CR-7394-01A-11R-2016-07	809.876326340512	2308.9510760265	3118.82740236701	0.486432041465826
TCGA-CR-7397-01A-11R-2016-07	1181.5281524966	1076.31974689678	2257.84789939338	0.59268086909111
TCGA-CR-7401-01A-11R-2016-07	382.316692890959	736.967708235728	1119.28440112669	0.718408105763129
TCGA-CV-5970-01A-11R-1686-07	141.035378125496	698.884560738384	839.91993886388	0.746321842308098
TCGA-CV-5971-01A-11R-1686-07	1344.22465883654	1787.53439187907	3131.7590507156	0.484772659850927
TCGA-CV-5973-01A-11R-1686-07	-1202.80269627508	399.214844510314	-803.587851764764	0.88372680502849
TCGA-CV-5976-01A-11R-1686-07	-465.33798000192	254.322428110658	-211.015551891262	0.839728893873425
TCGA-CV-5977-01A-11R-1686-07	-924.635703506234	192.426598313181	-732.209105193053	0.878774851098266
TCGA-CV-5979-01A-11R-1686-07	-823.703323073127	307.127470693209	-516.575852379918	0.863231485276075
TCGA-CV-6003-01A-11R-1686-07	-1048.32413245428	130.730644615336	-917.59348783894	0.891434592723541
TCGA-CV-6433-01A-11R-1686-07	-834.517051986492	1956.95037381163	1122.43332182514	0.718086495186953
TCGA-CV-6436-01A-11R-1686-07	-421.076680314753	1659.56007994843	1238.48339963368	0.706127443671552
TCGA-CV-6441-01A-11R-1686-07	-1679.91622196264	-129.185766768601	-1809.10198873124	0.94294392896898
TCGA-CV-6933-01A-11R-1915-07	48.6947976295387	1286.44728034522	1335.14207797476	0.696010136143738
TCGA-CV-6934-01A-11R-1915-07	1644.05497649673	1724.38447636312	3368.43945285985	0.454099545891838
TCGA-CV-6939-01A-11R-1915-07	-105.955108800713	1320.11389279667	1214.15878399596	0.70865120431677
TCGA-CV-6941-01A-11R-1915-07	362.293557475023	555.5304593413	917.824016816324	0.73866196757637
TCGA-CV-6945-01A-11R-1915-07	-862.99477992031	-66.22743243919	-929.2222123595	0.89220680237667
TCGA-CV-6951-01A-11R-1915-07	-861.785787058791	-244.772002274845	-1106.55778933364	0.903659427679644
TCGA-CV-6952-01A-11R-1915-07	-523.813101935143	932.131643366532	408.318541431389	0.786963909375141
TCGA-CV-6954-01A-11R-1915-07	95.0160609632046	819.166224754138	914.182285717343	0.739022198719944
TCGA-CV-6956-01A-21R-2016-07	-1167.96999076499	-730.99580007747	-1898.96579084246	0.947253718012477
TCGA-CV-6959-01A-11R-1915-07	-30.3357830324864	1096.57291474376	1066.23713171127	0.723802886906553
TCGA-CV-6961-01A-21R-1915-07	-50.0076541404157	593.843538049576	543.83588390916	0.774535445144534
TCGA-CV-7103-01A-21R-2016-07	768.883710663736	87.1031777782669	855.986888442003	0.744750024092105
TCGA-CV-7104-01A-11R-2016-07	282.362831007835	1263.39855459212	1545.76138559995	0.673482051539366
TCGA-CV-7180-01A-11R-2016-07	-1408.80491722465	199.550885824708	-1209.25403139994	0.910012241992979
TCGA-CV-7236-01A-11R-2016-07	136.162603683561	553.381889811903	689.544493495463	0.760830549975181
TCGA-CV-7238-01A-11R-2016-07	-70.571230010872	1343.92804656196	1273.35681655108	0.702493512572388
TCGA-CV-7255-01A-11R-2016-07	-1255.81718964477	-285.693628496611	-1541.51081814138	0.929141871280832
TCGA-CV-7438-01A-21R-2132-07	-42.8106644374619	970.585881019108	927.775216581646	0.737676543074843
TCGA-CV-7446-01A-11R-2232-07	-518.366699217583	102.268540622592	-416.098158594992	0.855692469623032
TCGA-CV-A45P-01A-11R-A24H-07	-1044.82199313626	198.865586112198	-845.956407024061	0.886620306576978
TCGA-CV-A45R-01A-11R-A24H-07	93.8530487277806	971.877497205131	1065.73054593291	0.723854194442789
TCGA-CV-A45T-01A-11R-A24H-07	46.873078991142	2305.39841111356	2352.2714901047	0.581460704174027
TCGA-CV-A465-01A-11R-A266-07	-1420.24578372989	-312.845076876791	-1733.09086060668	0.939170388260673
TCGA-CV-A6JO-01B-11R-A34R-07	-493.463832294427	1420.46132434348	926.997492049051	0.737753614516164
TCGA-CV-A6JT-01A-11R-A31N-07	218.280820576169	1185.70173975175	1403.98256032792	0.688719023265479
TCGA-CV-A6JU-01A-11R-A31N-07	-311.772111266263	593.645751697658	281.873640431395	0.79827960200511
TCGA-CV-A6K0-01B-21R-A31N-07	564.667190088064	1832.52265935574	2397.1898494438	0.576083805235738
TCGA-CX-7085-01A-21R-2016-07	1426.78778641462	2407.63998470163	3834.42777111625	0.392142611897223
TCGA-D6-6515-01A-21R-1873-07	1099.87436390174	2293.82082523095	3393.69518913269	0.450793455819549
TCGA-D6-6823-01A-11R-1915-07	-824.392247005247	168.495827183118	-655.896419822129	0.873373911913031
TCGA-D6-6825-01A-21R-1915-07	391.032106211667	1928.12442037472	2319.15652658638	0.585408517298481
TCGA-D6-8569-01A-11R-2403-07	-378.443720434998	753.066432447426	374.622712012428	0.79000604463563
TCGA-D6-A4Z9-01A-11R-A24Z-07	-511.446708084595	603.388389377872	91.9416812932771	0.814758849240839
TCGA-D6-A4ZB-01A-11R-A24Z-07	-673.782417182771	464.180291890752	-209.602125292019	0.839616215857532
TCGA-D6-A6EM-01A-21R-A31N-07	-207.911919250837	1878.5706733371	1670.65875408626	0.659817452030113
TCGA-DQ-5624-01A-01R-1873-07	14.6774989305673	749.839535977399	764.517034907967	0.75364285586494
TCGA-DQ-5625-01A-01R-1873-07	18.3775046789758	1818.10540907851	1836.48291375749	0.641333295039316
TCGA-DQ-5630-01A-01R-1873-07	748.117422278849	1830.77888492334	2578.89630720219	0.554079714303886
TCGA-DQ-5631-01A-01R-1873-07	-523.983320810912	15.3882073985957	-508.595113412316	0.862639520317871
TCGA-DQ-7592-01A-11R-2081-07	-111.147669742109	766.362920414602	655.215250672493	0.764091025729861
TCGA-F7-A50G-01A-11R-A266-07	-272.026411326673	1406.07819313914	1134.05178181246	0.71689853334898
TCGA-F7-A50J-01A-21R-A28V-07	-483.171196109325	879.582395985961	396.411199876635	0.78804113442413
TCGA-F7-A61S-01A-11R-A28V-07	-833.527179554994	1377.7180820783	544.190902523303	0.774502481274387
TCGA-F7-A61W-01A-11R-A28V-07	-1308.15554578566	-212.978762655305	-1521.13430844097	0.928031861059382
TCGA-H7-A6C4-01A-11R-A30B-07	-328.175237288359	917.796961245331	589.621723956972	0.770266854355635
TCGA-HD-7831-01A-11R-2132-07	1215.5885368167	602.887500895872	1818.47603771258	0.643359080740664
TCGA-HD-8634-01A-11R-2403-07	-920.831093653029	448.635844915525	-472.195248737504	0.859924588322477
TCGA-HD-8635-01A-11R-2403-07	-323.453437149643	678.210600798872	354.757163649229	0.791790499793286
TCGA-HD-A6HZ-01A-12R-A31N-07	285.568553633079	1603.29292141281	1888.86147504589	0.635415250289894
TCGA-IQ-A61E-01A-22R-A30B-07	-520.548069806259	975.401034798946	454.852964992687	0.782731039218988
TCGA-IQ-A61H-01A-11R-A30B-07	-207.85305076063	157.077871130728	-50.7751796299014	0.826725515479768
TCGA-IQ-A61J-01A-11R-A30B-07	232.261612655075	1017.45238615084	1249.71399880591	0.704959191618562
TCGA-IQ-A6SG-01A-12R-A34R-07	-1000.96429437823	-137.740136592617	-1138.70443097084	0.905670174592974
TCGA-IQ-A6SH-01A-12R-A34R-07	-388.775481890959	1191.20390152741	802.428419636455	0.749973450723692
TCGA-KU-A6H8-01A-21R-A34R-07	-10.2906357677052	794.153478013355	783.86284224565	0.751773303496643
TCGA-MT-A51X-01A-11R-A266-07	-406.254944219581	339.862255141692	-66.3926890778891	0.8280130976979
TCGA-MT-A67A-01A-11R-A30B-07	-971.496861083409	634.929450620778	-336.567410462631	0.849593082566445
TCGA-P3-A5QA-01A-11R-A28V-07	-180.191914807741	64.9397732834928	-115.252141524249	0.832013171493015
TCGA-QK-A652-01A-11R-A30B-07	-165.404022086731	1168.56157263784	1003.15755055111	0.730160782993635
TCGA-QK-AA3K-01A-11R-A39I-07	860.139659879378	1268.76680441941	2128.90646429879	0.607818402058567
TCGA-T2-A6WX-01A-12R-A34R-07	-546.177522451199	2089.10987829373	1542.93235584254	0.673788961606253
TCGA-T2-A6WZ-01A-21R-A34R-07	-586.614733975233	796.26008265371	209.645348678477	0.80462022923274
TCGA-UF-A7JS-01A-11R-A34R-07	-297.607075471744	1589.08187865402	1291.47480318227	0.700598283185433
TCGA-UP-A6WW-01A-12R-A34R-07	-308.177189891906	1114.79147653615	806.614286644246	0.749566878993484
TCGA-WA-A7H4-01A-21R-A34R-07	-18.2466330282348	489.386131602239	471.139498574004	0.781240943568756
TCGA-BA-A4IF-01A-11R-A266-07	-1191.99844080218	-291.927141738253	-1483.92558254043	0.92598350049516
TCGA-BA-A4II-01A-11R-A266-07	-313.612198043083	751.733064526353	438.12086648327	0.784257241823657
TCGA-BA-A6DL-01A-21R-A30B-07	-1368.84172894729	155.00530839956	-1213.83642054773	0.910290900775784
TCGA-BA-A8YP-01A-11R-A39I-07	233.948125397823	135.163683055818	369.111808453641	0.790501744434938
TCGA-HD-7753-01A-11R-2081-07	-51.2585740203483	722.95999718885	671.701423168501	0.76252764107104
TCGA-IQ-7630-01A-11R-2081-07	-395.602184468962	798.002589331158	402.400404862196	0.787499607933541
TCGA-IQ-A61I-01A-11R-A30B-07	-1202.81128102253	1320.87596420694	118.064683184409	0.812529590537722
TCGA-IQ-A61O-01A-11R-A30B-07	1446.72386253161	1079.51175279401	2526.23561532562	0.56049802247382
TCGA-QK-A8ZA-01A-11R-A39I-07	-1521.66949521121	-358.461587520061	-1880.13108273127	0.946364049722058
TCGA-BA-5153-01A-01R-1436-07	-553.735867354744	1600.0922136626	1046.35634630786	0.7258134272191
TCGA-BA-5559-01A-01R-1514-07	457.327419949501	2358.56158856223	2815.88900851173	0.524790757474891
TCGA-BA-A4IH-01A-11R-A266-07	-339.525544365901	619.507575311366	279.982030945464	0.798446806061415
TCGA-BB-4223-01A-01R-1436-07	-678.915876942971	1524.41902036901	845.50314342604	0.745776111573591
TCGA-BB-A6UM-01A-12R-A34R-07	-1342.79760468651	1101.45681569058	-241.340788995927	0.842137698920621
TCGA-CN-5365-01A-01R-1436-07	-619.790984017943	1155.22897760109	535.437993583143	0.775314584970028
TCGA-CN-5374-01A-01R-1436-07	-845.430458590381	1702.43572858842	857.005269998036	0.744650256854863
TCGA-CN-A499-01A-11R-A24H-07	-686.961345302168	1573.38244349352	886.421098191356	0.741761319159318
TCGA-CN-A49C-01A-11R-A24H-07	-1459.85403480077	502.732419059788	-957.121615740984	0.894048867728265
TCGA-CN-A6V7-01A-12R-A34R-07	-1937.6909683432	299.420788011887	-1638.27018033131	0.934299216080368
TCGA-CR-5243-01A-01R-1514-07	39.2562441879702	1093.54363297208	1132.79987716005	0.71702663812672
TCGA-CR-5247-01A-01R-2016-07	271.102426732123	-387.279728340683	-116.17730160856	0.832088501204503
TCGA-CR-5248-01A-01R-2016-07	-318.355213484757	2662.7319836117	2344.37677012694	0.582403127022335
TCGA-CR-5249-01A-01R-1514-07	-407.563854211728	1919.00801997582	1511.44416576409	0.677197132736404
TCGA-CR-6467-01A-11R-1873-07	-714.819783643339	2044.41207917753	1329.5922955342	0.696594845326211
TCGA-CR-6470-01A-11R-1873-07	353.308554113509	2179.71983865474	2533.02839276825	0.559671989101396
TCGA-CR-6478-01A-11R-1873-07	368.139561583159	2346.41629656012	2714.55585814328	0.537393902029747
TCGA-CR-6480-01A-11R-1873-07	-1357.47537169787	623.13637335186	-734.338998346008	0.878924013116297
TCGA-CR-6481-01A-11R-1873-07	366.340476491907	2798.3466280885	3164.6871045804	0.480539478429889
TCGA-CR-6482-01A-11R-1873-07	373.931563954954	2396.90229148811	2770.83385544306	0.530408920267575
TCGA-CR-6487-01A-11R-1873-07	327.940912264198	2668.7774811187	2996.71839338289	0.502013756857001
TCGA-CR-7383-01A-11R-2132-07	695.294018010648	1572.96090248926	2268.2549204999	0.591449767714105
TCGA-CR-7385-01A-11R-2016-07	-711.98942318241	1845.47452254071	1133.4850993583	0.716956523775438
TCGA-CR-7404-01A-11R-2132-07	-242.568192964945	1625.14732833915	1382.5791353742	0.690993496016747
TCGA-H7-A76A-01A-51R-A34R-07	715.327328269579	2704.24796321672	3419.5752914863	0.447399206591104
TCGA-HD-7754-01A-11R-2081-07	327.103491525094	403.782514662822	730.886006187915	0.756878437805792
TCGA-HD-A634-01A-11R-A28V-07	-1807.75131878011	-994.028110714848	-2801.77942949496	0.981295179165606
TCGA-KU-A6H7-01A-11R-A31N-07	-718.512008200615	1776.13297565188	1057.62096745127	0.724674995920287
TCGA-KU-A6H7-06A-21R-A31N-07	-1090.8682493525	1585.46393383974	494.595684487248	0.779087034625282
TCGA-MT-A51W-01A-21R-A266-07	-790.730126373754	680.038836023773	-110.691290349981	0.831641587075174
TCGA-MZ-A5BI-01A-31R-A34R-07	-273.264902457642	2342.89232539828	2069.62742294064	0.614704937812017
TCGA-P3-A5Q5-01A-11R-A28V-07	-211.786845232039	2620.70781418498	2408.92096895294	0.574675411464802
TCGA-P3-A5Q6-01A-11R-A28V-07	200.958214188276	308.338940354806	509.297154543082	0.777732334026467
TCGA-P3-A6SW-01A-11R-A34R-07	-451.705660893815	1399.67454782706	947.968886933247	0.735672015194685
TCGA-P3-A6SX-01A-11R-A34R-07	-739.304084390468	-435.910131976965	-1175.21421636743	0.907929372682235
TCGA-QK-A6IF-01A-11R-A31N-07	-621.594038991683	2174.99863288303	1553.40459389134	0.672652289987137
TCGA-QK-A6V9-01A-11R-A34R-07	-1508.70906622696	1280.972931668	-227.73613455896	0.841059110149422
TCGA-RS-A6TP-01A-12R-A34R-07	-1640.62648560876	426.339880469128	-1214.28660513963	0.910318254647748
TCGA-T2-A6X0-01A-11R-A34R-07	-625.817754278613	937.564128118899	311.746373840286	0.79563092479112
TCGA-TN-A7HI-01A-11R-A34R-07	-316.555541257829	1512.55702774249	1196.00148648466	0.710529197751581
