# Supplementary material for: Single-cell RNA sequencing and traditional RNA sequencing reveals the role of cancer-associated fibroblasts in oral squamous cell carcinoma cohort
Source: Front Oncol. 2023 May 10;13:1195520. doi: 10.3389/fonc.2023.1195520 (PMC10206127; doi:10.3389/fonc.2023.1195520)
Supplement: Supplementary file 4 [file DataSheet_4.zip]

Archive with 7 entries (7 files):
- 9f630b3a1c6d7810d7c2810b9a859af2.pdf
- BP.pdf
- CC.pdf
- ddee3b587bcbbfe2b8cb0cbb1cabd8db.pdf
- diff.txt
- GO.txt
- MF.pdf
