# Supplementary material for: Single-cell RNA sequencing and traditional RNA sequencing reveals the role of cancer-associated fibroblasts in oral squamous cell carcinoma cohort
Source: Front Oncol. 2023 May 10;13:1195520. doi: 10.3389/fonc.2023.1195520 (PMC10206127; doi:10.3389/fonc.2023.1195520)
Supplement: Supplementary file 4 [file DataSheet_4.zip › diff.txt]

gene	lowMean	highMean	logFC	pValue	fdr
A2M	64.810139374359	150.173108556122	1.21233505141287	2.39167083947989e-25	1.02828668847831e-23
AATBC	4.39396339097436	2.71763730714286	-0.693169921287043	0.000406960697386521	0.0011061364688456
ABCA1	14.3325234066667	21.7677337602041	0.602898581168809	1.57983942476848e-11	1.62534963100604e-10
ABCA4	0.925476803169231	1.71078836027551	0.886392561774735	5.08845033968657e-07	2.54129755930271e-06
ABCC9	0.873271727076923	2.78049613418367	1.670839793759	1.55072854590098e-32	1.24113950850649e-30
ABI3BP	1.64625312266667	4.77887525204082	1.53748493086887	5.13717775159645e-17	9.98454958520122e-16
ABLIM3	6.09779659589744	9.29865656581633	0.608734269043076	6.16172365865066e-08	3.60983562839943e-07
ABO	9.56309540123077	4.87544750341837	-0.971943022319196	0.02018660387923	0.0348740676049527
AC002116.2	2.68764654769231	1.78877694744898	-0.587369920881814	5.02277869610419e-06	2.0721783534258e-05
AC003070.1	3.15453974358974	1.92804319132653	-0.710292156548793	1.82079645854363e-06	8.17764188328804e-06
AC004687.1	3.25832082092308	1.9266596625	-0.758026914307921	0.00121718303769627	0.00293882668151697
AC004951.3	2.01557131035897	1.21355527602041	-0.731949003192169	3.47061905065948e-06	1.47833003769787e-05
AC004975.2	1.34180072338462	0.799053911734694	-0.747805677178267	2.40143625579167e-05	8.59082999996935e-05
AC004990.1	1.36234088907692	0.757256857857143	-0.84723310055555	0.000678420360593603	0.00175212751411292
AC005083.1	3.62201142441026	2.28252386204082	-0.666161154227611	4.4411329111689e-05	0.000149510630368411
AC005392.2	18.3735043841026	9.94024531479592	-0.886273456824326	8.03968843410096e-05	0.000257491108949341
AC005393.1	1.37742541020513	0.796632070816326	-0.789988730656392	0.000228631138927636	0.000663363069106638
AC005696.1	4.2885835025641	2.72610280918367	-0.653661240177295	0.00157476150092214	0.00369583902394251
AC005722.4	1.64433905158974	0.738916125306122	-1.15402528582108	0.000156668460047348	0.000471576597099124
AC005747.1	5.5005940025641	10.9479358862245	0.992999563993496	5.79122342760969e-14	8.05558146476867e-13
AC005831.1	2.77822083702564	4.44970346020408	0.679547912578401	1.73120307530157e-07	9.34909563883446e-07
AC005840.4	2.53720616769231	1.62016345438775	-0.647101383854279	0.00303127381197739	0.00658809224112674
AC006077.2	2.39050715892308	1.25433062836735	-0.930399048660086	8.28086498558082e-09	5.62644579146538e-08
AC006111.2	1.51614143435897	0.89436283994898	-0.761472190915834	2.45820168878692e-10	2.12196646885495e-09
AC006126.4	2.14910058979487	3.92838462040816	0.870203177546592	1.34878843279233e-14	2.0299461013105e-13
AC007182.2	3.80440980358974	1.77897097295918	-1.09662968816992	0.000352752928861638	0.000973733709943825
AC007342.5	4.10932577466667	2.43534417408163	-0.754776032410577	5.61067260238121e-07	2.77729306397463e-06
AC007342.8	3.15154910220513	1.98024261647959	-0.670383942528925	0.00268822152714578	0.005920004709209
AC007342.9	4.79392913912821	2.25483186959184	-1.08818872046754	1.35813774123647e-08	8.91356422517981e-08
AC007387.1	2.79812887589744	1.81002842755102	-0.628450055662351	3.6737549799159e-09	2.65012181700292e-08
AC007406.3	0.933289466820513	1.41775666005102	0.603213415093214	1.91666756953748e-09	1.45069984276292e-08
AC007991.2	4.07511705948718	1.84480785612245	-1.14337094013477	0.0124535557876836	0.0227697569327997
AC008083.2	0.898579369384615	1.50957015270408	0.748419958987679	0.000133396327429105	0.000407101384862347
AC008393.2	1.78029968153846	1.16468285459184	-0.612182953793836	0.000125666226356658	0.000386381559249086
AC008610.1	2.76380958717949	1.54390122908163	-0.840077765297027	9.71989089523209e-07	4.5997070103665e-06
AC008649.1	1.58247020015385	0.554725953367347	-1.51233120222198	9.93633121145568e-06	3.83377802761901e-05
AC008687.4	0.844844059282051	1.75680067397959	1.05619353348006	3.436259806275e-06	1.46689570012401e-05
AC008760.2	0.900919549692308	1.35144618015306	0.585033872153378	2.57679188457856e-07	1.35544290335752e-06
AC008763.1	1.47711612610256	0.80511657122449	-0.875513662184856	0.000392921643105505	0.00107246031548577
AC009005.1	3.51557405225641	1.87858943795918	-0.904110480781335	0.014902860673695	0.0266394485249439
AC009065.3	3.57958713830769	1.36408010744898	-1.39186482875073	0.000101495772989665	0.000317698461502146
AC009065.5	1.91742802564103	1.2601120225	-0.60562043105847	3.53795027570797e-08	2.16961846573573e-07
AC009065.6	3.6975841834359	1.23152169030612	-1.58614095606594	6.21378756378529e-06	2.50849928887732e-05
AC009093.1	0.465330171128205	1.71742155204082	1.8839175646209	3.00332804995997e-43	1.14324246038354e-40
AC009299.2	1.72513505605128	2.76405952653061	0.680079374891945	6.59385705093232e-14	9.11517511017721e-13
AC009509.5	1.2971865514359	2.0450684255102	0.656763142939136	4.29878673673301e-10	3.5743827703885e-09
AC010343.3	2.34224643123077	3.52830651107143	0.59108302423904	0.00866370524049922	0.0165988764655624
AC010424.1	0.88924851948718	1.65710365816327	0.898005279013418	1.20100177474325e-12	1.44074056098523e-11
AC010457.1	1.09233475102564	3.07826505857143	1.49470241783774	2.76042016559538e-09	2.03793176558406e-08
AC010503.5	39.1797502350769	22.3686358561735	-0.808630923872378	3.01045621558025e-17	6.01590142849692e-16
AC010719.1	1.80409814912821	1.12879975673469	-0.676488246152087	0.000660152726011468	0.00171004209043336
AC010883.1	1.65945825230769	1.1018121872449	-0.59083400949905	0.000313757784297325	0.000878668175045461
AC011445.2	2.76435958307692	1.79434236938776	-0.623490101326632	0.000332251457252374	0.000924322369578931
AC011498.7	2.26473238205128	1.13025097581633	-1.00269741733299	6.38825547406662e-07	3.1323123840326e-06
AC015818.3	1.32498890641026	0.722789068316326	-0.874333688913747	9.47872668979574e-05	0.000299038786027172
AC015922.2	3.89151097179487	9.08735825714286	1.22353053164054	5.04976244923446e-18	1.08555981467221e-16
AC015922.3	4.36307992933333	7.26252159591837	0.735123645166115	1.35366385879995e-14	2.03336206393559e-13
AC016747.1	4.31655568789744	7.22523527193878	0.743163965354036	2.66135006945716e-12	3.05185088420411e-11
AC016773.2	2.00073760374359	1.24240830107143	-0.687392596397175	8.31527687406795e-05	0.000265500258129252
AC016888.1	17.4060673902564	11.2874621862245	-0.624869132408873	5.94964225961296e-08	3.49872142975808e-07
AC018475.1	1.84177434974359	1.12071948163265	-0.716671102519844	0.00196377392944483	0.00448275847840361
AC020907.1	3.53790421553846	1.86075381607143	-0.927007794677735	0.00245523708677601	0.00546164270429207
AC022034.1	3.57502956076923	5.87819846311224	0.717418897788542	9.34740194019413e-05	0.000295373359142761
AC022149.1	2.02193269538462	3.48898334591837	0.787071736420114	4.36326782879205e-13	5.52739618538616e-12
AC022509.3	1.21386549794872	2.76960530765306	1.19007182159089	2.25570382578948e-15	3.71358329209878e-14
AC025176.1	1.55881236107692	0.71585930255102	-1.12269930873496	6.02949311034583e-07	2.96852678148793e-06
AC026356.1	2.08542511692308	3.15543349540816	0.597496708043363	6.8963014200348e-11	6.50335808232526e-10
AC026403.1	19.3583132307692	10.5543216377551	-0.875119395418123	1.15559498465846e-07	6.45734727016276e-07
AC026740.1	6.11640973487179	3.87714366239796	-0.657690862046904	3.84997117791434e-06	1.62571699604191e-05
AC027020.2	2.4673581274359	1.60285630862245	-0.62232203450982	1.21360838989727e-07	6.76698325870907e-07
AC037198.1	0.677730465230769	1.59545609260204	1.23518537597479	2.44322540721505e-14	3.57370374230603e-13
AC037487.3	1.77860082769231	0.723976531632653	-1.29672792524772	4.36700038820132e-06	1.82527517564697e-05
AC044907.1	2.57518996615385	4.17196405714286	0.696047867922172	3.49511126202967e-06	1.48835474669842e-05
AC060766.1	3.15075736789744	4.80381085102041	0.608480686142977	2.98116591385432e-13	3.87406848736973e-12
AC068506.1	1.12038698287179	2.75003251969388	1.2954515521171	1.00516993403293e-08	6.73291294439997e-08
AC069360.1	1.49377987794872	2.72112244642857	0.865234307607607	1.76385936970461e-10	1.55892231819653e-09
AC073073.1	1.57088014671795	0.898017707142857	-0.80675731420682	9.10947427998204e-06	3.54454163768835e-05
AC073585.1	1.68408847123077	1.0039112722449	-0.746336163809139	0.000631017782219058	0.00164384819347235
AC079325.6	1.01341356605128	1.62693381908163	0.682932519081708	1.31851241176392e-10	1.19016906942739e-09
AC079610.1	1.77274115676923	1.12134092658163	-0.660756925174467	0.0021807943866216	0.00490993335141421
AC080038.2	0.703107106564103	1.74776763780612	1.31369701266071	3.41237322358924e-14	4.88595494500525e-13
AC083841.1	4.01908011138462	1.81879955780612	-1.14387877614506	0.003841003312924	0.00811733767160526
AC084880.1	7.4516079974359	11.4134533806122	0.615111689097739	0.000237717545124467	0.000686412160362175
AC090152.1	1.43950390364103	2.87994415204082	1.00046913395405	4.78463531881824e-11	4.59814060472883e-10
AC090425.2	3.5463967774359	2.22758078520408	-0.670876203339978	1.96707465300553e-05	7.15787691990145e-05
AC090559.1	0.699644257846154	1.53013385035714	1.12896440123129	5.92428342776632e-16	1.03077248001281e-14
AC091729.1	1.79366599205128	1.19390281663265	-0.587225857065137	0.000555756494505161	0.00146387396921867
AC092155.2	1.28352775784615	0.81290208622449	-0.658961000524481	3.99927836475646e-05	0.000135984177426479
AC092535.5	4.70551818153846	7.9428044877551	0.755294887467847	4.72191866909968e-08	2.82464487039627e-07
AC092645.1	0.608868250923077	1.53654099928571	1.33548427112115	1.40626261943212e-19	3.55138199053027e-18
AC093001.1	2.79484170707692	0.165505945408163	-4.0778116262325	0.000108159689932282	0.000337003050663431
AC093010.3	6.47984849589744	11.9562229132653	0.883729712921026	4.87069643238047e-17	9.5140124180428e-16
AC093159.1	2.39517757523077	1.28844863341837	-0.894497596967715	0.00152665111887687	0.00359850094947279
AC093278.2	2.13757982871795	3.34440204285714	0.645769990525154	2.04383767015242e-08	1.30409544227591e-07
AC093535.2	0.900756672	2.06381400102041	1.19610361730805	8.44163675001976e-22	2.64025300115347e-20
AC093724.1	2.95837656717949	5.30808313877551	0.843385264800308	7.38520982583924e-20	1.92422320119988e-18
AC098614.2	1.78060549974359	2.685452925	0.592797514805638	2.47168117688877e-11	2.47279026459635e-10
AC098934.1	2.24665141830769	1.26076196107143	-0.833480386469474	3.49915933960952e-05	0.000120661466666562
AC099066.2	2.43380774235897	3.96933622397959	0.705682564037863	5.11178667728068e-11	4.89145644833351e-10
AC099518.6	4.14936167917949	2.42190799387755	-0.776745355850971	0.00039205816202932	0.00107047791021546
AC099568.2	2.42279269210256	0.913539355102041	-1.40713217855939	7.72266875024392e-06	3.05907845647352e-05
AC103591.3	3.09411128871795	1.87436893622449	-0.723120138610974	9.4891699818106e-05	0.000299126390438534
AC103810.3	10.0613746861538	6.615135175	-0.604984891872268	1.16794205334202e-06	5.43959165219603e-06
AC104083.1	4.29093319948718	12.5698584693878	1.55060505904712	5.09520228716249e-35	5.44663165039349e-33
AC106795.2	1.95737357138462	0.969737425561224	-1.01325305670282	9.10806673266683e-05	0.000288570031459056
AC108134.1	1.75019462410256	0.907513961836735	-0.947523616862121	3.39676678668427e-08	2.08797453778435e-07
AC108463.1	1.4627105854359	3.66101947602041	1.32360110510209	2.22956684030322e-32	1.74858541088504e-30
AC110285.2	1.57766423138462	0.946667954132653	-0.736859803341505	0.00245376413448006	0.00545919917970028
AC110995.1	2.84032707512821	5.73447522387755	1.01360439620844	8.05256628414172e-10	6.37951279170557e-09
AC112484.1	1.740710552	0.976355494489796	-0.834197890481946	0.00460507416639303	0.00952065075041675
AC112484.3	2.22030019082051	1.06085007821429	-1.06553396052393	8.52467215728152e-09	5.78321960299236e-08
AC112721.2	0.320451173435897	1.86252124505102	2.53908042405145	1.50745897148157e-36	1.89733162644459e-34
AC113346.1	2.09605382512821	5.93557083418367	1.50171101832999	4.92309125137313e-14	6.91581324574081e-13
AC113404.3	1.9314467625641	2.96869342091837	0.620146200482996	1.07327213201073e-05	4.11763966673832e-05
AC114296.1	1.21202519841026	2.06208351428571	0.766683069734517	0.00099512268095002	0.0024617022795351
AC124016.3	2.57116927282051	1.41352252729592	-0.863129717494991	0.000108526987794346	0.000337945071529601
AC132192.2	2.34512449835897	1.55220773561225	-0.595342865090705	6.15612555802027e-07	3.02705266490304e-06
AC133785.1	1.31996518461538	0.862488677857143	-0.61392245424737	0.00152471242531735	0.00359513322585404
AC134312.5	1.22082312482051	4.78702550408163	1.97127529733839	1.3519002946067e-41	3.76773254266622e-39
AC136628.3	1.9894089174359	3.03588430663265	0.609776964100038	2.06468110543711e-10	1.8064587422974e-09
AC138392.1	1.27961548117949	2.0577523694898	0.68535902650484	5.78720468216955e-13	7.20837218472627e-12
AC141557.1	4.32698964964103	2.63039779642857	-0.718082674231519	0.0142522240796087	0.0256201867323719
AC141557.2	1.59088687158974	0.801029716734694	-0.989903578786805	9.14115413927036e-05	0.000289525243121836
AC234917.1	1.81308230794872	0.903550825255102	-1.00476675924553	0.00626561820982106	0.0124984027863851
AC239859.5	3.28828622717949	6.78301334846939	1.04459044879922	4.39136136327551e-07	2.22375005829464e-06
AC241585.1	5.49699198512821	11.5137981122449	1.06664953979729	8.01323396821675e-22	2.51129603497909e-20
AC244153.1	23.8250402570256	15.716275222449	-0.600219314332678	0.00251257535829674	0.00557330352713718
AC245033.3	3.00119869179487	1.61498158928571	-0.89402111613318	5.79610720928674e-07	2.85996174448445e-06
AC245297.1	8.81348430779487	17.4430876933673	0.984871052196913	1.71712203245817e-17	3.50773868593909e-16
ACAN	0.547070127435897	1.69807800739796	1.63410505071541	7.95486107460154e-20	2.06919194652177e-18
ACE	3.07832844871795	5.29933317397959	0.783663662549086	1.11224871592509e-14	1.69520172943778e-13
ACSL4	25.9979851487179	42.4592329336735	0.707678489516051	7.08538216543508e-18	1.50246684043404e-16
ACTA2	41.0812944615385	151.193222755102	1.87983992566746	9.24365194883018e-37	1.23303996551618e-34
ACTC1	39.2174248348564	115.857571590536	1.56278562020422	2.23734167592429e-12	2.59614806960226e-11
ACTG2	2.59539452158974	12.8744843163265	2.31048888469787	4.11212354871326e-19	9.9039988001185e-18
ACTL8	4.66667190282051	2.94937816280612	-0.661983226630176	0.00194930508029104	0.00445168340475596
ACTN1	111.191922051282	214.38132244898	0.947127237355631	1.19371915058508e-21	3.66019150946588e-20
ACTN2	26.1965246113692	51.5856114868878	0.977593290294039	4.62872935237553e-11	4.45379648597564e-10
ACVR1	28.3159677948718	46.3868704081633	0.712100675192812	3.27474588387717e-20	8.81188948442603e-19
ACVRL1	6.45939714871795	13.2701031581633	1.03870815533296	7.85940742927921e-30	5.19753270121867e-28
ADAM12	6.55859687846154	36.2859285255102	2.46795107961123	1.21588535676105e-45	6.77725812963204e-43
ADAM19	11.6632351092308	27.6479512602041	1.24520456534644	1.74770970531777e-22	5.73035827119631e-21
ADAM33	0.999243727846154	2.13799711326531	1.09735138799247	2.11445536485703e-17	4.2913270324218e-16
ADAMDEC1	7.85508772923077	12.5295665187245	0.673637209675698	8.74368414352943e-05	0.00027775857926098
ADAMTS1	14.5818292389744	27.7002265	0.925726060977814	3.18597082600394e-13	4.1195896173524e-12
ADAMTS10	1.21803669210256	2.74765974285714	1.17364576510679	1.29758122705711e-23	4.77626184214158e-22
ADAMTS12	2.55085963369231	16.8730716377551	2.72566721222392	3.59894367703611e-53	1.40421784918756e-49
ADAMTS14	2.85592182307692	9.96401211734694	1.80277028793794	1.35191274677586e-41	3.76773254266622e-39
ADAMTS15	6.46552347138462	13.0641313321429	1.01477211381379	1.98254951927494e-12	2.31599179246437e-11
ADAMTS2	13.3249754753846	66.6594584030612	2.32267671813324	6.33631775828582e-51	9.88909112535668e-48
ADAMTS4	4.79091731538462	13.8020044030612	1.5265039784604	4.80131960715512e-32	3.60260553408029e-30
ADAMTS5	0.719955009230769	3.17219826785714	2.13950428587872	9.16923529469267e-33	7.53180290759308e-31
ADAMTS7	2.41779620769231	7.36055158673469	1.60612123617641	6.49568394764094e-36	7.68016207354789e-34
ADAMTS9	2.06125592369231	3.72756108	0.854708353050386	4.14349753544078e-23	1.45320373113762e-21
ADAMTSL2	2.76449909230769	5.43564868979592	0.975434118618241	2.01994728456197e-23	7.33146913259504e-22
ADARB1	5.1009228948718	7.77023349489796	0.607199658914635	1.89291008602408e-14	2.80823647457964e-13
ADCY4	1.55823203948718	2.43270974693878	0.642654114731376	1.41188023807376e-10	1.26784895717015e-09
ADCY7	6.43164895692308	9.77614039795918	0.604076338717537	3.83319977107224e-10	3.21465603584763e-09
ADGRA2	4.65771007897436	17.2167882056122	1.88612328653517	4.59660986050681e-41	1.15708532407951e-38
ADGRB1	1.37592811502564	2.2347617847449	0.699715956180015	0.00108334830008534	0.00265553901671618
ADGRE2	2.82055082974359	4.346860475	0.623996852619044	4.57793228382114e-10	3.78431086618626e-09
ADGRF1	4.26973586146667	1.77734723009184	-1.26442126328598	5.77870390784313e-09	4.02985844011205e-08
ADGRF5	4.52841419641026	10.6492789887755	1.23367792883298	2.05374477152834e-28	1.19155370443282e-26
ADGRG3	1.34626404723077	2.71140484494898	1.01007914250257	3.31433556567598e-09	2.4126322375702e-08
ADGRL4	6.42592040564103	14.0670134469388	1.13034104783537	5.88308405761882e-27	3.05040840157e-25
ADH7	64.1483317308718	37.5632048180612	-0.772091590335054	2.78129952558715e-05	9.82225832048042e-05
ADORA1	1.02262368692308	1.77551389295918	0.795961300621204	1.02312789692977e-16	1.93316671760084e-15
ADPRH	4.33261517692308	6.91412059693878	0.674307665422417	3.87007293054861e-15	6.22041485345748e-14
ADRA1B	0.794552093641026	1.45303359137755	0.870854339757436	4.50891697805166e-11	4.34655140682225e-10
ADRA2A	2.15506077676923	6.91868246918367	1.68276877372301	6.63276209859468e-20	1.73687110860348e-18
AEBP1	86.0894827025641	388.481169897959	2.1739357676259	2.56830053110057e-44	1.14524189682533e-41
AF131215.6	2.38940755917949	1.38212707535714	-0.789762688114076	0.000260334931973465	0.000742923255313562
AFAP1	11.5079087230769	19.7656396887755	0.780368963573515	4.96348740574595e-20	1.31743448880063e-18
AGT	3.4484308194359	6.7712865005102	0.973489938045827	1.16940852967205e-15	1.98595853347026e-14
AHR	52.4156389794872	78.6785885714286	0.585973751748048	6.84587257427006e-13	8.47292095690982e-12
AJAP1	2.47229425985641	3.79100355908163	0.616729343604278	5.17800160975698e-05	0.000171723483050313
AJM1	3.63497759589744	2.18639151530612	-0.733394705812356	0.000156921873319585	0.000472248298669256
AKAP12	2.71680023989744	11.0748833030612	2.02731110055804	3.37400994489684e-39	6.50100903827222e-37
AKAP6	1.30391449338462	2.73020198571429	1.06615842324771	5.08116342859028e-11	4.8681226292209e-10
AKR7A3	2.18655774133333	1.11095018290816	-0.976867321742571	0.000588015421011011	0.0015403082705134
AKT3	4.8106154651282	9.39274944897959	0.965326043205183	5.22000117714897e-21	1.47855822816269e-19
AL021707.6	9.85921523794872	5.45546882704082	-0.853769634384325	3.20720489106462e-10	2.72778456320684e-09
AL021807.1	3.65968824410256	1.89840531841837	-0.946932708268257	0.000537679589444185	0.00142013290784488
AL023284.4	15.8305346369231	10.3979414867347	-0.606412037985645	6.53759626885135e-07	3.19850360401138e-06
AL023803.2	2.30347782871795	1.43608155392857	-0.68167603088567	4.85651076393334e-07	2.43794028603112e-06
AL031673.1	2.62248005333333	1.46250060030612	-0.842494582787136	1.1024779533224e-05	4.22138700135002e-05
AL035461.3	8.28786059230769	4.53022876989796	-0.871415829983595	7.58800698085187e-05	0.000244026426849691
AL049775.1	0.805846708307692	1.79542320137755	1.15574660933635	1.05451007763112e-15	1.80062787544736e-14
AL049838.1	0.729872757179487	2.2580641444898	1.62936959122441	4.94034966113838e-17	9.63800464517334e-16
AL079303.1	1.75564000512821	0.74060964872449	-1.24521179955388	3.26371805060837e-06	1.40128879273301e-05
AL117379.1	1.98219930794872	1.29479137081633	-0.614382375410201	0.000149209656616682	0.000450603114580796
AL118508.1	3.74376785348718	2.08582213969388	-0.843874834983271	0.0285594370759963	0.0470474070556338
AL133215.2	1.76803513035897	1.16261003142857	-0.604779679115794	4.56249344352323e-05	0.000153231838117209
AL133371.2	1.07893644	1.67577798571429	0.635221148884978	2.12329194253593e-06	9.40358040498248e-06
AL136084.3	0.778254035897436	2.17568457173469	1.48315635306304	5.31805252599334e-20	1.40676009785048e-18
AL139393.3	3.46817117538462	6.72281243520408	0.954889793187962	2.99726373624195e-19	7.3320211804903e-18
AL139421.1	1.73470801384615	1.05986878877551	-0.710807177804298	7.9892985071689e-06	3.14950699169955e-05
AL157813.1	1.22633349092308	0.806352816530612	-0.604868233387733	8.22393638686917e-08	4.73096112015729e-07
AL158166.1	0.768288532307692	1.34102856989796	0.803619848562705	8.92809017066784e-09	6.02945492399883e-08
AL160313.1	1.44343108205128	0.916827215816327	-0.654780450481173	0.00344201575145694	0.00736133113079195
AL161431.1	26.6341034425128	40.5554953121939	0.606622696680925	0.00699770602471519	0.0137565433842713
AL162376.1	2.56520888205128	0.982199182653061	-1.38498878054415	2.85613733030688e-07	1.4903288302942e-06
AL354836.1	15.9966722307692	10.6585998346939	-0.585753883008963	7.54632436539229e-09	5.14978068957925e-08
AL354877.1	1.63282025092308	0.998484402040816	-0.709554184802398	0.000163506762547556	0.000490740392899944
AL355312.4	10.1501024994872	5.84222128826531	-0.79690538647221	0.000182369684135074	0.000542040025080202
AL355488.1	2.89232872666667	1.44281404566327	-1.00334615782505	6.10655546093072e-06	2.47096217471469e-05
AL355607.1	2.10353761435897	4.72121757704082	1.16634135513684	1.55710464348846e-06	7.09125537523326e-06
AL355916.1	1.08556703174359	2.10793581632653	0.957382127177095	2.29901035756665e-13	3.02790334603736e-12
AL356234.2	3.70489205061538	1.96310621714286	-0.91629327301721	0.000193151852936065	0.000570283951716452
AL356867.1	5.63976807897436	2.43012248418367	-1.21460680564137	1.33004498709053e-07	7.36622147392544e-07
AL357992.1	1.05602797641026	1.84269912091837	0.803172469231177	3.2239541685954e-07	1.66720519248736e-06
AL359753.1	1.38416801384615	0.730726625	-0.921615391676754	0.0200503059258313	0.0346654619014566
AL365181.3	8.13806813907692	5.37810866489796	-0.597587454760687	0.000355177719787865	0.000979201320036956
AL365203.2	4.9546892	8.20033035714286	0.72688746885491	4.23209669097881e-12	4.70779280513944e-11
AL390719.2	9.36076717128205	4.05542555117347	-1.20677346236254	3.57740843238793e-15	5.76785016811141e-14
AL445524.1	25.1575633179487	14.1635885969388	-0.828805349933768	8.54516077587405e-11	7.94781431639251e-10
AL450384.2	1.45539205482051	0.940851974234694	-0.629368175603512	0.000579331970595309	0.00151960236387916
AL512274.1	20.6059706712821	13.5800676571939	-0.60157175801674	4.22533841152044e-08	2.55897774887852e-07
AL512413.1	1.32129277487179	0.752508856122449	-0.812169711585001	1.26909719851872e-05	4.81097886258967e-05
AL512785.1	0.642271486410256	1.85138353107143	1.52734863902192	3.35597914210575e-10	2.84347266399807e-09
AL513282.1	0.963308043076923	1.5766188	0.710764766176441	1.54028441177697e-07	8.40532126384726e-07
AL513304.1	4.33730320774359	2.31270865969388	-0.907214765282971	0.000136082965453897	0.000414409139871019
AL583785.1	0.822759409025641	1.27599455316327	0.633079645557248	4.47997839791645e-07	2.26495052984393e-06
AL590226.2	2.76281810035897	1.11043036918367	-1.31502165061682	1.94390439174053e-07	1.04112957590578e-06
AL627309.6	8.54769721128205	4.82881848877551	-0.823865568865201	1.56471075730698e-06	7.11969633235211e-06
AL627309.7	9.11078979589744	5.36291415612245	-0.764558963352142	0.000291926411797829	0.000823361018644586
AL691482.4	2.92049366589744	1.10291229459184	-1.4048941858016	2.71896126355432e-14	3.95110134453373e-13
ALDH1B1	19.2163362615385	37.6143861785714	0.968951245801433	4.60511600738476e-19	1.10064388250006e-17
ALDH1L2	4.54786961774359	8.11479075663265	0.835363000346326	1.27982661633523e-17	2.6420970900984e-16
ALDH3A1	194.832421610103	114.031857348469	-0.772796843112525	4.40215271949695e-07	2.22849164752478e-06
ALG1L	57.8486757230769	35.9414725714286	-0.686634414156845	7.75214411080405e-07	3.74459031684676e-06
ALOX5	8.03896454512821	13.0170490831633	0.695320839085407	1.13097022434357e-09	8.78161805538811e-09
ALPK2	0.922332024205128	2.11826535867347	1.19952523397831	3.07147617960073e-32	2.38490192711585e-30
ALPK3	3.18311431128205	6.07026900459184	0.931321483433369	3.21058191931104e-16	5.71351790361316e-15
ALPL	8.76605599076923	16.328859377551	0.897424218787729	1.18434056289046e-17	2.4547148957545e-16
AMACR	2.35957967384615	3.8768174877551	0.716342931193828	2.73421094196022e-13	3.57094813147892e-12
AMH	2.33523858912821	1.13282071408163	-1.04365040522653	0.0133734680363041	0.0242556322652642
AMIGO2	20.3518083179487	42.4053946938776	1.05909082415079	1.66961090079633e-14	2.49355189748596e-13
AMN	4.80170845769231	2.37524869918367	-1.01546923303282	1.01686557751067e-09	7.9470310807256e-09
AMPH	0.524940907107692	1.77705673877551	1.75926281316447	2.42990575522266e-36	2.98610544265827e-34
ANGPT1	0.758573778841026	1.49555817744898	0.979322623769854	2.96604199016098e-12	3.3789147987805e-11
ANGPT2	5.0209168748718	9.37943404591837	0.901550033016104	2.52513448266085e-21	7.36631287306316e-20
ANGPTL1	0.879762567282051	2.14831701760204	1.28802077820666	1.30990666957154e-17	2.70062264095152e-16
ANGPTL2	24.7548330153846	91.4923362755102	1.88594068559243	3.03114417736879e-40	6.7581524537421e-38
ANKH	19.9408161384615	31.3945093316327	0.654787806825079	4.26369387488856e-13	5.40564340417431e-12
ANKRD1	13.3732921643077	43.0361730221429	1.68619512843572	1.80110504346305e-13	2.39232735432577e-12
ANKRD2	4.36528061210256	7.28912737709184	0.739671714464282	1.04781764775232e-06	4.92865883920146e-06
ANKRD50	11.6961545353846	18.2270473622449	0.640046596968757	7.76544137025934e-14	1.06498456472441e-12
ANO6	24.5460215333333	42.5570455459184	0.793908788860582	1.00677264211743e-23	3.73223292767856e-22
ANOS1	3.39226695035897	6.45497161173469	0.92816104521423	1.11224871592509e-14	1.69520172943778e-13
ANPEP	11.0689714948718	27.1813302653061	1.29609488769922	5.87842290472863e-31	4.13263721955404e-29
ANTXR1	25.1687087128205	75.1288142704082	1.57773513238473	5.0615703419024e-34	4.81682489793114e-32
ANTXR2	7.55224792512821	18.7638493010204	1.31297778783912	1.49368074856579e-25	6.67962047073532e-24
ANXA5	240.566484	375.728152040816	0.643253557716617	1.23571811970946e-21	3.78153974398148e-20
ANXA6	32.6491867230769	61.8870910765306	0.922591456187686	1.213471251307e-25	5.44213960320355e-24
AOC1	3.30913567687179	5.84445127571429	0.820613134887038	2.65297077452911e-05	9.42734856058193e-05
AOC3	2.79757245589744	7.50637263418367	1.42394041396116	1.65523851132555e-27	8.96989841883953e-26
AOX1	1.38084954523077	2.99537946668367	1.1171826461645	2.56382299440178e-11	2.55351534611542e-10
AP000251.1	2.99183048369231	1.65003206479592	-0.858534374435733	3.62294913810456e-06	1.53817647438514e-05
AP000695.1	3.61551545374359	6.0738190744898	0.748402591717446	1.18333925195415e-10	1.07311886724279e-09
AP000892.4	0.444769526153846	1.59133857755102	1.83911097126219	9.80660383287998e-35	1.00691885539314e-32
AP001189.3	0.49139717974359	1.96403164178571	1.99885668973098	1.83708044968285e-33	1.62905196467047e-31
AP001207.3	4.87115758441026	3.17078674454082	-0.61942380550706	3.96961328782132e-05	0.0001351197701321
AP001434.1	0.700557900512821	2.07138287857143	1.5640180506455	4.938403946641e-21	1.40389199262707e-19
AP001542.1	2.03485375025641	4.06106456938775	0.996932857430471	9.51396722632133e-07	4.5145784889388e-06
AP003068.4	1.72136784205128	0.949171351020408	-0.858814961080838	3.31207417325428e-07	1.70937637638821e-06
AP003555.1	2.76091776569231	4.60617842040816	0.738422377333054	3.23187806476827e-18	7.09422235679865e-17
APBA2	2.69706524205128	5.08980823112245	0.916220880043191	2.17443321916007e-20	5.96421427968914e-19
APBB1	4.40352656769231	6.71655769387755	0.60906265601123	7.97545311274527e-17	1.5161132366701e-15
APBB2	7.22036628717949	14.1477985867347	0.970433653959441	3.34663750873288e-27	1.77656365982293e-25
APCDD1	28.5899926025641	45.6991279897959	0.67665639000511	1.09593226605778e-10	1.00141773280818e-09
APCDD1L	4.28090280389744	8.34689878163265	0.963325196098678	1.2771593273149e-18	2.91839320957594e-17
APLN	9.80151063435897	16.8845963826531	0.784631669499674	4.26714846038783e-11	4.1313514901534e-10
APLNR	7.12521340738462	17.1963586683673	1.27109797625903	1.95770480121964e-17	3.97837224383267e-16
APOBEC2	9.94046094723077	17.8208482636224	0.84218135267978	1.65852157186959e-08	1.07360208096925e-07
APOBEC3A	62.2384506169231	40.8377817857143	-0.607901641407535	0.00612886249431512	0.0122679436897238
APOD	14.0920459764103	35.4000339173469	1.32886965571904	1.59368146797199e-16	2.94350138114069e-15
APOLD1	5.06846314769231	8.19478794387755	0.693158255695284	5.51309950401811e-13	6.89999550595113e-12
APP	364.845151230769	606.367646938775	0.732908499257595	4.0295857967485e-18	8.73468687914637e-17
AQP1	43.4069112717949	81.5219433418367	0.909263675622707	2.29253881640742e-15	3.76231895979712e-14
AQP9	2.66698598333333	6.9871171297449	1.38948708268928	2.5904195542186e-08	1.62494686425602e-07
ARHGAP18	8.65246575897436	14.3711963979592	0.731996938507577	1.46259538531851e-18	3.31783810736424e-17
ARHGAP28	1.12333491362564	2.7131765244898	1.27219479493995	1.19078896171544e-19	3.04666284024473e-18
ARHGAP29	2.58545011487179	5.68891946836735	1.13773918964606	4.07897569542559e-19	9.83934678184037e-18
ARHGAP31	4.85477472102564	9.74909111734694	1.00586337541987	4.54962840594826e-22	1.44615174198848e-20
ARHGAP42	2.11388105815385	3.87329922959184	0.873668757466182	6.71025350212995e-23	2.3067604935626e-21
ARHGEF15	2.2162442825641	4.45089882142857	1.00597979629525	8.42775771334434e-20	2.18491718658082e-18
ARHGEF17	7.13440444512821	15.086411372449	1.08038476186077	9.92343201322374e-27	4.97990364727919e-25
ARHGEF25	4.35619409076923	9.78128584846939	1.16695589948426	6.18753559901877e-21	1.74312036270552e-19
ARHGEF26	5.93103314764103	3.51009375744898	-0.756773868215422	0.00534363109216099	0.0108605352852398
ARHGEF40	7.3230524148718	15.6145670765306	1.09237554320222	7.24258748169502e-28	4.00833556123455e-26
ARHGEF6	4.577138122	8.18307821173469	0.838197812817628	2.28398906494832e-14	3.36285069213664e-13
ARL15	12.8289335794872	19.2655363469388	0.586621101113963	1.19841394791968e-13	1.61656408687834e-12
ARL4C	64.3021402717949	111.908146989796	0.799376406315484	7.5482966261634e-15	1.16987353966765e-13
ARMC9	2.02039849487179	3.7369321622449	0.887214502116762	3.56148230291078e-22	1.14135635116075e-20
ARMCX1	7.87734442102564	16.6456767040816	1.07936626104275	1.58384464312137e-18	3.58767247390352e-17
ARMCX2	6.20300627076923	12.8934300969388	1.05559663290449	1.19371915058508e-21	3.66019150946588e-20
ARMH4	0.976153403692308	2.55045531836735	1.385575034271	1.98165205369507e-25	8.71201228225886e-24
ARPP21	0.649005435635897	1.45650584875	1.16620902834378	2.51534622824264e-11	2.51003891203215e-10
ARSB	4.41991805128205	7.85361982142857	0.829338140436648	2.10854319124781e-21	6.20906294071784e-20
ARSI	27.7908737148718	45.6857861377551	0.717134188623678	9.62735674769589e-12	1.01729286906764e-10
ARSJ	10.2134500125128	16.0313232193878	0.65042323182644	3.87418508872369e-11	3.77902541748191e-10
ARSL	0.987064130666667	2.37602392005102	1.26733363383938	6.41761197800813e-23	2.21603104358312e-21
ASAP2	8.493616	14.0649578729592	0.727654441117282	1.30472351769017e-11	1.35933377440524e-10
ASB5	2.92902695470769	8.63564760038775	1.55988290186756	6.75440479773214e-11	6.38111353984295e-10
ASCL2	12.9567828597436	8.62455182346939	-0.587186150822585	0.000363770384385301	0.00100059294837881
ASF1B	66.0123792512821	42.9000429642857	-0.621757504764952	9.73550593154844e-05	0.000306087915136335
ASPG	6.67834513692308	3.09851470857143	-1.10791383705455	4.35424992134596e-12	4.84022639048764e-11
ASPHD2	6.40072609435897	9.62574215816326	0.588662205967933	1.88820766750979e-11	1.91607653230333e-10
ASPN	16.2856167194872	105.406652765306	2.69429566662818	3.10437088436482e-32	2.3985107124892e-30
ASS1	191.995597158974	125.404801387755	-0.614480641633254	6.65269947378998e-05	0.000216490159898749
ATG9B	4.52392907435897	2.39546627602041	-0.917269808109796	7.44324366783312e-06	2.958907384714e-05
ATL1	2.19013318794872	3.779674975	0.787243571632046	2.62710644081022e-13	3.44259027890219e-12
ATP10A	1.09520447861538	3.6061053505102	1.71924129365068	2.36593373494207e-37	3.45094652348046e-35
ATP10B	5.89980382245641	3.08803207188775	-0.933979247123478	0.0117736484138888	0.0216636796505025
ATP11A	8.27397403282051	12.9000813857143	0.640727832625321	2.60712694857756e-09	1.93207171350665e-08
ATP13A4	5.56471579343077	2.74968553134184	-1.01704137293123	2.7921154376519e-06	1.21146915861644e-05
ATP13A5	2.134512206	0.673299652760204	-1.66458578661738	0.00403422420184089	0.00848317665294136
ATP1A2	5.13461379077949	7.87583898262755	0.617177850682629	5.24515153533097e-12	5.77706986675444e-11
ATP1B4	0.607282808630769	1.88669218314796	1.63541863003097	7.16550189094688e-12	7.74996451919667e-11
ATP6V0D2	0.880569206923077	1.90933323081633	1.11656061449344	5.33205529163346e-09	3.74684317589029e-08
ATP7B	1.20405365610256	1.83322425969388	0.60648359845527	6.37383704939928e-12	6.94668120321051e-11
ATP8B2	7.12842699897436	15.9351539642857	1.16055729514848	2.89487074748452e-23	1.03624421458695e-21
ATXN1	7.05274091384615	10.9288716071429	0.631888504534579	3.03417837270472e-18	6.66963688208487e-17
AVPR1A	1.13254879092308	2.71144113061224	1.25948664382373	2.68133729961212e-21	7.80739388713551e-20
AXIN2	1.72113695707692	3.33202487295918	0.953037267804504	3.34187719564183e-23	1.18807921167157e-21
AXL	22.9939474564103	52.5549025816327	1.19257119206756	1.63908504304869e-27	8.91331019751251e-26
B4GALNT1	3.69147415738462	5.61086112959184	0.604025147347571	2.56929238707851e-06	1.12196268285211e-05
BAALC	2.95982938892308	4.54425664147959	0.618530296666611	7.52153890313747e-08	4.34611838805133e-07
BAALC-AS1	1.79791349548718	2.81687448367347	0.64777167156663	3.06736618588731e-08	1.90120667446955e-07
BACE1	11.9568280512821	19.177709994898	0.681595741660985	5.34606766564552e-18	1.14767645196327e-16
BACH2	1.24296096661538	2.60123615612245	1.06541639054476	4.56804476259304e-19	1.09345819953665e-17
BASP1	95.8157622102564	176.06056622449	0.87773690100757	1.87330794710296e-15	3.11360139834248e-14
BBOX1	7.546728842	11.5279977297959	0.611218613067906	0.00129977894499614	0.00312038917005918
BCAP31P1	1.97584461276923	1.26670603163265	-0.641387740228374	0.0174315894869183	0.0305629157002559
BCAT1	6.47429788307692	13.3563559479592	1.04473079623843	1.74342032424638e-16	3.20112482358979e-15
BCL6B	4.23227299948718	7.93135905663265	0.906135405849925	1.06273993884648e-18	2.44995306138508e-17
BCL9L	19.6440918671795	30.0627795372449	0.613882929231075	8.39418296553426e-11	7.81670725197453e-10
BCO1	1.31820636630769	0.806388247346939	-0.709029725501738	0.00818466875158112	0.0157526359854392
BEND6	1.39574166179487	2.78295838214286	0.995587396555036	1.59650222473989e-18	3.61110293065442e-17
BEST3	0.723351927076923	1.40898702258673	0.961888696963285	3.77670398220476e-11	3.68854937736356e-10
BEX2	23.2392453680513	14.4870464428571	-0.681799727492589	0.0118036020348053	0.0217136825849742
BGN	317.936318615385	1115.91306071429	1.8114148996564	3.85192987660864e-38	6.39543293449266e-36
BHLHE41	9.56173776	18.3762240846939	0.942495610533183	2.76769363217068e-16	4.97070132534957e-15
BICC1	1.95663455692308	9.06331353418367	2.2116642667384	7.89432908950798e-47	5.13361642083129e-44
BICD1	3.12379500410256	5.22557519387755	0.742290066288772	4.12694426305674e-15	6.61965252965329e-14
BICDL1	15.2833542051282	9.54293470204082	-0.679456297285363	1.07357645387782e-07	6.0357736727922e-07
BICDL2	21.4985128855231	11.863483905102	-0.857709124886077	4.57793228382114e-10	3.78431086618626e-09
BIK	38.9985062102564	24.431218344898	-0.674693054135656	3.86407149468087e-05	0.000131788819531216
BMERB1	3.26951644615385	7.55664518877551	1.20866860447428	1.12380963761335e-33	1.01972657059486e-31
BMP1	30.4977583794872	54.3356616326531	0.83319617304192	1.0743693519234e-24	4.35524220142039e-23
BMP4	3.41996086615385	6.82088457857143	0.995979033090445	2.98104160950675e-16	5.33544912839127e-15
BMP6	2.2868627525641	4.21084756887755	0.880740867284179	3.56662443867033e-12	4.02198754438785e-11
BMP8A	0.733872345230769	2.7001752505102	1.87945200833112	5.75689833681607e-31	4.06551639559676e-29
BMPR1B	2.43252529075385	3.72666335561224	0.615429695887412	2.57969332976555e-07	1.35605502855005e-06
BMPR2	17.7736708615385	28.3031344591837	0.671220157375306	8.22381458343996e-19	1.92427397606818e-17
BNC2	0.589104663128205	2.84389125984694	2.2712704245697	4.65637953458095e-37	6.54703742308152e-35
BOC	3.03678330979487	5.23366236581633	0.785276887781559	1.62104995981765e-15	2.72040072288968e-14
BRICD5	3.23624444666667	1.89556573515306	-0.771692096784423	2.11691224632402e-06	9.37798734839029e-06
BRSK1	1.33588854692308	2.06566558214286	0.628807061240875	1.30706381802495e-14	1.96904874593778e-13
BSPRY	24.9605499092308	14.4930760711224	-0.784285887730765	7.4522608306891e-11	6.98543151859248e-10
BST1	1.3479873025641	3.0416462005102	1.17404544376578	6.41792805599776e-23	2.21603104358312e-21
BTBD19	2.27985039230769	4.25132038826531	0.898971832171849	8.94209956065383e-15	1.37632492941937e-13
BVES	2.88719284389744	5.27610957193878	0.869807053625889	1.05392520919584e-13	1.42412214198437e-12
BX322234.1	2.23004691164103	3.85359657959184	0.789131489278757	3.45518370166411e-12	3.90195745527292e-11
BX322234.2	0.958774299025641	2.57532652994898	1.42549222397676	6.27990469595618e-05	0.000205085734651157
C10orf71	1.7563988148	4.45209209245918	1.34186296937666	3.26436794647948e-11	3.20622973824451e-10
C11orf96	9.98070559538461	24.9391684081633	1.3211996426117	1.77528475774238e-21	5.29768053806603e-20
C12orf54	7.95075953815385	5.03492493163265	-0.659122419531336	0.00132844056242583	0.0031823441071036
C14orf132	4.161718812	6.26464527704082	0.590053329983487	4.24676811305533e-08	2.57095849264758e-07
C15orf62	7.3395441225641	4.54888783316327	-0.690176595475778	1.22936981391891e-05	4.67856003068335e-05
C19orf57	6.89479163179487	3.23698974897959	-1.09085415578963	2.18369994295081e-05	7.87090184979984e-05
C1QC	227.866578133333	342.17887755102	0.586561370317688	1.23882065923006e-06	5.74740607271211e-06
C1QTNF1	21.8039619435897	41.4704857806122	0.927494639567535	1.57356961643531e-21	4.75943817901277e-20
C1QTNF2	2.29836116820513	3.48178376173469	0.599221083092582	6.30510915585649e-11	5.974732155158e-10
C1QTNF3	1.41679074805128	7.17832585056122	2.34102071774042	2.98119834262257e-13	3.87406848736973e-12
C1QTNF6	13.5735716625641	30.1761709540816	1.1526093620782	2.38589579541464e-29	1.49544882245126e-27
C1R	147.747845420513	252.592576377551	0.773675147358915	2.23048310619742e-16	4.04310683373091e-15
C1S	141.662783338462	257.945339540816	0.864604587433393	4.25763088984414e-18	9.1907116594464e-17
C2	8.78969884051282	13.460383127551	0.61483383387139	2.21986810615957e-08	1.40720883561464e-07
C21orf58	4.58194646666667	2.82184213979592	-0.69932332037956	0.000228715106994478	0.000663363069106638
C2orf15	1.81735612717949	1.15685748760204	-0.651630005383991	1.47733995290986e-05	5.51731147285575e-05
C2orf27A	3.15460781025641	4.88162806326531	0.629901722309761	4.81350921211456e-11	4.62019915581008e-10
C2orf48	1.71259668641026	0.891209150816327	-0.942349487940897	3.51598720921425e-06	1.49683612586489e-05
C3	56.0902962430769	98.6038691173469	0.813893054936756	2.55066694824543e-09	1.89112869649722e-08
C3AR1	11.114163765641	20.3276301020408	0.871042624833402	3.30988973789398e-11	3.24889617228373e-10
C3orf18	1.67240581866667	3.01495043673469	0.850209317663715	1.23837364469786e-20	3.44515106467014e-19
C3orf36	1.20355653061538	1.94050532964286	0.689128489255498	2.67838403634356e-12	3.06688512735953e-11
C3orf80	1.23563776815385	4.25739942857143	1.7847165761404	3.75158404725127e-39	7.05433400306633e-37
C4A	0.669648775446154	1.38580155530612	1.04924416159016	7.45193654069617e-11	6.98543151859248e-10
C4B	0.78587359174359	1.51352439612245	0.945542751932039	9.19158395837043e-10	7.23784853162193e-09
C4orf19	3.38582423887179	1.92975917137755	-0.811086269238198	0.0184297070840694	0.0321484888875798
C5AR1	10.1073026774359	20.6483083826531	1.03062555488913	9.2032793493567e-14	1.24683663893585e-12
C5orf46	1.61677184261538	5.31238223632653	1.71624285380647	8.07233030239709e-16	1.39056135794163e-14
C5orf66-AS1	16.4086892979487	5.48109783704082	-1.58192321109938	3.23264313295065e-07	1.6711447954939e-06
C6orf223	3.1919883954359	1.73825896535714	-0.87681237612449	0.000237717545124467	0.000686412160362175
C6orf52	2.0959499525641	1.11309316367347	-0.913029919953023	4.09528803042656e-05	0.000138976707592666
C6orf58	1.66664758492308	8.89490893602041	2.41603075900697	0.0111927404693078	0.0207538434720788
C7	1.38736143976923	2.56497544447449	0.886601322324882	5.14661618386348e-05	0.000170900508045867
C8G	15.2503261410256	2.23102476704082	-2.77306166182744	5.46361430416124e-08	3.23117197593954e-07
CA3	5.56096335020513	11.1631072507143	1.00533192307084	6.03631227970589e-08	3.5443463412103e-07
CACNA1C	0.468069633538462	1.53196164183673	1.71058509767291	5.56914917022229e-35	5.91276946256186e-33
CACNA1H	1.40036765051282	3.01875546020408	1.1081482534558	1.58318266919529e-23	5.78658827122503e-22
CACNA1S	2.36298967411795	4.83695116392347	1.03348464676481	3.63445479176959e-10	3.05948953264013e-09
CACNB1	4.06348471538462	6.64866855714286	0.710347992023623	1.33412718777298e-08	8.77443026530674e-08
CACNG1	4.25055795630769	9.38689043918367	1.14299508935862	3.23486545641561e-09	2.36028729211213e-08
CACNG4	3.66113477451282	5.88314644556122	0.684297065389457	0.00324037122450317	0.00698039427991204
CACNG6	1.50003274712821	2.71935423102041	0.858270096814375	6.74687516821308e-09	4.65570796866593e-08
CADM1	3.1478388671282	4.98390570204082	0.662915078649132	3.10246031882532e-13	4.02160284019159e-12
CADM3	1.33418941394872	3.61376308632653	1.43753842858559	1.48976289119191e-16	2.76137887654357e-15
CALB2	11.7735114045641	19.0326997918367	0.692935559865692	1.59434871277002e-07	8.68213550600199e-07
CALCRL	6.88560074051282	12.7627657071429	0.890286562576881	1.1113257827013e-15	1.89350016273135e-14
CALD1	38.1449816615385	116.583209540816	1.61179485048439	1.39581322227863e-54	1.08922284800513e-50
CALHM2	10.8037103005128	17.6667137857143	0.709506846906097	3.19845425574351e-19	7.77543233168052e-18
CALHM5	1.30073215461538	4.17916335561224	1.68389023758316	1.86939486809165e-39	3.69311970965904e-37
CALML5	798.37097624441	494.330918320918	-0.69158213048588	0.000132179328702637	0.00040370308866185
CALU	99.5651749230769	206.9615675	1.05564976417137	1.73669714192626e-33	1.54883613108818e-31
CAMK2A	1.22462064406154	2.12011840566327	0.791809930885832	1.46708751344818e-13	1.96708202941458e-12
CAMK2N1	22.8410172835897	40.1562243520408	0.813996721463801	2.2524792590277e-14	3.32272625667725e-13
CAP2	7.74165300297436	13.7768405357143	0.831531520881834	4.39361437192337e-18	9.47115186500111e-17
CAPN14	7.53557082353846	3.34735538357143	-1.17069507301808	0.0040856748805852	0.00857980730103515
CAPNS2	98.3905225653333	65.0527056244388	-0.596910293427277	1.47626508722021e-06	6.75661853848851e-06
CARMIL3	1.23906250379487	0.782744585306122	-0.662635436674282	0.00010635704798585	0.000331850149523223
CARNS1	0.908619843948718	1.40243771852041	0.626187984150819	2.51355384988651e-06	1.10132046421052e-05
CASC15	0.676347140682051	1.65155546785714	1.28798960697046	7.46029359494302e-28	4.11423329103448e-26
CASC4	17.8798932682051	28.2868082346939	0.661791273675714	6.20693498294007e-19	1.4699792758535e-17
CASQ2	9.36431921492308	29.4042970696429	1.65078098266755	1.10160111847486e-12	1.32967429667727e-11
CASS4	0.795089767230769	1.61253560520408	1.02014135809659	9.45642519380635e-14	1.27891185441712e-12
CAV1	265.345895076923	400.403365663265	0.593579870750428	5.76358010652907e-11	5.47820917920823e-10
CAV3	2.00236907974359	3.86704769668367	0.949524640474508	6.02421277194877e-09	4.18796831767503e-08
CAVIN1	337.802295692308	522.282555102041	0.628651383999273	4.02563130720468e-17	7.9529149128536e-16
CAVIN3	39.9465361025641	65.8016910714286	0.720054253321173	1.50711356979802e-13	2.01901471964272e-12
CAVIN4	5.0646139274359	14.1044329255102	1.4776244604163	2.13316001158489e-15	3.52298712177835e-14
CBR3	63.0225530923077	37.2896987346939	-0.757091058675225	2.0496334157298e-07	1.09400235018109e-06
CCBE1	0.867654176302564	2.86061274612245	1.72113216405822	2.98663765129365e-18	6.57439405130324e-17
CCDC102B	0.980460461846154	1.9893120244898	1.02073822286114	1.49963818811993e-23	5.49409699577177e-22
CCDC146	5.01739655487179	3.17600299744898	-0.659726693361427	0.00113587472576128	0.00276604725307478
CCDC80	11.2180633035897	33.0073209846939	1.55696241872293	3.61402431568148e-29	2.20328427714222e-27
CCDC88A	5.88761082051282	9.25163663265306	0.65202629344284	1.0814165273677e-14	1.65143519986572e-13
CCL11	5.1020706205641	13.1350722795918	1.3642693660201	3.86118585481446e-13	4.91930837845627e-12
CCL13	10.7524688097436	19.5502760292347	0.862521030618977	5.07331394561587e-10	4.15638901570745e-09
CCL18	60.1951651169231	91.8693472163265	0.609935963361202	1.82376490399276e-08	1.17375253016969e-07
CCL2	26.5585825138462	46.6193523928571	0.811750814441804	6.71184630196817e-09	4.63503474490342e-08
CCL21	68.4968356082051	133.610913702551	0.963928610250242	1.59576925400727e-05	5.91852916998371e-05
CCL22	9.97376547846154	16.3500437076531	0.713084307191814	1.05737351045864e-06	4.96612349615648e-06
CCL24	8.26337107820513	13.902991125	0.750592940871767	5.02872265052654e-08	2.99440192318839e-07
CCN1	85.1224627384615	229.200541479592	1.42899865623276	2.05135732297378e-24	8.08473074233631e-23
CCN2	87.4679724512821	355.866521071429	2.02450945752905	1.35159443001527e-34	1.35220091469541e-32
CCN4	7.24652261692308	21.7618582704082	1.58644099389043	4.22054802044706e-39	7.84167773275205e-37
CCN5	1.2405758934359	4.94879275795918	1.99606663110673	2.01034934795087e-18	4.50797733814213e-17
CCR1	7.40536354010256	12.6271896071429	0.769891112501439	2.15219706847491e-08	1.36708749074839e-07
CCR2	1.31300287697436	2.43015273556122	0.888176912955643	2.00090057228845e-07	1.06945544747979e-06
CCR4	2.07294484492308	3.71008249045918	0.839769533264284	1.01954471619301e-07	5.75897009975545e-07
CCR8	1.61035544630769	3.08280086188776	0.936862536529517	6.90149192731805e-12	7.4851691806569e-11
CCRL2	1.86604470307692	2.81925498061224	0.595330416937849	1.54421945324922e-08	1.00419304195252e-07
CD14	99.132569625641	148.75982	0.58555387506715	1.74803412288942e-07	9.43346077314494e-07
CD163	12.168988194359	28.1078657362245	1.20776469395474	3.20720191331733e-13	4.14018199016903e-12
CD163L1	1.58947568358974	3.41087734183673	1.10159192955444	7.18369489927409e-15	1.11558135614896e-13
CD164L2	5.89114482112821	3.62970293362245	-0.698696540668231	3.93973206321618e-05	0.000134193481581119
CD1B	1.19802529507692	1.96004462020408	0.710228128034845	1.07049343165657e-07	6.02712517599715e-07
CD1D	1.32019792733333	2.01372048418367	0.609109204791232	3.28038461210631e-06	1.4072831951936e-05
CD209	3.99071090835897	7.97238381479592	0.998365395411162	1.50383640887384e-11	1.55432945915854e-10
CD248	41.0939400461538	100.764201173469	1.29398561247226	9.13501323268031e-34	8.38647950132009e-32
CD276	69.0861160205128	108.637655102041	0.653056533262146	3.70128829854861e-17	7.34002623576215e-16
CD28	1.62430492410256	2.46406777653061	0.601219450108281	2.6714198762376e-08	1.67441164692531e-07
CD300C	2.62886518261538	4.80196714183673	0.869185374335534	6.40501825172116e-10	5.155395557226e-09
CD300E	2.19639608215385	4.02142106806122	0.872567160312001	3.29451752289259e-08	2.02990663165356e-07
CD302	1.23357417528205	2.49575991377551	1.01663468896553	9.34624081510945e-17	1.77022791749288e-15
CD34	6.21101495948718	12.1003127122449	0.962143384317931	1.82172984738976e-21	5.42590414660534e-20
CD4	24.7807963189744	40.1084467755102	0.694683549438627	1.41312297163346e-08	9.23946804285019e-08
CD80	1.18341361738462	1.96226763867347	0.729567426625202	5.55729675691331e-10	4.53623067390931e-09
CD84	2.54670926112821	4.75896901632653	0.90201479449933	5.68516340542677e-10	4.62608682317495e-09
CD86	9.24275454871795	14.2939206479592	0.629006907951045	7.50453430554009e-10	5.97567688298797e-09
CD93	13.3447455861538	33.654472505102	1.33452644311161	2.5067565726578e-28	1.44365128522031e-26
CDC42EP3	10.1538550410256	17.333516994898	0.771536839993614	9.4248355621286e-19	2.18889000919853e-17
CDH11	4.93853695230769	24.2264529489796	2.29442758190732	2.89361122384512e-43	1.12901475926377e-40
CDH13	11.5991610989744	26.2117714540816	1.17619439049617	3.04635715194472e-19	7.44045321915512e-18
CDH15	0.805434430738462	2.11583621943878	1.39338890596924	3.86329884620713e-16	6.81316846667202e-15
CDH2	1.1013495174359	7.32771947806122	2.73409188851474	1.40891639874444e-37	2.0744300221891e-35
CDH5	6.72174691717949	15.6265640872449	1.2170924692348	1.213471251307e-25	5.44213960320355e-24
CDH6	0.822948870205128	1.5103251	0.875984421561036	1.71517566197472e-21	5.13795519317456e-20
CDHR1	9.9259559294359	14.9021884666837	0.586246259492513	0.000160340591749497	0.000481793533968887
CDIPTOSP	2.09173811712821	1.00747497729592	-1.05395823244919	0.00117436226758998	0.00284998785729697
CDK14	5.17530562974359	11.4909741	1.15078513252487	4.5312229927533e-23	1.58207600107161e-21
CDKL5	2.12060600446154	3.4102618377551	0.685405910807945	4.41286305102741e-16	7.71238002658284e-15
CDKN2A	56.7199450996923	27.2070620040816	-1.05987496278307	0.0248832675041152	0.0417943559983562
CDKN2C	33.7558545076923	17.885918372449	-0.916313543265993	0.0127343517874727	0.0232097428876663
CDO1	0.714189146974359	1.98576578188775	1.47531735358199	4.55745727216396e-16	7.95617848396677e-15
CDYL2	3.16598542512821	5.77114727908163	0.866203534980907	1.85086627575386e-16	3.38249062830099e-15
CEACAM5	99.0144435842564	48.3385975497959	-1.03446337480471	3.56108189994999e-05	0.000122580183984594
CEACAM7	11.7066354871282	4.29238776066327	-1.44747418609541	2.54007962150604e-06	1.11107126269184e-05
CEMIP2	13.5383057492308	25.6297475	0.920772061316481	1.30577036748905e-22	4.32678516462879e-21
CENPM	34.1096896410256	22.6494750408163	-0.590704015611678	0.000167989721201708	0.000503130988062763
CENPW	136.887783851282	87.2039946428571	-0.650527574612981	1.72613437846922e-06	7.78381370839905e-06
CEP112	1.36339390692308	2.23613646173469	0.713805791612346	4.12694426305674e-15	6.61965252965329e-14
CEP170	4.42848522	7.6584873744898	0.790246170125249	3.52980529198822e-20	9.46557924262202e-19
CEP70	15.1936754410256	9.65071272959184	-0.654763510511368	0.000174105860605277	0.000520151256980582
CEP85L	0.939392684461538	1.50592345408163	0.680848176111296	9.02288176269308e-18	1.88766911086261e-16
CERCAM	23.5352270666667	63.4568353571429	1.43095380255799	2.53425549314644e-34	2.48755506173185e-32
CERKL	2.54730313487179	3.94400029285714	0.630689005019102	2.07009723548657e-11	2.0897805662509e-10
CES3	2.26578957753846	0.893765309030612	-1.34204593161143	5.09940641486308e-05	0.000169549288276029
CETP	1.21845018923077	1.94058631632653	0.671445330646334	1.23666164737485e-09	9.56421126391441e-09
CFH	22.6502714353846	34.9951031785714	0.627624722366575	3.66108308059546e-10	3.07858424778305e-09
CGB5	0.342963358820513	2.72587105229592	2.99059096034996	1.5806295780507e-06	7.18581002756693e-06
CGB8	0.371994704564103	2.05843593489796	2.46819455860528	3.39214611785813e-07	1.74723513073966e-06
CH25H	6.89941620717949	12.780223069898	0.889366818947498	1.76398847564239e-10	1.55892231819653e-09
CHAD	0.859486938615385	1.446424295	0.750943194684312	0.0274095516509308	0.0453509382127582
CHI3L1	41.3501811117949	92.5984864290816	1.16309496372476	8.93450623110092e-07	4.2629421812532e-06
CHIT1	5.31813981292308	8.68349297464286	0.707353784196863	0.00808197822167433	0.0155799696276768
CHN1	4.88759803282051	12.1074178367347	1.30869366794047	4.10981611081839e-34	3.95937654577424e-32
CHPF	119.184977435897	206.384573163265	0.792132732153326	1.12834401695736e-16	2.11914140465145e-15
CHPF2	50.4052850102564	78.0304009693878	0.630461304805196	2.93686851200956e-22	9.50948275247577e-21
CHRD	1.51032514948718	3.33432553571429	1.14253579113689	5.99982849071143e-32	4.48035039495375e-30
CHRDL1	1.93995701482051	4.24410913790306	1.12943707003064	7.91657821124629e-07	3.82283527669928e-06
CHRDL2	0.974985410512821	3.19211020045918	1.71105792230121	4.536733035406e-12	5.03948700950758e-11
CHRNA1	5.16526618405128	16.5411006346939	1.67914063055697	2.33669568880166e-17	4.72393906931703e-16
CHRNA9	1.02538787594872	2.52656880188776	1.30100972231677	2.70707686967182e-09	2.00233880118332e-08
CHRNB1	8.28756541948718	12.9462015408163	0.643508609835022	6.43123841910384e-09	4.45307622036174e-08
CHRND	2.99844961212308	8.51564976489796	1.5058998862313	7.18239825026357e-12	7.76285938309304e-11
CHRNE	0.713427288666667	1.30680797397959	0.873208857855577	8.19523798728598e-06	3.22011780633364e-05
CHRNG	0.864782247487179	3.65910242566327	2.0810809877818	2.00929711892833e-11	2.03234608782336e-10
CHST11	19.6761194358974	33.5832257040816	0.771295091808291	1.06135650908756e-19	2.72892768325034e-18
CHST15	20.9589612512821	34.9760151938776	0.738798715716166	1.86937670010915e-21	5.557211839734e-20
CHST6	1.27974616041026	2.22334496923469	0.796874133214805	7.46227195274865e-10	5.94809389001778e-09
CHSY1	24.2773213794872	42.6933646428571	0.814402613474113	6.6092025790899e-27	3.38196146399528e-25
CHSY3	1.60103541923077	4.8584101755102	1.60147907138004	2.1693879239356e-36	2.68711407371928e-34
CILP	0.945320003	5.01885226306122	2.40848279099215	2.50748740510532e-22	8.1700116767179e-21
CILP2	1.60352918030769	4.01385167168367	1.32373669663599	1.06449657205733e-08	7.09982820517041e-08
CKB	150.1343664	90.2871489765306	-0.733661692440887	2.20119847736779e-05	7.93031039618631e-05
CKMT1B	13.5706104514872	8.80384023892857	-0.624280749112867	1.77411036929125e-09	1.34934408058131e-08
CLCA4	36.604709034	16.096480904949	-1.18528394334947	0.000250529580048369	0.000718226740868448
CLCN4	1.44661262466667	2.19379654821429	0.600751089695719	1.49420979708499e-09	1.14538960231363e-08
CLDN14	0.886345217692308	1.38063542479592	0.639391786358976	5.52577118962479e-10	4.51285771619435e-09
CLDN19	0.709185269384615	1.42389830520408	1.00561163754404	0.000335166913442256	0.000930608435882101
CLDN5	7.40441055948718	11.767433780102	0.668342937406332	1.34475092940256e-07	7.43711118185179e-07
CLDN7	129.360277666667	67.2341927602041	-0.944127655893353	3.09613388918249e-11	3.05444763643939e-10
CLEC11A	16.2659543538462	45.6301355918367	1.48813147034981	6.22508675683173e-33	5.19545074940496e-31
CLEC14A	9.89334092871795	18.2946204897959	0.886889789367407	1.39429501382476e-18	3.17212278145234e-17
CLEC1A	2.14189381641026	4.11196416377551	0.940940730548462	1.23024262456837e-12	1.47355308070902e-11
CLEC4A	5.42091875282051	8.38757957653061	0.629717164453334	5.81589926688099e-10	4.7250775563879e-09
CLEC4G	0.942528766564103	1.75243113653061	0.894749197142835	3.77355315448408e-05	0.000129120872704578
CLEC5A	2.26845455794872	4.58694453979592	1.01582370439415	6.55281197311316e-18	1.39522150701742e-16
CLIC3	115.793960038462	71.9967483398469	-0.685556347185245	0.000863861162551842	0.00217140943210607
CLIC4	109.576990410256	175.382638928571	0.678561058007514	9.50064452674376e-19	2.20321781766553e-17
CLIP2	12.1470320717949	20.052534372449	0.723180727583619	3.19845425574351e-19	7.77543233168052e-18
CLMP	10.2417298302564	26.3334405459184	1.36243661888841	1.27123414237619e-28	7.4307682621967e-27
CLSTN2	0.661518574528205	3.41084706821429	2.36627649936785	2.04344679825571e-30	1.39877518334986e-28
CLTCL1	3.16859975641026	5.19586490663265	0.713518484623767	8.34180502948283e-12	8.94165872906171e-11
CMA1	0.881317838205128	1.83301187362245	1.05648181997797	1.0318925980442e-06	4.86107690240743e-06
CMKLR1	4.70722894102564	8.63692447704082	0.875639652746905	3.76030984785637e-13	4.79862271426773e-12
CMTM3	21.3581676153846	46.573308244898	1.12471548587749	6.38982612860703e-31	4.47201867216009e-29
CMYA5	8.28836384215385	13.9872134703061	0.754949336851598	2.4606865903443e-08	1.54979562613008e-07
CNFN	1372.16883521026	845.414348204082	-0.698727502547596	0.00550813758921711	0.0111614520066102
CNGB1	6.16398796894872	12.2594398050714	0.991957105531472	4.58007951676809e-05	0.000153789373963424
CNIH3	0.808027416615385	1.81845390867347	1.17023620907809	1.16281427772581e-16	2.1812551000561e-15
CNN1	3.85489579230769	17.4535698933673	2.17875838447251	1.0077400718236e-33	9.19754345084849e-32
CNN3	88.0679418923077	155.383884795918	0.819148030162459	3.55640542341004e-21	1.02596708767395e-19
CNNM3-DT	2.08593510558974	1.36058830367347	-0.616463683525899	0.000779038581976042	0.00198149529806064
CNPY4	10.764772374359	17.907782755102	0.734268908242704	1.18043671598252e-16	2.20900189764259e-15
CNRIP1	2.37932026307692	5.25059267295918	1.14193080398639	1.82065604409684e-32	1.44238471473195e-30
CNTD1	1.31917926117949	0.745192779387755	-0.823955023116925	3.56108511684597e-05	0.000122580183984594
CNTN1	10.5229600834513	16.2729356016327	0.628933945109263	0.000223940553559203	0.000650966701322124
CNTNAP1	3.08397273641026	5.80304929795918	0.912021173609384	5.08857449068988e-20	1.34834264985054e-18
CNTNAP2	4.41124488381026	8.12123260338265	0.880512857896622	0.0242556958354529	0.0408899066927676
COL10A1	6.47884613615385	57.6445389484694	3.15337513696383	1.42534457218275e-40	3.36028872692015e-38
COL11A1	3.96136236151282	47.5623535132143	3.58575152385821	3.70763831500727e-39	7.05433400306633e-37
COL12A1	45.6550414615385	161.907243061224	1.82632144346873	8.34412753571928e-39	1.53207998176436e-36
COL13A1	2.53778132102564	4.24900951020408	0.743558814282305	4.28447171837047e-16	7.51323034928179e-15
COL14A1	5.19553000410256	17.7128400469388	1.76945271661344	7.07442258183671e-25	2.94428035292601e-23
COL15A1	14.5330830707692	44.4102787806122	1.6115528366909	4.6594621917228e-30	3.12103976078188e-28
COL16A1	36.1644145897436	69.6938030306122	0.946459583294935	2.65797223821188e-20	7.21443003856919e-19
COL17A1	568.210424821026	969.258161973469	0.770455678188211	5.71592027293059e-08	3.37016878351446e-07
COL18A1	55.7294567128205	120.420033061224	1.11156342436243	1.23185030662414e-29	7.91172334793537e-28
COL1A1	464.895647589744	3483.75785102041	2.90566552425586	6.78248043555665e-53	1.96945074695181e-49
COL1A2	222.269097384615	1658.6879127551	2.89966317830196	1.06751205542145e-52	2.38009437842322e-49
COL22A1	8.65501340189744	15.3293762352041	0.824691035101162	2.03329772271069e-08	1.29949539550965e-07
COL26A1	0.708369578512821	3.11283017040816	2.13565270762655	5.99544716989728e-05	0.000196618919900372
COL2A1	1.06211966410256	1.72245026362245	0.697516008120695	1.53858379187613e-05	5.72412416306991e-05
COL3A1	392.401771076923	3051.31289642857	2.95902667026757	8.52754302924808e-52	1.66361705071843e-48
COL4A1	101.280154717949	267.222690765306	1.39969100326061	7.51986541383279e-36	8.6935214454584e-34
COL4A2	120.811144307692	278.880389795918	1.20689294785242	4.31410096397697e-33	3.63946885106965e-31
COL4A6	10.686542095641	17.7386119459694	0.731098014904225	6.44518454287441e-08	3.7645956272695e-07
COL5A1	58.1071621282051	296.399423673469	2.35075474012811	3.31090749513952e-50	4.30611110638687e-47
COL5A2	54.9697375897436	311.637226428571	2.50315808244145	1.11096334897352e-53	5.77960166247658e-50
COL5A3	20.9989097384615	72.7689696938776	1.7930089590844	5.78933032058987e-43	1.96421909377057e-40
COL6A1	168.149288358974	745.885428061225	2.14921136881854	1.52047351958582e-50	2.15727547456144e-47
COL6A2	203.955692461538	868.165893367347	2.08971497248474	3.38055640310751e-48	2.93113021018327e-45
COL6A3	37.1059438974359	236.630664132653	2.67291482779444	7.57141313622788e-53	1.96945074695181e-49
COL8A1	3.94330756184615	22.9326108045918	2.53992246624381	4.17358748217272e-45	2.24610964945757e-42
COL8A2	14.9445510676923	36.019390255102	1.2691541998608	2.76699084066594e-17	5.54357202185794e-16
COLEC12	2.75869117687179	11.3188250326531	2.036668337262	1.16099954021866e-36	1.50997665201605e-34
COMP	8.54043180871795	41.8167454090306	2.29169986133852	5.33321202602256e-15	8.36537086333006e-14
CORO2B	0.923391678564103	1.96449813979592	1.08914616543779	2.77131291604062e-20	7.50900706261215e-19
CORO6	8.48891840476923	14.8110576352041	0.803022011911091	7.6327924850632e-06	3.02731873734133e-05
CPA3	11.6661234626667	20.8459165137755	0.837439555826969	9.24344393250818e-10	7.27495862101135e-09
CPA4	24.9911106782564	41.7496858612245	0.740350321853027	5.40903010129592e-08	3.20374697498768e-07
CPED1	1.45720629861538	2.49948662857143	0.778426673000871	4.81513223724988e-24	1.84190609869507e-22
CPNE7	5.62464182102564	3.02260303454082	-0.895969709052804	0.000118282750690054	0.000365335224622931
CPQ	8.94645754564103	21.9456572857143	1.2945470318294	2.56142851395188e-29	1.59904859268988e-27
CPVL	14.4447008779487	22.1919797959184	0.619498050547927	6.35878443268389e-07	3.11982234017282e-06
CPXM1	14.9143738682051	55.377477744898	1.89259593331134	3.68264820905438e-34	3.56988140364669e-32
CPXM2	6.74408454102564	14.8128157387755	1.13515137920668	1.38211429881765e-15	2.32693180816042e-14
CRB3	38.9298730933333	25.4962911384694	-0.61059024343298	4.2162425466074e-15	6.74210014599403e-14
CREB3L1	8.24798275589744	25.4687799234694	1.62661662769438	1.70920847482977e-36	2.13404933333346e-34
CREB3L2	17.9788828871795	31.251401744898	0.797617519429143	3.88724745378656e-22	1.2406599388803e-20
CREB5	2.01996207435897	3.67603032346939	0.863820461403638	5.16211288908261e-13	6.49194970668109e-12
CRIM1	27.2018936153846	46.2397879336735	0.765427695491941	1.51568626448004e-20	4.18678150968849e-19
CRISPLD1	4.18056661986667	7.56013997755102	0.854714452922641	3.84158657095904e-07	1.96189926743972e-06
CRISPLD2	10.709906425641	34.3951326428571	1.68325854426147	4.70897670623648e-41	1.16227776192971e-38
CRYBB3	1.73674999487179	0.903681944387755	-0.942503090089722	3.55593474999443e-08	2.17896921925842e-07
CRYM	1.83483056246154	0.697397009438775	-1.39559476074925	0.0298171639964791	0.04885632320137
CSDC2	0.577572612215385	2.27648037887755	1.97873078660371	2.83139755243227e-19	6.9371462481649e-18
CSF1R	21.2041209512821	41.3728060204082	0.96433813345676	2.06582266875523e-13	2.7276898808175e-12
CSF2	10.2223225485128	20.5489077994898	1.0073386958443	5.73927215475905e-05	0.000188653792163699
CSF3R	1.99606957174359	3.58350536020408	0.84420950672345	1.68165425037686e-07	9.11621322877098e-07
CSGALNACT1	4.79651730615385	9.01074872959184	0.909659726456698	3.28332109097715e-18	7.19702138579781e-17
CSGALNACT2	17.3499027179487	30.4555679285714	0.811778434184862	2.34714659041326e-25	1.01193140432541e-23
CSPG4	39.0345213420513	89.5828840612245	1.19847253470561	1.03788939624122e-17	2.15977864095156e-16
CSPG4P10	2.44974318246154	1.45381361637755	-0.752788190051433	1.19947659056752e-05	4.57260164850691e-05
CSPG5	1.39877491512821	0.660938605255102	-1.08157565808619	9.48681344856103e-05	0.000299112520185236
CSRP3	50.3340559307692	92.3384307039286	0.875396358679218	1.07206783494563e-09	8.34085877367719e-09
CST1	12.6429705937949	70.7342860206633	2.48407420240743	7.28373116577766e-09	4.99021915295399e-08
CST2	0.77466101425641	1.68669195959184	1.12255947715413	3.43519030227709e-15	5.55575285467757e-14
CSTA	1579.99014293846	845.722971668367	-0.901658486912289	1.28728298082384e-12	1.53833273213765e-11
CTC-205M6.5	1.49516004666667	2.60927534234694	0.803349268454358	2.58232704425433e-17	5.19360543552543e-16
CTC-251I16.1	7.09544929897436	11.1976943887755	0.658235764368519	3.31433556567598e-09	2.4126322375702e-08
CTC-786C10.1	2.09564187379487	4.14196016173469	0.982921483042918	6.49705136794012e-17	1.2456938660865e-15
CTD-2231H16.1	4.12860379005128	7.29159885954082	0.820581221086115	3.76998770388167e-09	2.71040733010161e-08
CTHRC1	39.6753877928205	147.669093938776	1.89605168283018	1.4577471826978e-36	1.84967969759061e-34
CTSG	3.05041208994872	5.57977173714286	0.871201949916918	5.02942249427345e-07	2.51583964320916e-06
CTSK	66.4100939282051	261.497400867347	1.97732216281478	1.92271814627758e-41	5.23692790078135e-39
CTSO	18.7945996205128	30.8245205153061	0.713760271127829	9.06907804203604e-15	1.39449360593159e-13
CTSZ	233.801355384615	364.033959336735	0.638789746775737	6.03371052424923e-14	8.37049956906291e-13
CX3CR1	1.16892651794872	1.85749030290816	0.668170438345183	2.16089796815353e-07	1.15024975921083e-06
CXCL12	9.24643477282051	28.2794012010204	1.61278246663416	2.17836464699718e-22	7.1274081856782e-21
CXCL17	117.389073350256	50.338913420102	-1.22155214676272	7.4268065999651e-09	5.07487612108824e-08
CXCL3	5.0194815305641	7.97887344336735	0.668646709354697	0.0297499639582319	0.0487564514854694
CXCL5	5.79081423851282	18.9397500892347	1.70957917153542	6.92996098309907e-09	4.76886128182523e-08
CXCR1	2.172501656	4.2323438547449	0.962099566538222	1.55111993430942e-05	5.75977368897624e-05
CXorf21	2.318880012	3.52821573979592	0.605510608879178	1.97222364521208e-06	8.80700842083689e-06
CYBB	19.3281388820513	37.414842080102	0.952907959550974	3.7677497823516e-10	3.16486926012710e-09
CYBRD1	27.4774707810256	51.4351266479592	0.904504742820639	1.69299092770042e-15	2.83199457755846e-14
CYGB	11.6050874410256	18.4109137397959	0.665803836882028	3.10413105692876e-17	6.18725075421292e-16
CYP1B1	7.17299933748718	14.1801350380612	0.983222868859263	3.05545050752895e-14	4.41132433589309e-13
CYP2E1	1.88403179892308	0.96110415244898	-0.971058629312185	0.00663052841069882	0.0131273191558768
CYP2U1	1.52854646682051	2.6604032372449	0.799484521662934	3.14108769870959e-14	4.5224128887233e-13
CYP3A5	1.55133990615385	0.922639593010204	-0.749675713672998	0.000692996244589588	0.00178504578136816
CYP4B1	6.58022014986667	3.78380738377551	-0.798297202436546	0.00692054044873261	0.0136368539615831
CYP4F12	3.75495867753846	2.08307265665816	-0.850083870473192	4.48872550239105e-08	2.69909721243632e-07
CYP4F29P	2.30854548810256	0.652403209132653	-1.82314837614568	0.000190341929638353	0.000562626230277609
CYP4X1	15.1142252711282	7.94836763928571	-0.927176521983804	0.0247107270454886	0.0415627147002634
CYP7B1	5.37679121138462	8.75844687142857	0.703929609761192	7.76171305390021e-06	3.0706477980284e-05
CYS1	1.73533713661538	6.15859265510204	1.82738473489143	9.77959498515281e-33	7.9911067504335e-31
CYSLTR1	0.756999008871795	1.3060757730102	0.786875281972079	4.86639822062294e-09	3.43975892342673e-08
CYSRT1	92.2518174538462	45.8742320076531	-1.00789332837204	1.89116525734521e-08	1.21412653934129e-07
CYTH3	15.1046396717949	24.8308708316327	0.717143090156855	6.47536643762566e-23	2.23092812344423e-21
CYTL1	1.75392155866667	3.86509758316327	1.13992061172177	4.3551741299144e-22	1.38716740093008e-20
CYYR1	6.05292822358974	11.6448740561224	0.943989887724057	2.16430750365032e-19	5.36164241420167e-18
DAAM2	1.41115565661538	4.71846417397959	1.74144021691549	3.18955738337492e-37	4.60920574836411e-35
DAB2	8.20419147230769	22.7371126479592	1.47061599272121	1.52622589338728e-34	1.51718519223537e-32
DACT1	1.65938140215385	11.5718981566327	2.80190810420618	1.89680585566714e-48	1.74137935231747e-45
DACT3	0.792481241025641	2.54656146734694	1.68410185008853	4.38937914169096e-34	4.20276320640312e-32
DAPK1	5.41899582666667	8.77612142704082	0.695557951049403	3.53795027570797e-08	2.16961846573573e-07
DAPL1	55.868557341282	33.0218763277041	-0.758614469372521	0.00102653300217728	0.00253019491670318
DCBLD1	17.2230096820513	30.1607794183673	0.808336438915598	1.30706381802495e-14	1.96904874593778e-13
DCBLD2	15.4608604717949	29.2759653418367	0.921096128281403	7.71277457436962e-14	1.05869193300076e-12
DCHS1	2.41680656717949	7.41251740255102	1.61686157729988	7.85433452974883e-29	4.62575845304868e-27
DCLK1	0.865625881133333	2.97881373372449	1.78292237447395	1.44637789675652e-23	5.31143996110094e-22
DCLK2	0.794010323128205	1.71428935510204	1.11038097322535	2.91331844734437e-26	1.39472886526698e-24
DCN	32.258524574359	111.137463846939	1.7845928637367	6.15838925146943e-33	5.16741833589696e-31
DCST1-AS1	6.52170940461538	3.76693545153061	-0.791858846539119	4.55807796483661e-08	2.7371266947751e-07
DCST2	1.77264395435897	0.842880207653061	-1.07250328056878	1.17021567409418e-08	7.76511735781797e-08
DDIT4L	5.29759672907692	8.44942853479592	0.67351574496921	2.48669620273317e-11	2.48474009509346e-10
DDN	5.35693923584615	13.9637599219388	1.38220662138231	2.17375565928593e-06	9.60798770163566e-06
DDR2	2.49141371435897	10.6441218826531	2.09502042058966	6.00803954290901e-43	1.99505262013151e-40
DEFB1	202.743856969744	120.364069416837	-0.752253413197019	8.36806392061509e-06	3.28059215295252e-05
DEFB4A	136.57328290359	67.2490566086735	-1.0220893502269	0.00658259093259316	0.0130423380328782
DENND2A	1.83461190974359	4.36113716785714	1.24922945680771	4.87924723932721e-26	2.28679914907447e-24
DENND5B	1.11338735666667	1.97985742806122	0.83044093827786	6.10356079696774e-15	9.52582733582755e-14
DEPP1	31.8905834717949	55.3126489897959	0.794478942666225	1.71316983647933e-10	1.51831014411885e-09
DES	312.995078812564	600.733983233673	0.940586304740586	1.2038569276591e-11	1.26267439986395e-10
DIO2	13.9149025805128	31.926062772449	1.19810383769157	7.82844301482098e-16	1.35302890511972e-14
DIP2C	5.26464401333333	8.81307811734694	0.743310011072568	1.29770862097103e-18	2.96101439290861e-17
DIPK2B	2.51560808615385	5.26758867653061	1.06623551800931	7.69200162457004e-25	3.17590130567896e-23
DIRAS1	3.74987400035897	6.73168279704082	0.844125076800303	8.54913126609126e-13	1.04239290367099e-11
DISP2	0.783121121846154	1.64651565897959	1.07210886748314	1.27270088168093e-08	8.39519977193334e-08
DIXDC1	1.93010029989744	4.93671477040816	1.35487547183665	9.07125306680949e-33	7.49074320707385e-31
DKK2	0.678178752497436	1.78720084867347	1.39796428581159	1.6420719224441e-16	3.02571623300886e-15
DKK3	50.9524672820513	110.889687040816	1.12190128513873	2.60579870476983e-24	1.01671750963357e-22
DLC1	2.52697956051282	7.22147673979592	1.5148798929057	2.25768989381818e-35	2.51684044091574e-33
DLG4	2.54631624461538	5.18524464285714	1.02600044919875	2.45193813064994e-26	1.18109254336585e-24
DLK1	1.22305485889231	3.81186692055102	1.64000863697991	0.0137593952438651	0.0248487481567927
DLL4	4.33949945333333	8.00066768163265	0.882591760352434	1.34679982477714e-19	3.41225728332741e-18
DLX1	2.46871150102564	4.05428304112245	0.715688561134425	1.28509697989285e-10	1.16134965635134e-09
DMBT1	4.04742632157436	7.85039009925	0.955759527483022	0.00011693011716334	0.000361586752242569
DMRTA2	5.25131592837436	2.07225991459184	-1.34147402797253	0.00213540392066067	0.00482304616349509
DMXL2	2.71485039846154	4.13395948469388	0.60665154888237	2.10848121671341e-11	2.12577947992546e-10
DNAH17	7.51484461312821	11.2892733979592	0.58713745563647	0.00101357900089291	0.00250339095852756
DNAH5	0.639762389128205	1.50697147729592	1.23604402533159	1.83761658824476e-10	1.61940610348594e-09
DNAJC6	0.813629575723077	1.30587329637755	0.682570897053227	6.16172365865066e-08	3.60983562839943e-07
DNM3OS	0.745522599025641	3.30593543928571	2.14873456020892	9.09680629958315e-27	4.59462316885418e-25
DOCK11	6.05930485282051	10.1123690928571	0.738896830048732	2.6980413555796e-13	3.52666092433256e-12
DOCK2	3.09826228569231	4.90700993418367	0.663384910411814	3.27776537744432e-08	2.0211807287939e-07
DOCK4	3.01717554666667	5.53878006734694	0.876369614963866	2.10836700515393e-18	4.70747980678646e-17
DOK5	1.0532314765641	2.51697316913265	1.25686729439213	2.1998064251712e-29	1.38437011603415e-27
DPP4	4.49924148246154	7.4182025744898	0.721387864089716	6.88501706262639e-15	1.07026355872918e-13
DPT	13.7433540117949	34.8024512857143	1.34045479363646	1.31363373874828e-15	2.21881837236411e-14
DPYSL3	33.8087595779487	68.5368770612245	1.01948337014523	1.6686679521167e-15	2.79430265329242e-14
DPYSL4	2.21804556420513	3.92236147903061	0.822433495927831	8.6598754192106e-12	9.23187675325272e-11
DRAM1	18.2794142974359	28.4444827244898	0.637929000413813	2.64728313930662e-15	4.31275030847165e-14
DSE	13.409549425641	21.803785505102	0.701317870901534	4.52786276357007e-15	7.18154005599981e-14
DSEL	0.641549351897436	1.73863114183673	1.43831973545875	3.08928206102293e-28	1.75965055205784e-26
DSG1-AS1	4.32721631128205	2.67125954295918	-0.695919083940037	3.77434941242113e-05	0.000129120872704578
DTNA	0.879420800923077	1.67642107086735	0.930758997765161	8.08894719444531e-14	1.10546583943702e-12
DTX1	2.98607117641026	4.5983395994898	0.622864462655875	6.50446745652991e-14	8.9995765597573e-13
DUBR	1.89082320046154	2.98146092755102	0.657004958339801	8.10001123114508e-11	7.55178466454488e-10
DUOX2	22.5700419805128	13.2527856427551	-0.768113466012974	6.85633369947643e-05	0.000222421118369837
DUOXA2	9.26231271984615	5.14518998362245	-0.848148118101796	5.79410917922034e-05	0.000190376130442299
DUSP26	5.01280674687179	7.64122424030612	0.608185181875485	1.71818477622664e-08	1.10946254872028e-07
DUSP27	1.98877718318974	4.77516834232143	1.26366994450381	5.00265860246122e-11	4.79880103310463e-10
DYNAP	4.10178729902564	2.27902880897959	-0.847833520138406	0.000447067131668807	0.00120491257858437
DYNC2H1	1.97028042214359	3.01643216734694	0.614442162502409	2.14756174321043e-11	2.16378283578342e-10
DYSF	8.05499660923077	19.1882419489796	1.25226664930326	5.52230124897452e-26	2.57273300276852e-24
E2F1	46.0533325025641	26.555724994898	-0.794282639295058	0.00120201101027921	0.00290534084519554
E2F2	12.7018325846154	7.64940920918367	-0.731616427188787	2.44129698542689e-09	1.81434866912178e-08
EBF1	1.74952626358974	4.30591961785714	1.29935706554956	9.59177770791343e-35	9.91383276075529e-33
ECHDC2	7.74955288564103	4.44659787653061	-0.801411133812568	1.10895675332231e-10	1.01213380404101e-09
ECM2	2.18753570205128	8.64461793265306	1.98249563940016	4.3471075842932e-37	6.16775527891491e-35
ECRG4	0.623471955589744	1.54946000561224	1.31336894409612	1.41612606340858e-07	7.79044042002739e-07
ECSCR	4.10740364102564	6.33670944591837	0.625507135650661	5.17953115173601e-12	5.71285814029286e-11
EDA2R	0.616861353333333	1.48789023469388	1.27024993056596	3.1511231243483e-28	1.78834831278923e-26
EDIL3	8.85184902	24.9306985867347	1.49387255997544	9.36257202766725e-24	3.47908718180483e-22
EDNRA	8.95827050461538	25.5711466632653	1.51322471977586	9.96501483133242e-38	1.53984145022381e-35
EDNRB	2.02454122358974	3.89095317397959	0.942528598788738	1.42423386872504e-16	2.6556771791149e-15
EFEMP1	42.1249182297436	84.8267826020408	1.00984595710549	2.25975204024657e-15	3.71632772309043e-14
EFEMP2	8.95634352820513	28.3005967653061	1.65985070484536	5.0449316459785e-37	6.96780957511384e-35
EFNB2	50.3276197025641	77.5016513112245	0.622876684234405	2.18865194378876e-10	1.90509151626945e-09
EFNB3	2.56167741123077	6.37512036428571	1.31536377039533	4.2142011439933e-17	8.31492253531017e-16
EGFL6	9.68079048461538	20.6492108489796	1.09288988657631	1.23576677997995e-14	1.87067043017915e-13
EGFLAM	4.05631621435897	6.25244136989796	0.624249500575865	2.48504647982506e-17	5.0108682701072e-16
EGFR	87.7654802666667	151.800155	0.790447745190918	2.07941987990468e-07	1.10800635253234e-06
EGR2	11.1699267834359	17.2749502316327	0.629061824994872	3.94267198222836e-09	2.82004040452053e-08
EHD2	149.196619179487	241.467113367347	0.694611870223691	3.84374686388672e-18	8.36671649995538e-17
EHD3	12.9058275041026	20.4991762755102	0.667543290611048	9.42685685055041e-13	1.14316204247506e-11
EIF1P6	1.40584179948718	0.821444881122449	-0.775198577078178	3.52975590396085e-06	1.5021070808228e-05
ELF3	71.0439571909744	36.3310551795918	-0.967508675684805	8.39402350164553e-12	8.98528976613044e-11
ELF3-AS1	3.32390913892308	1.78821573290816	-0.894360149883663	2.78290476991923e-12	3.18188972484465e-11
ELFN1	2.53764482615385	4.61304207908163	0.862228291562864	1.58179152242609e-16	2.92500240408815e-15
ELMO1	3.70518341230769	6.5082906755102	0.812733726656158	1.52752704204533e-13	2.04460673629515e-12
ELN	8.97746697282051	23.1652179158163	1.36757990841998	1.17638279212357e-10	1.06743059515538e-09
EMB	10.5775486933333	17.789891647449	0.750052396536918	1.3391330629535e-10	1.20599248202627e-09
EMCN	1.63553251815385	3.30375840346939	1.01434774571705	7.06553121900094e-16	1.22388175066535e-14
EMILIN1	17.5764146	80.6921998163265	2.19878841465241	4.0942081029351e-43	1.52138823482162e-40
EMILIN2	8.34292186461538	13.9159547653061	0.73811525544179	6.02368459845285e-12	6.59268201459002e-11
EML1	4.48495762153846	9.28754551173469	1.05020302215094	3.80794378640455e-21	1.09448579510895e-19
EMP3	72.9075615333333	109.489474336735	0.586651829350939	5.69727494964519e-13	7.1077034483703e-12
ENC1	12.0524242974359	22.3323642244898	0.889812622680282	2.82478444577064e-28	1.62082392813023e-26
ENDOD1	47.4643441692308	73.394307755102	0.628824027166974	8.94827219429999e-13	1.08681466254039e-11
ENG	47.3871775948718	91.5430765816326	0.949954043021706	3.61325615885141e-25	1.52411051003227e-23
ENOX1	0.850175838666667	1.73586391785714	1.02982068848706	1.54456062052898e-22	5.0749384430728e-21
ENPEP	1.8506190374359	4.92963021377551	1.41347149266738	3.74880708075342e-33	3.19713836662943e-31
ENPP1	0.883916885179487	3.32625387602041	1.91191566209042	2.92302074149284e-33	2.53442137291549e-31
ENPP2	5.02457585420513	8.9868430005102	0.838812581150512	1.8098299216813e-16	3.31915576823502e-15
ENTPD1	6.54837303076923	10.5384604744898	0.686455711293032	7.3674667613392e-18	1.55383856411109e-16
EPB41L2	8.72557144307692	14.5505414795918	0.737751319643018	5.02794586481745e-13	6.34366621763993e-12
EPDR1	3.69273915538462	9.95315794642857	1.43046297953998	1.47333343136379e-31	1.06950301689743e-29
EPHA3	0.918391334974359	3.83190512397959	2.06088090576402	2.12832889699858e-24	8.36695946988837e-23
EPHB2	6.82175656102564	11.3399909790816	0.733204315183364	8.89550389747445e-09	6.01004888865298e-08
EPHX3	42.7202150938462	20.1386562266327	-1.08495148974375	0.000544874426235395	0.00143694747723146
EPS8	8.03956895641026	12.5911473979592	0.647219699911833	1.49724312143616e-10	1.33987806171182e-09
EPYC	0.491731909333333	3.13775202989796	2.67378746130014	1.69223825929294e-14	2.52492949453011e-13
ERBB2	73.8475908717949	46.1020644693878	-0.679719500173835	0.00816798380112099	0.0157244015275805
ERG	4.44927230871795	7.00129353571429	0.654052095773067	1.07065207853754e-17	2.22203018480524e-16
ESAM	12.2835637897436	22.6177953367347	0.880729124106266	1.72173922174677e-24	6.82009747050808e-23
ESM1	5.67480497025641	9.81210198571429	0.789991417949372	6.43123841910384e-09	4.45307622036174e-08
ETS1	30.0360185897436	61.1863831785714	1.02651703199933	6.67921097535397e-26	3.08409602640087e-24
ETV1	1.65760313025641	3.13194327755102	0.917959451737976	6.01255276130848e-18	1.28545083487317e-16
EVA1A	6.85388068102564	20.4992268571429	1.58057651713198	2.11655224298794e-25	9.20140135273336e-24
EVA1C	14.5397368553846	9.05567462857143	-0.683107131141333	8.04196382477866e-07	3.87618682561212e-06
EVC	6.8978842774359	15.8907910561224	1.20396511427457	1.07370171567746e-31	7.86725947257189e-30
EVI2A	6.11328573794872	10.1433919071429	0.730520258051452	4.6837636106907e-10	3.86360986638741e-09
EXOC3L2	4.92578979641026	7.61449872959184	0.628394002261861	3.07084885758164e-16	5.47734149946019e-15
EXOC3L4	5.31489248620513	2.00872626607143	-1.4037595301252	4.2004583422741e-07	2.13539261719452e-06
EZH2	25.2086691589744	16.2311484897959	-0.635154869757939	1.60724076112071e-06	7.29192051128224e-06
F10	0.822716648205128	1.47263226938776	0.839929677564615	4.48000179286757e-13	5.67067218015281e-12
F13A1	10.2802401461538	49.3682271428571	2.26370887129573	5.7801270078219e-30	3.85514710303745e-28
F2R	20.5211829179487	58.9365624642857	1.52204902054647	3.83465943026355e-41	9.81107044723332e-39
F2RL2	5.96380764666667	21.4478398567347	1.84652672078978	1.32932629811216e-24	5.30608581448503e-23
F2RL3	2.18663593230769	3.91491056326531	0.840266312902256	6.80334357348092e-17	1.30281942516953e-15
FA2H	4.853776706	3.11829432377551	-0.638350635134878	0.000255834321265775	0.000731551687217839
FAAH2	11.3587838364103	7.54870211658163	-0.589507854858299	1.99175278181947e-05	7.23755195945436e-05
FAM110B	1.56104314215385	2.98513472244898	0.935285634126458	6.51410877886347e-19	1.53805893663725e-17
FAM110D	1.34293612107692	2.09988183091837	0.644917461446813	6.19261267785073e-08	3.6252102799406e-07
FAM111B	24.2302603666667	15.862394702551	-0.611199320148971	0.00291012809061802	0.00635755446672389
FAM114A1	32.8205031641026	49.5959780102041	0.595625773216506	8.49203488100098e-19	1.98405970640393e-17
FAM133A	0.390026590707692	1.67279925188776	2.10061993127533	4.88425639768598e-07	2.45029217610688e-06
FAM162B	1.20784733953846	1.94615186617347	0.688186170695262	8.30622486051491e-08	4.77304947082074e-07
FAM171B	1.99931097261538	4.19282223979592	1.06841878036191	1.34722911285404e-20	3.73467224943393e-19
FAM180A	0.654746635179487	1.8142807625	1.47038908670309	2.71641124360062e-18	6.00496179587463e-17
FAM183A	7.15660136564103	4.70560243010204	-0.604895187042713	2.13199531837055e-05	7.6987623632136e-05
FAM25BP	4.45754644994872	2.74761614107143	-0.698069366725357	0.025852967350755	0.0431537178014153
FAM3B	15.3370424014359	4.33773837923469	-1.8220053521433	0.000329379142153554	0.00091702093533241
FAM3D	23.8043200051282	10.7296801720918	-1.14961634421189	4.1423921331644e-06	1.74071927900638e-05
FAM49A	5.10086530615385	7.80474117857143	0.613608784911969	2.69553840362304e-12	3.08425717487865e-11
FAM71E1	5.71776203882051	2.93178826989796	-0.963669661705458	0.000217719914675059	0.000635013027160091
FAM83E	17.1128647825641	9.29666807367347	-0.880295642707743	8.64188077671413e-08	4.96042049585059e-07
FAP	4.61123171641026	21.8484424377551	2.24430636579424	2.27475276320104e-47	1.54356810327298e-44
FARP1	2.08300945820513	3.58771926326531	0.784397614552194	1.9450359101129e-13	2.57911431173594e-12
FAT4	0.656301625312821	1.84194123173469	1.48879612108045	2.73772601888141e-22	8.88309562924785e-21
FBLN1	67.3620374358974	107.50146897449	0.674348693922574	6.22365170306552e-08	3.6392855799829e-07
FBLN2	38.3440442205128	118.257496836735	1.62485723094879	3.3446376855079e-32	2.55881178224126e-30
FBLN5	6.79756908923077	18.0652307959184	1.41012487160122	6.96208560787192e-28	3.86680676448602e-26
FBLN7	1.57672963492308	3.8190516122449	1.27627911782393	4.01346991885759e-19	9.69631966309759e-18
FBN1	9.14312638769231	51.6863575102041	2.49902406704272	1.59257039874555e-44	7.53189279188539e-42
FBN2	6.24106632615385	12.4244709530612	0.993319972687256	5.47697219199407e-13	6.86028130019674e-12
FBXL7	2.74432397128205	7.52810971938776	1.45583685122999	1.11239507954495e-32	9.04226562836356e-31
FBXO32	24.4605340205128	42.3169588673469	0.790780050048961	5.11178667728068e-11	4.89145644833351e-10
FCER1A	6.97164944630769	10.9787803841837	0.655145862743786	0.000196503784919596	0.000578975754434611
FCGR2A	12.8227749487179	25.309587372449	0.98097548085177	4.26267365013526e-17	8.39994288606831e-16
FCGR2B	1.57728438641026	2.45936992755102	0.640845951706761	1.51143371024842e-07	8.26232781640879e-07
FCGR3A	35.1550209451282	58.9657240561224	0.746145825805922	1.01517820198863e-08	6.79120711463204e-08
FCGR3B	1.41366335835897	3.18327620102041	1.17107373371194	0.000199309412009583	0.000586579519203746
FCN1	1.07974078225641	2.62133802816327	1.27961840451934	2.47337066688652e-08	1.55527381136575e-07
FER1L6	0.9415840698	1.50272696362245	0.674421086679594	0.000757838176025629	0.00193248971460774
FERMT2	3.97872022769231	12.4888912193878	1.6502690367266	3.76340571956618e-38	6.31564226508273e-36
FEZ1	17.2406298651282	26.2470290510204	0.606341648271209	1.34816359541148e-08	8.85555102423694e-08
FEZF1-AS1	1.62214654671795	0.847535424489796	-0.936558585256223	0.00523077195155626	0.0106603105050847
FGD5	3.21826091435897	7.06719532244898	1.13485648806841	5.57511235270403e-26	2.58960650263845e-24
FGF7	0.794048307005128	2.68075511311224	1.75534075173787	1.20285771532251e-17	2.48978784655682e-16
FGFR1	6.71166416307692	13.7161748010204	1.03113576202116	5.69189405256365e-29	3.40357817924754e-27
FGFRL1	10.2159217897436	15.4765234693878	0.599262046316312	7.60127731740133e-13	9.32650433118574e-12
FGL2	13.13104364	22.3927724653061	0.770051575859118	1.25004686849161e-06	5.79260138852392e-06
FGR	6.93384908717949	10.4627399596939	0.593532368680191	4.76976947068086e-08	2.84999204168898e-07
FHOD3	5.46987206107692	10.1574650489796	0.892961406126682	1.58948754010032e-17	3.25552913889051e-16
FIBIN	2.66623535753846	17.7413406989796	2.73423899438196	8.91907504621515e-43	2.84081641318938e-40
FILIP1	1.24501554297436	2.82445242933673	1.18180744913419	6.36414021279495e-20	1.67214034176921e-18
FILIP1L	8.50930059538462	25.18338925	1.56535999548317	1.36717866970344e-33	1.22629640793457e-31
FKBP10	39.3703800051282	106.178364770408	1.43130728546635	1.56122927497466e-26	7.68646854717019e-25
FKBP14	11.228375574359	19.2749349693878	0.779576766704218	5.13190157663567e-21	1.45624705284642e-19
FKBP7	3.74242835487179	10.5822849336735	1.49960456603926	3.04782574489108e-36	3.65903203080885e-34
FKBP9	69.9723838461538	111.913955204082	0.677532397700635	2.6950592224792e-18	5.96621124613232e-17
FKBP9P1	3.13990943435897	5.05654832193878	0.68742996745159	3.58119605834746e-14	5.09961011702818e-13
FLI1	3.52832594717949	6.20889322040816	0.815352277267297	1.08667024945558e-16	2.04826842792913e-15
FLNA	408.725374974359	662.447037142857	0.696673301987108	3.89210077982756e-16	6.8482544386436e-15
FLNC	20.38801986	52.4478950755102	1.3631632096854	4.38041413724667e-16	7.66425150672744e-15
FLRT2	3.01386445579487	6.97823637091837	1.21124793090625	9.52807557382973e-18	1.98803042086578e-16
FLRT3	14.4577864482872	23.0596065735204	0.673521212832251	2.20999771504808e-05	7.95650157756756e-05
FLT1	5.46687883128205	10.1039225153061	0.886126175682547	4.71298716440191e-21	1.34470915310458e-19
FLT4	1.87626646717949	4.59409663265306	1.2919164690037	5.42213632227381e-24	2.05396314518756e-22
FMN1	0.910534829435897	1.55133863862245	0.768727534980358	5.59649066227271e-14	7.79165296753704e-13
FMNL3	7.36236015897436	12.553768744898	0.769880306452054	8.16968461495477e-24	3.05034133458371e-22
FMO1	3.42045999615385	7.06350984234694	1.04619487648038	3.58985383842336e-17	7.1280978188643e-16
FMOD	28.6631444512821	83.9526659642857	1.55037925230541	8.28021936137355e-34	7.69222521267601e-32
FN1	82.9201544769231	892.389734591837	3.42787920870834	1.58312750780076e-55	2.47078710142465e-51
FNDC1	4.63760935728205	30.7384067994898	2.7285891839673	1.34918983879836e-32	1.08540236155289e-30
FNDC3A	12.6788122410256	20.7147595561224	0.708239475275672	6.57824521780811e-20	1.72549030444254e-18
FNDC3B	20.591283774359	33.5932666785714	0.706138314685515	2.35580325926177e-18	5.23746744548411e-17
FNDC4	5.4929004425641	10.500903127551	0.934873363132017	2.28398906494832e-14	3.36285069213664e-13
FNIP2	6.65003000461538	10.5168136122449	0.661264907489901	5.55832388057785e-14	7.74542507180165e-13
FOLR1	1.63757058682051	4.96614677734694	1.60056980705417	0.000322961692403165	0.000902177041943117
FOLR2	11.1305636076923	23.9372939362245	1.10473342077913	5.97502527675006e-15	9.34390976896174e-14
FOLR3	6.94415389928205	12.8375284805102	0.886496650348573	3.27830441785868e-06	1.40677748280232e-05
FOXA1	14.6371920402051	6.6032786005102	-1.1483843959654	2.50254629793332e-06	1.09680539376145e-05
FOXA2	0.655293565384615	1.43369605836735	1.12952593659637	1.32980935367602e-05	5.02040023774108e-05
FOXC2	5.55594797748718	9.8559791127551	0.826966107745366	1.51313728540579e-11	1.56290758526328e-10
FOXC2-AS1	0.737426039487179	1.34161247857143	0.863397746924543	0.000148390296381276	0.000448388645812696
FOXD3-AS1	4.43535111082051	2.04164966489796	-1.11931298607755	5.13847237009642e-05	0.000170669357170663
FOXF1	2.219142566	3.60524619336735	0.700095426289199	2.10130459675773e-10	1.83622961039182e-09
FOXF2	8.98507427384615	14.0553686173469	0.645518955731086	2.26850494272551e-13	2.99024971631056e-12
FOXJ1	4.08217272384615	2.06027918647959	-0.986497377711916	0.0103473150216788	0.0193936046047005
FOXL1	2.57993054158974	4.26428695153061	0.724972297819645	6.71184630196817e-09	4.63503474490342e-08
FOXO1	14.222399625641	24.1765750918367	0.765444984356678	6.95357260023758e-23	2.37471351360849e-21
FOXS1	3.05308853692308	6.24128926734694	1.03157465130557	2.16430750365032e-19	5.36164241420167e-18
FPR1	5.65610624307692	11.1174473209184	0.974944443831243	2.44400506756498e-10	2.11087919698321e-09
FPR2	0.742104341435897	1.97081109336735	1.40909554528915	1.21398537879701e-08	8.03532875639018e-08
FPR3	15.0479700902564	31.9455422704082	1.08604574291728	7.87526349591456e-15	1.21933767242796e-13
FREM2	0.567327931646154	1.51997596134694	1.42179370733885	2.9641627717414e-08	1.84382974804974e-07
FRMD5	0.543951924641026	1.57300416403061	1.5319714353571	3.56625093306622e-13	4.56218267946625e-12
FRY	0.882268303282051	1.59107595765306	0.850713351129801	2.5013588902915e-10	2.155643743831e-09
FSTL1	47.2402372358974	161.984621683673	1.77776873968886	6.25883382512298e-45	3.25605398362314e-42
FUT3	29.402414526359	14.9448670387755	-0.976284572317251	3.05173095362875e-08	1.89301927636263e-07
FUT6	7.22029173476923	2.48383431510204	-1.53948818878853	3.7342530569936e-07	1.91397331561573e-06
FUT8	7.2816685174359	13.0352639132653	0.840078820369823	1.09480035106337e-21	3.38347506515763e-20
FYB1	14.944787314359	23.9984413790816	0.683298344959674	5.3769768733031e-06	2.20374154573638e-05
FYN	8.22932438205128	15.4348442704082	0.907345029941563	3.46351108020806e-24	1.33799548091107e-22
FZD1	13.4948068666667	28.4547025306122	1.07626276785096	4.29447974814067e-23	1.50277904549846e-21
FZD2	8.35297377282051	14.5987732908163	0.805485333777123	1.512266613785e-16	2.79975623266222e-15
FZD4	3.24364728820513	6.30291821326531	0.958402991929505	6.74853025481378e-24	2.52576287018894e-22
FZD8	5.00221285641026	7.91286034081633	0.661632845359029	1.20028770760531e-06	5.57858554276238e-06
FZD9	2.0589526274359	1.18146849795918	-0.801329474117284	0.000337400057795789	0.000935809970147304
G0S2	32.4642166830769	82.6239544234694	1.34770971041032	5.53315019142948e-07	2.74319806345743e-06
GABRE	14.0507726109744	7.97924506887755	-0.816325300243828	5.1969891927993e-06	2.13727036448007e-05
GALC	5.86869075435897	9.04659055612245	0.624335488792462	1.41312297163346e-08	9.23946804285019e-08
GALNT10	11.4807499025641	21.7032544387755	0.918694513974818	3.23662213282725e-26	1.54476946871666e-24
GALNT15	1.37115591774359	6.55567961836735	2.25735271733719	8.32133357056845e-36	9.54934213498984e-34
GALR2	2.1877580145641	0.833246557397959	-1.39263781520077	0.000178511102719648	0.000531379511757686
GAP43	1.91038119723077	3.58535235362245	0.908254365826673	2.91575660187121e-18	6.43652238831739e-17
GAS1	16.5054509	40.7291515510204	1.30311921016507	9.35136284835329e-30	6.13221512496848e-28
GAS6	56.5185607179487	85.7016911734694	0.600598946721774	9.24726136877409e-06	3.59278088579679e-05
GAS6-DT	2.06371648610256	3.47797771479592	0.753003902018655	3.77509157526102e-05	0.000129120872704578
GASK1B	5.57791068205128	23.1663903826531	2.05423653345258	8.56133202767484e-48	6.68083544779606e-45
GBGT1	2.57787422923077	4.34501757346939	0.753180133642522	4.36931850738557e-15	6.94419082940597e-14
GCHFR	7.68544133333333	4.24931810969388	-0.854896758675409	0.0100690392126772	0.0189311522698775
GCNT1	5.01795004153846	7.72989906377551	0.623351468291746	5.23769991300648e-05	0.000173482136125408
GCNT3	5.86588942164103	3.46757242015306	-0.758423861480433	0.00097249703975276	0.00241184971367489
GDA	3.42924539326667	2.06991262729082	-0.728321274068773	0.0169447163827525	0.029844959777183
GDNF	1.27254551025641	2.2888607027551	0.846912412354978	8.59542389613946e-11	7.98565067005144e-10
GDPD3	16.0342293620513	9.81128295102041	-0.708641311799676	1.67311366725173e-06	7.55782489285029e-06
GDPD5	2.13868394615385	3.2523845872449	0.60477456561361	2.66053539012139e-14	3.86980203482055e-13
GEM	16.2581074482051	31.9738768979592	0.97573435655589	1.88388690405495e-19	4.68181893496586e-18
GFPT2	9.75770088358974	19.3280739045918	0.986084712095153	1.05414512974668e-17	2.19068482556011e-16
GFRA1	0.957128294984615	1.91071590423469	0.997329062513618	1.47442727787225e-12	1.74593220984463e-11
GGT5	9.71350891897436	24.2369901377551	1.319146093645	7.10822461452574e-36	8.34120763600776e-34
GGTA1P	2.15276121846154	3.285771575	0.610043881943917	5.71601369355196e-07	2.82488365152835e-06
GIMAP6	6.84817709948718	11.3028441382653	0.722893927520855	2.89236460765711e-09	2.125288815052e-08
GIMAP8	4.68673764051282	7.72346467755102	0.720664136591726	3.12175985931311e-09	2.28416812584621e-08
GIPC3	1.25477844769231	2.32631060408163	0.890611080759509	3.75107994299327e-25	1.57373937285742e-23
GJA1	430.468349497436	703.183828469388	0.707994726053757	3.516703315745e-11	3.43892159453836e-10
GJA3	3.26158927010256	5.09965672015306	0.644825020535144	0.000291951039737242	0.000823361018644586
GJA4	7.65140946358974	14.1637946479592	0.888410396484158	3.45170603109856e-15	5.57668488896017e-14
GJA5	2.48534069230769	6.19275583622449	1.31713793454746	7.28606023897107e-15	1.1303533016861e-13
GJC1	4.11346651538462	6.92807911020408	0.752100704306111	1.13593897081282e-14	1.72793367616722e-13
GKAP1	2.02753850646154	1.22366162132653	-0.728524648694918	0.0199950288471813	0.0345890506781156
GLB1L2	4.10716779993333	1.99655491668367	-1.04063113550161	0.00494472267741554	0.0101302555561072
GLDN	1.18683046512821	1.82445692979592	0.620353228021989	5.3559334078182e-07	2.6638002771134e-06
GLI1	2.46752182692308	3.83090596683673	0.634622767534482	4.49278745845535e-05	0.000151118391948519
GLI2	3.77727899876923	7.08152770969388	0.90671328028891	1.99975310869697e-05	7.26155113248804e-05
GLI3	10.2738106846154	17.8240249132653	0.794851759779034	1.12834401695736e-16	2.11914140465145e-15
GLIPR1	11.4533356323077	23.2145741020408	1.01926298791326	8.53980540935969e-21	2.39283201120066e-19
GLIPR2	19.5986173641026	29.4106908469388	0.585588793807187	1.373295277619e-12	1.63237009884233e-11
GLIS1	1.33615105097436	4.51793849795918	1.75758151893445	2.83084426183411e-26	1.35941496598292e-24
GLIS2	11.5319658512821	22.6053974591837	0.971028814240977	1.92130793764406e-16	3.50302020827229e-15
GLIS3	0.883395011794872	3.37140288469388	1.93221844941031	9.72315582062612e-43	3.03498585785024e-40
GLS	21.2705893641026	32.3151616734694	0.603351201516665	2.87304633287591e-12	3.28014880155043e-11
GLT8D2	4.11293008205128	17.0103594744898	2.04817517733956	4.87432505992003e-49	4.75459945063574e-46
GNA12	40.1393691076923	61.3966144387755	0.6131411627591	6.45114004191716e-18	1.37545003598635e-16
GNG11	9.81877123076923	19.3413542857143	0.978074421153731	1.7522360349911e-26	8.57277360442197e-25
GNG2	4.34481968153846	7.94944666836735	0.8715581395827	5.05960635485337e-17	9.85833662674114e-16
GNRH1	1.75404111384615	1.1377400847449	-0.624511550765462	4.81287089951641e-06	1.99401317039428e-05
GNS	51.4396133794872	79.4944472959184	0.627974291960256	1.7631833049915e-20	4.85326311128789e-19
GOLGA2P5	1.40060967476923	0.725410956938776	-0.949184516389456	9.52370691014326e-07	4.51645377534506e-06
GOLGA6L9	1.52308052615385	0.815953924846939	-0.900432626226807	9.68152194072846e-08	5.50654201636112e-07
GOLGA8A	9.11096872974359	5.12134365193878	-0.831082087754945	9.92204466026215e-07	4.68684476430725e-06
GOLM1	38.364177574359	62.0581782142857	0.693861517898602	3.56626056830193e-13	4.56218267946625e-12
GPC4	9.8845967068718	26.5146059933673	1.42353330013284	3.02109252988221e-13	3.92264485140363e-12
GPC6	1.7108959834359	9.07403180015306	2.40699166403549	6.12795866861647e-37	8.38939043342958e-35
GPM6B	4.67365789025641	8.56198714285714	0.873393535777225	2.57447808482951e-22	8.37080822290295e-21
GPR143	4.68800189815385	2.43631443877551	-0.944272809661479	0.000161495654294838	0.000484890857364282
GPR162	0.835068491794872	1.67699099693878	1.00590850720231	1.6428638995772e-21	4.9403038305783e-20
GPR176	12.0912073753846	21.4874310642857	0.829534698241351	1.56340601838163e-15	2.62648845305512e-14
GPR183	15.7121608451282	27.7302770765306	0.81958042794357	2.56131652811731e-12	2.94796954677927e-11
GPR34	3.74986771692308	7.41805222704082	0.984200722278128	4.04871291225592e-12	4.5199043220013e-11
GPR4	4.12841960051282	8.21688166836735	0.99300138108221	2.05765820734837e-25	8.99548225268516e-24
GPR68	32.6197833641026	50.0532105867347	0.617715410705182	3.8570634173209e-08	2.3542115273417e-07
GPR84	2.08908570153846	3.19009891989796	0.610729482392794	9.87700519659076e-07	4.6683955209931e-06
GPRC5B	5.29767736113333	8.95037475663265	0.756588106553042	8.19693051204327e-11	7.63758176128115e-10
GPRIN3	1.46271725902564	2.47292180306122	0.757565694878552	1.8766543780737e-11	1.90683234886694e-10
GPT	2.85139508769231	1.61073611076531	-0.823947797554298	0.00196674027663216	0.00448821691729758
GPX7	12.9265850435897	23.4408765714286	0.858685327280365	1.01829581233088e-15	1.74260337094825e-14
GPX8	13.3844738307692	31.6044444744898	1.23956703120494	1.19682912404569e-34	1.21291637266111e-32
GRAMD1C	3.02598973025641	1.96767368979592	-0.62091610085788	0.000259428950513584	0.000740608675812238
GRB7	48.8247232769231	28.8547639229592	-0.758802339837951	7.54703010379933e-10	6.00645073074942e-09
GREM1	5.02346336512821	25.3495979403061	2.33520860470919	1.27272689244785e-46	7.94537944417344e-44
GRP	1.48116946405128	8.02622316147959	2.43798455726225	6.51860112187028e-24	2.44557230069782e-22
GSC	0.907095622769231	2.3600148755102	1.3794694055051	3.18880902525177e-24	1.23800354370906e-22
GSDMB	7.76475519333333	4.82181060459184	-0.687365455558158	2.99780882393038e-05	0.000104973754352886
GSTA9P	9.61277213723077	4.94888999918367	-0.957847561054197	2.29790831622344e-05	8.24068361472868e-05
GSTT2B	2.90927929779487	4.56766486020408	0.650794995545862	8.65318374544792e-07	4.14520933764418e-06
GTSF1	3.215256454	7.72008621285714	1.26368314484712	7.32246960025807e-05	0.000236216996798734
GUCY1A1	3.81907408666667	12.7632371142857	1.74069947101373	2.72149203662596e-36	3.29258342756755e-34
GUCY1A2	0.572646463384615	2.06575713112245	1.85095401046646	1.37406645127691e-39	2.74936603911266e-37
GUCY1B1	6.46310291435897	13.7249864030612	1.08650585052196	2.12336879971571e-26	1.03238058745056e-24
GXYLT2	3.79644604512821	9.74062830612245	1.35936532959457	2.14384533803878e-26	1.03909919847116e-24
H2BC11	18.1816431405128	12.0443048142857	-0.594131461959604	0.00453464841786924	0.0094037015489882
H2BC17	3.43642170358974	2.23105594438776	-0.623180398923214	0.000484778513414866	0.00129531557248173
H3C8	2.53239014123077	1.56254954704082	-0.69659774711151	0.0026652214129582	0.00587101066930679
HABP4	4.48775915384615	6.84600790306122	0.609267705401641	7.3674667613392e-18	1.55383856411109e-16
HAPLN1	1.07425776236923	1.61987952515306	0.592546318172882	1.79412967177502e-05	6.59467305402561e-05
HAS1	1.39524719876923	4.89408484147959	1.81051836159553	7.42018391073411e-10	5.9176143955473e-09
HAS2	5.73640499820513	16.3496417602041	1.5110402358988	1.60093332191252e-21	4.83283681916609e-20
HAS2-AS1	0.897006783025641	1.62937140693878	0.861124696624848	1.14893490022863e-10	1.04617427000398e-09
HDAC9	1.620997516	2.58589878647959	0.673783928278843	1.124507029955e-11	1.18342422228643e-10
HECW2	1.36453387589744	2.65086559846939	0.95805531459946	6.85294022537673e-22	2.16505745136548e-20
HEG1	17.4239392564103	36.1349343979592	1.05232344549245	7.48042627369638e-25	3.09673774147425e-23
HEPH	2.05018931025641	7.79470874795918	1.92673798575239	4.99090580651685e-43	1.7525036848295e-40
HES5	3.03125959210256	1.82084587244898	-0.735308598516067	1.99416397069836e-06	8.89480339831075e-06
HEY1	11.903227894359	19.157454255102	0.686553006939431	3.87915560270809e-09	2.78098215394879e-08
HEY2	3.22891742512821	5.96975089030612	0.886620184423903	9.27500550366731e-19	2.1573026959126e-17
HEYL	4.92553097846154	15.8204070561224	1.68343555814957	7.23116593789746e-43	2.35118347484928e-40
HGF	0.843350315764103	1.31620076413265	0.642175628704942	2.91537989601357e-16	5.22992345253837e-15
HHATL	2.08493779082051	3.45747398346939	0.729714057533562	1.88458224537565e-07	1.01109230331996e-06
HHEX	3.91657331589744	5.9560323994898	0.604759636872723	1.5929446591906e-06	7.23547360185905e-06
HHIPL1	0.875559082461538	2.92593833622449	1.74062292550324	2.04394074428784e-33	1.80224763819776e-31
HIC1	1.62862106307692	4.09261446887755	1.32937180285833	3.78951910285116e-33	3.21429481729337e-31
HIP1	11.0486980512821	16.7808035867347	0.602935427799387	1.26498524874615e-11	1.32234593283196e-10
HK3	4.76823076907692	7.373132825	0.628823687058088	6.4513114963967e-06	2.59833854256163e-05
HLF	6.45784589020513	3.32605714979592	-0.957240055074567	6.21525179136844e-05	0.000203101831465426
HLX	2.50046094358974	4.16672710204082	0.736720543676752	3.65626635004878e-22	1.16933092059859e-20
HMCN1	1.40335495435897	7.08868760357143	2.33663859241028	1.4577471826978e-36	1.84967969759061e-34
HMGA1P4	1.73311708717949	1.09597494846939	-0.661154302526525	7.78665671363173e-06	3.07973520855678e-05
HMGA2	6.88014067673846	12.1666310258163	0.82241976824317	0.000615808837572016	0.00160691403525766
HMSD	2.41327733230769	0.908710436173469	-1.4091011658504	0.00076160867305997	0.00194128684798166
HNMT	2.83463469435897	5.93547051989796	1.0661995766721	1.28210925723334e-19	3.25893797681445e-18
HOXB13	3.06607887174359	1.91286649816327	-0.680658619993114	0.0250367878845743	0.0419934603454649
HPDL	9.43684830933333	4.77072563418367	-0.984096394111927	0.000638501745333581	0.00166029602456201
HRC	6.09741776502564	11.8506969067857	0.958701601682812	4.04150921250875e-11	3.93240862092419e-10
HRCT1	1.87501891825641	3.02702711755102	0.690996447624546	0.000210915138435452	0.000618053429508468
HRH2	1.194541326	2.90334712147959	1.28126030384245	7.96527181065393e-18	1.6731358970239e-16
HS3ST2	0.81803424851282	1.43161109158163	0.80740647573283	8.14178167842184e-08	4.68799433972911e-07
HS3ST3B1	3.70794506512821	5.84239503979592	0.65594004088837	1.29305840810196e-09	9.9855331891377e-09
HSD11B1	2.73747898179487	4.21885558668367	0.624003816477702	8.48313922610315e-14	1.15630003407678e-12
HSPA12A	3.66712340497436	6.61430046836735	0.850939768421053	3.89210077982756e-16	6.8482544386436e-15
HSPA12B	2.68745945897436	6.64029170153061	1.30500362771277	3.69418124030387e-28	2.07392397904397e-26
HSPB2	2.79451713353846	4.73274957704082	0.760079566709959	3.58792214574403e-16	6.36326146916217e-15
HSPB3	13.7821866724615	38.5087000412755	1.48237961890435	4.77184873701148e-10	3.93003922103104e-09
HSPB7	17.7269284402564	38.7582022022959	1.12855907203908	1.94216156748572e-15	3.2211812522582e-14
HSPG2	37.5566889753846	85.4039219132653	1.18523244314428	1.16314968153229e-21	3.58052802360443e-20
HTR1D	0.745389405230769	1.44779925877551	0.957795364539602	4.28720916240525e-06	1.79627420117619e-05
HTR7	8.20220853851282	14.6438577928571	0.83621133944729	5.58899780834575e-10	4.55734006242697e-09
HTRA1	157.213454102564	386.530013622449	1.2978557554949	8.29009966091406e-31	5.7760529199949e-29
HTRA3	30.8709306635897	98.6795082908163	1.67650155043866	1.25722594008494e-29	8.00878581506353e-28
IBSP	1.73464649128205	6.36149930928571	1.87472514532537	5.11613834149146e-17	9.9560562463413e-16
IFFO1	3.40735845282051	5.57582185816327	0.710530742912964	5.03824347321166e-15	7.93462274553432e-14
IGDCC4	0.61748158651282	1.95003223418367	1.65902995118254	7.29143332651598e-38	1.16119795843811e-35
IGF2	18.8694951189744	63.3093473418367	1.74636270081459	7.20656923773357e-26	3.31778543048106e-24
IGFBP3	174.659009866667	262.090835306122	0.585525840179617	9.09916828574572e-07	4.32959510474492e-06
IGFBP4	317.751446051282	586.361838163265	0.883892521679831	3.96667456925191e-18	8.62226880255077e-17
IGFBP5	66.1806118615385	161.896612857143	1.29059226739288	6.45114004191716e-18	1.37545003598635e-16
IGFBP7	220.000803179487	463.055275765306	1.07367563018825	8.93778634997781e-34	8.25396636473986e-32
IGFL2	11.7258303689744	18.4598143409184	0.654697951854217	2.63525345976258e-10	2.26353333772783e-09
IGFL3	9.87895253964103	21.3039370945918	1.1086900869321	2.83921970918544e-07	1.48298868812775e-06
IGFN1	0.648235601210256	1.59283153196939	1.29700352529212	0.000165593311569595	0.000496620832756854
IGHV3-11	97.9395050206667	151.71105600051	0.631363416463104	0.0264210924442622	0.0439075766951884
IGKV1-17	65.1950900266667	184.483855410714	1.5006593469876	0.0164385263876822	0.0290694299637916
IGLON5	0.872770690410256	2.46433799693878	1.49752558416404	5.33463925670109e-14	7.46036871678619e-13
IGSF21	1.05585208974359	1.99845343147959	0.920476207813012	1.08651274335163e-13	1.46688619251634e-12
IL10	0.976274633948718	1.83531094591837	0.910665559320495	3.49546569485206e-11	3.42029674605367e-10
IL11	7.07287444861538	13.6744505255102	0.951114305793807	8.82346289943708e-12	9.36787656268806e-11
IL13RA2	4.74622253297436	9.32236765576531	0.973916666242364	4.44115641947814e-05	0.000149510630368411
IL16	2.58385768564103	3.94185624642857	0.60934855331918	2.80913954997871e-11	2.78540285619554e-10
IL1R1	18.8153456974359	39.0934912091837	1.05501863244548	8.90971304908864e-28	4.89626378722276e-26
IL20RA	9.949038976	6.26339521938776	-0.66761226007877	2.79754692558613e-08	1.74785087540523e-07
IL24	26.0825775630769	39.501219422449	0.598810742380573	0.00126376686281217	0.00304001378358655
IL2RA	6.03049866923077	9.47395949285714	0.651690198246268	2.79223984338765e-10	2.39048202061169e-09
IL31RA	1.82891920974359	3.1053890130102	0.763782659390369	3.53761040129236e-09	2.56201789016101e-08
IL36A	31.0207638802051	20.6222628351531	-0.589031567774639	0.000250046124014687	0.00071723393815424
IL6	10.3697194687692	29.0364391321429	1.48548767450272	4.97117944707374e-07	2.48989722819255e-06
IL7R	16.7295020348718	36.0173206096939	1.10629635746971	1.2569314542747e-18	2.87638258165179e-17
ILDR1	10.7900553369231	6.17041349795918	-0.806263186664177	7.22779133958138e-06	2.88133178638178e-05
ILK	7.94799623589744	12.171772255102	0.614876150632596	5.95638266130388e-20	1.56764357833001e-18
INHBA	33.4795317138462	97.0224470561224	1.53503921827957	3.0954585262719e-27	1.65448017875087e-25
INHBB	7.75184106564103	15.0120806688776	0.953513050923313	2.87107412544546e-14	4.1566654801324e-13
INMT	1.52263274769231	2.50032012617347	0.715544808739724	1.97220487008334e-07	1.05556246253054e-06
INPP4B	3.75814793230769	7.50972236173469	0.998737714746597	9.79983256863492e-15	1.50094197152782e-13
INSR	8.92903466461538	13.4701720306122	0.593192159592462	7.35682497580106e-13	9.05504474742328e-12
IP6K3	1.8777886294359	6.1731932305102	1.7169822734092	2.02759836274377e-10	1.77716025111454e-09
IQGAP2	2.62292485523077	4.80977623622449	0.874793301390939	2.57772884390432e-12	2.96248999019254e-11
IQSEC1	14.7341824564103	22.6972295918367	0.623349200865172	2.03727952988178e-21	6.03336273678652e-20
IRS1	15.6297488533333	28.0452916479592	0.843463989364968	5.25791813574811e-15	8.26387999442304e-14
ISLR	33.4830886205128	149.103808136735	2.1548125853897	1.37689666242308e-37	2.04659297242257e-35
ISM1	3.4722098914359	7.11938159387755	1.03589777095514	2.80385456291837e-15	4.55830814202781e-14
ITGA1	3.59993755846154	9.32484691326531	1.37310815774855	1.04603365774734e-39	2.1480851705872e-37
ITGA11	1.83205438487179	12.979378927551	2.82468711516085	1.32607026906498e-39	2.68778944016846e-37
ITGA4	2.366563132	5.51857674897959	1.22150283241436	3.9980080226582e-18	8.67829084973943e-17
ITGA5	56.581864025641	133.379858418367	1.23712921220117	1.22086654477641e-27	6.68563654888612e-26
ITGA6	376.967544769231	566.34249255102	0.587234459766615	7.4381220788368e-07	3.6085412273673e-06
ITGA7	7.7396023174359	13.7826179326531	0.8325186024256	3.12313626114312e-13	4.04169051638977e-12
ITGA8	0.985453890051282	2.06083340561224	1.06436761105513	7.25332694057948e-18	1.53391156587566e-16
ITGA9	2.29112547538462	4.39603316581633	0.940145799527359	1.74497417280696e-21	5.21720534770081e-20
ITGAV	66.5461416697436	124.595636326531	0.904826615653493	6.74348175313128e-20	1.75995852376455e-18
ITGAX	6.6784522974359	10.3501042734694	0.632059594233434	1.62891639772252e-06	7.37739356333586e-06
ITGB1	127.002276297436	251.264034846939	0.984349828054531	2.71843135745357e-23	9.77570465340504e-22
ITGB2	29.6629046871795	49.5368112908163	0.739841126519986	5.74783737190379e-09	4.01012507211902e-08
ITGB3	0.602271825312821	2.51695480561225	2.06319263637641	1.09672538967144e-36	1.43836917282371e-34
ITGB5	74.4794529794872	118.537314489796	0.670426896101026	3.27729220610425e-19	7.94234463674985e-18
ITGB6	62.3775562704103	103.902143287755	0.736126475084599	3.99642467922472e-08	2.43261310330188e-07
ITGBL1	0.960143495635897	5.22831200377041	2.44502329657678	5.87046187577824e-23	2.04054116915971e-21
ITIH5	2.08063249225641	3.12968557295918	0.588995562165656	3.22574254876051e-10	2.74056417847062e-09
ITM2C	79.5755857589744	121.672752908163	0.61260835395574	5.02794586481745e-13	6.34366621763993e-12
ITPR1	2.99732630820513	4.51330590102041	0.590508410809258	3.23053983694548e-11	3.17500221884182e-10
IVNS1ABP	68.3951914	104.332563979592	0.609222714458033	1.57013717817517e-11	1.61643343929946e-10
IZUMO4	3.98252331538462	2.25415166326531	-0.821098222104809	1.32736728762636e-10	1.19677765788473e-09
JAG1	111.045836107692	169.532321173469	0.61040505092394	1.2038569276591e-11	1.26267439986395e-10
JAM2	1.86847592661538	4.73588850663265	1.34177314090974	9.94825235093561e-26	4.51344111747244e-24
JAM3	4.84095196205128	11.9573979846939	1.30454079976449	3.15311228318143e-33	2.71881897257528e-31
JCAD	2.73651830410256	9.41890444897959	1.78321775736047	2.48029396763075e-41	6.56100812759544e-39
JHY	2.42167898179487	3.81706147295918	0.656454787245389	3.90021625967808e-09	2.7947968395223e-08
JMJD7-PLA2G4B	2.132467132	1.39441451596939	-0.612864012036047	0.000415310738999752	0.00112647805067242
JPH2	3.03217592855897	6.76124664795918	1.15693581521221	7.23210090481232e-19	1.70243437136359e-17
KANK2	11.3584228717949	21.4229667040816	0.915395752689768	2.03823372224376e-23	7.38067603319219e-22
KANK4	2.14565467293333	7.21294671076531	1.7491708614202	1.91052164605849e-26	9.31797229063589e-25
KATNAL1	4.04478491897436	6.12545783163265	0.598754689152064	9.01780254021375e-14	1.22277014982725e-12
KCNA3	0.818673281384615	1.3359472427551	0.706503319442249	2.06352508207581e-05	7.47572793778021e-05
KCNE4	1.83215214497436	7.4128747127551	2.01649381595183	1.53352919089681e-44	7.47930940072704e-42
KCNF1	0.699693976974359	1.36657458061224	0.965768218908782	2.34233700688007e-15	3.8400056372245e-14
KCNJ12	2.1784987074359	3.47838974464286	0.675085334715683	6.67434847932484e-08	3.88826266206879e-07
KCNJ8	3.97919251948718	10.0475942346939	1.33630250260409	1.0570570762854e-29	6.84543144796109e-28
KCNK13	1.17362311333333	1.8648925102551	0.668123289152519	1.98098116249364e-06	8.84105604890999e-06
KCNMA1	1.82219628297436	3.41500356887755	0.906208714770465	3.43330882995666e-12	3.88287325428504e-11
KCNMB1	1.0011331245641	1.70779223163265	0.770498641038234	3.75230048195548e-12	4.21917533298841e-11
KCNMB4	1.46177865651282	2.73509103061224	0.903863976291237	5.19045801717081e-14	7.27176645188374e-13
KCNN3	0.924750047333333	1.97999533163265	1.0983616544641	2.2835761564107e-17	4.62253866058389e-16
KCNQ4	0.798826217333333	1.24072282484694	0.635227268431218	0.00213950896548353	0.00483091962157139
KCTD12	20.9993951487179	41.3421415153061	0.977265347883288	2.30344390649002e-25	9.95840693866752e-24
KCTD17	13.0620173379487	20.2804420510204	0.63471137065023	2.64248882721931e-17	5.30776359413279e-16
KDELR3	21.5735852512821	50.0376945918367	1.2137493674189	2.91035412212089e-28	1.66380574300149e-26
KDR	5.30024216205128	11.4852614112245	1.1156535122731	7.34652934938949e-22	2.31163878136939e-20
KHK	6.44798375384615	4.15485516428571	-0.634049922493781	0.000112376201890537	0.000348887086315021
KIAA1549L	3.39406236564103	6.70938953928571	0.983168432766105	1.48976806179899e-16	2.76137887654357e-15
KIAA1755	0.872875498528205	2.03519825535714	1.22132154231351	3.27416581475936e-32	2.5172367424113e-30
KIF26A	2.72717001025641	4.28790146581633	0.652867113787209	9.27843519580898e-05	0.000293431688147904
KIF26B	3.03368333076923	9.29565442857143	1.61548593812123	1.61382869394395e-35	1.81201614578297e-33
KIF3C	8.15554005487179	15.2396435816327	0.901976842485802	1.31406119672829e-19	3.33472408086804e-18
KIF7	3.93651978974359	5.93146802704082	0.591468482254548	2.21165114579356e-09	1.65868522020183e-08
KIRREL1	21.9236577923077	43.6460686683673	0.993363190998495	1.25754775093389e-24	5.04538502540494e-23
KISS1	0.998746134974359	4.60081735688776	2.20370026540225	5.6923509124753e-07	2.81408047801717e-06
KIT	3.3431083105641	5.19991326479592	0.637297462740662	1.40925738862011e-12	1.67129787721839e-11
KLF12	2.50378007794872	4.10335861581633	0.712697397794616	1.03255408442975e-12	1.24826271074323e-11
KLF7	17.0325336666667	26.1461623010204	0.618306146735838	1.24048123682052e-10	1.12298089692911e-09
KLF9	15.978169625641	26.385827994898	0.723661106188262	5.51630827810871e-18	1.18097425646698e-16
KLHL30	1.9176695754359	4.12377941540816	1.1046130059233	1.41347004477663e-09	1.08723642133213e-08
KLHL40	2.97228580651282	5.20326121862245	0.807843288576876	4.26273067014562e-10	3.55007671125735e-09
KLHL41	29.4040235942564	50.8587861766837	0.790483445906625	1.60579551107382e-10	1.42801427585921e-09
KLHL6	2.18763830984615	3.42346325969388	0.646082297779498	2.84353703503615e-11	2.81593163107926e-10
KLK13	157.146853221538	96.9969132037755	-0.696102641944109	0.0157333995444875	0.0279416439111079
KRT13	3023.7648030241	1802.87463975709	-0.746046842448825	1.43064851762129e-06	6.56516654352116e-06
KRT19	1615.27400629487	647.947285337755	-1.31783056610335	0.0210686447137316	0.0361577235591829
KRT19P1	1.48984355594872	0.715489106785714	-1.05815913809892	1.93953199054951e-05	7.07084227435323e-05
KRT24	77.739878395641	11.8264096707143	-2.71664269243699	3.69406263407113e-09	2.66084185175251e-08
KRT78	62.5029339008205	37.1107319484184	-0.752087455658543	1.99175278181947e-05	7.23755195945436e-05
KRT81	2.54842581174359	66.8348676221939	4.7129226902432	0.00789142312990676	0.0152616407420638
KRTAP2-3	0.475929471897436	1.66235899734694	1.80441227406586	7.81392509197886e-06	3.08660918528256e-05
L1CAM	4.27955806523077	11.3768314979592	1.41056508867376	7.68127662728775e-07	3.71495767964301e-06
L3MBTL3	3.65432007128205	5.95871971938776	0.705399387956844	2.9876391520036e-20	8.06714260299657e-19
LAIR1	4.80053270815385	7.94603025612245	0.727039778296645	1.37666811455634e-08	9.02379641490164e-08
LAMA1	2.62673400470769	4.50114482204082	0.777021869584172	1.65960017681918e-11	1.70179894609835e-10
LAMA2	2.31724722876923	8.17111934642857	1.81812174943362	1.22614900752852e-33	1.10615650638715e-31
LAMA3	89.0137347153846	184.872972759184	1.05443446288342	1.12877764843519e-10	1.0284198925352e-09
LAMA4	8.74419303128205	31.0430066989796	1.82787114334981	7.31910108883922e-48	6.01206372071125e-45
LAMB1	49.8015817384615	113.825795765306	1.19256407609615	5.95312358293281e-35	6.27772971343462e-33
LAMB2	35.7408509384615	74.4418997959184	1.05854089090254	7.03352228029419e-32	5.20247309140054e-30
LAMC1	67.5372999589744	126.960514336735	0.910623469074772	2.03839007114125e-25	8.93627916862401e-24
LAMC2	511.224173666667	984.565992265306	0.945531851586418	5.10231807414895e-10	4.17795793196446e-09
LAMC3	2.31126415158974	4.17022291632653	0.851442350874599	5.11466578913297e-12	5.65329950219534e-11
LAMP5	4.93061685282051	18.2303301058163	1.88650063151235	2.49658110767143e-35	2.76341427995943e-33
LAPTM5	114.945208384615	176.719739030612	0.620516866313876	3.22800322004714e-08	1.99601609569238e-07
LARP6	5.98920982717949	9.1383957244898	0.609575240769719	9.30490687662454e-13	1.12925102351072e-11
LATS2	10.0339089230769	17.6632589744898	0.8158678051545	3.16923045285841e-25	1.34774331547033e-23
LBH	38.0945599230769	60.3088840153061	0.662785550124547	2.1383140602012e-10	1.86439483450057e-09
LCA5	1.48054792005128	2.40088098622449	0.69743270352287	2.66053539012139e-14	3.86980203482055e-13
LCE1A	6.67729114610256	10.7861315517857	0.691842683008125	0.0086167547817534	0.0165170341290623
LCN1	1.85589573323077	3.72148516413265	1.0037628244396	8.26555094476362e-16	1.42227622486137e-14
LCN2	588.665346244615	301.97060832699	-0.963039566378081	3.18213306980777e-06	1.36814189588126e-05
LCP1	67.7384436358974	104.172758438776	0.620931312008474	6.96711813057513e-09	4.79223502264813e-08
LCP2	7.81614074615385	12.2408844336735	0.647179448592273	4.78843815665437e-09	3.38618732718191e-08
LDB2	1.99922405589744	4.72528934489796	1.24096250692866	3.04289199672368e-29	1.8770915175046e-27
LDLRAD4	1.72144118153846	3.70140816530612	1.10445734716236	6.01014727674108e-19	1.42553751592854e-17
LEF1	5.42012298051282	8.75374373979592	0.691574564479989	3.10413105692876e-17	6.18725075421292e-16
LEPR	2.12214549697436	3.52382733061224	0.731619660539484	3.99026265566905e-10	3.33562020712517e-09
LEXM	2.58989767507692	1.45277641540816	-0.834082412231816	1.45003001573684e-06	6.64433894762327e-06
LGALS1	913.637165076923	1546.33078469388	0.759155724456177	4.57869477725771e-16	7.98432283672191e-15
LGALS4	1.64019055205128	0.872797524234694	-0.910144517788288	2.65462504836735e-06	1.15534671304711e-05
LGR5	1.66148374445641	4.21237418989796	1.34216142013618	2.78928399804387e-13	3.63982904326678e-12
LHB	1.43819771892308	2.67024872193878	0.892712102264717	0.00475536833950178	0.00979633496232897
LHFPL2	12.4893855282051	22.9964918673469	0.880711294922737	5.37286806125317e-24	2.0402518693912e-22
LHFPL6	19.3715173179487	45.5779199489796	1.23439812474621	7.02869777347539e-37	9.53885966527221e-35
LHX1	1.21633778553846	2.06382781112245	0.762778678172453	2.06075972219547e-06	9.16110439683735e-06
LHX8	0.531055168769231	1.91265759734694	1.84864497793917	8.13292542300164e-25	3.34027808096807e-23
LIF	4.74472574769231	12.306687455102	1.37504588444391	2.26825962296803e-12	2.6281164020536e-11
LIFR	2.86797103302564	4.33332798877551	0.595444985398597	6.94591996066143e-08	4.03592601735082e-07
LILRA4	1.11130768923077	1.95108906367347	0.812021322939937	0.0109739783114019	0.0204088273958591
LILRA6	1.0869268525641	1.74545804362245	0.683350824689094	4.50646014800054e-07	2.27612697507587e-06
LILRB1	2.52320483297436	3.93551311734694	0.641294419864651	3.14089495998153e-06	1.35152874663446e-05
LILRB2	5.04343052005128	8.26283222142857	0.712230991161916	4.26002711494947e-07	2.16215424985419e-06
LILRB3	1.29153979887179	2.08148677602041	0.688522291991802	5.77350256038185e-08	3.40154980973498e-07
LILRB4	6.56786550466667	10.6008595326531	0.690684755948224	1.05258514227493e-06	4.94661135666511e-06
LILRB5	1.24529071851282	2.19372511596939	0.816900175600606	9.47840832304029e-09	6.37352514854329e-08
LIMCH1	5.48925813641026	10.9743501469388	0.9994524223756	6.04413381210938e-13	7.5104137265598e-12
LIMS1	26.3510338717949	41.7043935204082	0.662339811793821	5.32404325168304e-24	2.02664251290286e-22
LIMS2	2.42011047230769	5.01238058877551	1.05042305767148	2.33245226690625e-16	4.21326186685253e-15
LINC00165	2.34464188292308	3.75964934255102	0.681230525451807	0.0119739883437073	0.0219934136848582
LINC00242	0.808780048564103	1.27166462658163	0.652898928288478	1.98172654987234e-07	1.06029503818504e-06
LINC00342	4.87279004717949	3.03048948418367	-0.685197226394359	0.0264227564760178	0.0439075766951884
LINC00346	3.19087287384615	5.20603822602041	0.706234772971408	8.87863369892486e-12	9.42004324535148e-11
LINC00460	3.1057758434359	6.08296282061225	0.969820478136998	4.48761774535193e-09	3.17989840924694e-08
LINC00504	1.0790035648	1.98320115530612	0.87813138578024	0.000764078954945344	0.00194664157190783
LINC00668	1.71496369306154	3.67836602772449	1.10088701304145	8.75779245962053e-06	3.41988694100695e-05
LINC00702	0.635147690323077	1.60738936989796	1.33955544152068	2.18794898770582e-24	8.57972860581024e-23
LINC00911	0.869282154102564	1.39070434790816	0.677919315326688	9.40843232566296e-07	4.47129729922722e-06
LINC00987	0.845857453589744	1.37540258188776	0.701367497227728	2.13988706859204e-09	1.6079546210648e-08
LINC01094	2.75170259241026	4.2106967127551	0.613734414978752	5.65293017378914e-10	4.6070642935941e-09
LINC01116	6.52299453487179	11.9632595867347	0.875004204168703	1.88820766750979e-11	1.91607653230333e-10
LINC01117	1.2740170914359	2.0987284875	0.720130905207154	1.21966894878698e-08	8.06925531314896e-08
LINC01133	36.9005279441026	14.5284191690816	-1.34476372489796	2.87412151591318e-10	2.45923325103383e-09
LINC01235	0.796398543589744	1.74295055556122	1.12996915547427	3.73422544222468e-15	6.01445371277612e-14
LINC01269	5.19049175969231	2.7244308694898	-0.92991634545127	1.64629520974536e-06	7.4452997213839e-06
LINC01305	2.43528803476923	0.542567605918367	-2.16621759881701	0.000283705281365207	0.000801845042786452
LINC01322	3.11468732815385	4.85784140219388	0.641228046189132	0.000297193471443701	0.000837086899264003
LINC01389	2.22218528246154	1.31051113622449	-0.761849498290042	0.00109361720009912	0.00267621718429086
LINC01426	1.50165942082051	2.27402872433673	0.59869283370668	4.7412729444436e-05	0.000158655760814604
LINC01564	3.81493942205128	2.42094259872449	-0.656091275478341	0.00243192323381482	0.00541396684677991
LINC01614	1.52185350605128	14.4253717247449	3.24470709939233	8.08627191837078e-41	1.9415760896925e-38
LINC01615	10.8635121965128	17.4145641178571	0.680803758163314	2.24288071146972e-08	1.42064282726899e-07
LINC01705	2.32374242723077	5.43935153887755	1.22698450489596	5.72489872296453e-15	8.9617346408533e-14
LINC01711	0.619618359794872	2.3977130105102	1.95220719047382	3.60824229469274e-23	1.27695776628729e-21
LINC01752	5.90729584615385	3.75368082806122	-0.654191881695522	9.52181578844357e-05	0.000299918031695177
LINC01805	1.29791557897436	0.859239038520408	-0.595065101307865	0.00186007663692331	0.00427229081272437
LINC01871	12.7813546712821	7.8026711377551	-0.712000752309148	0.00134924256101336	0.00322623389761537
LINC01929	0.357155591948718	2.49949823688776	2.80701389461608	1.13881831293013e-35	1.28793749347105e-33
LINC02004	1.98822689487179	0.87684045	-1.18109614681596	4.22151467930645e-05	0.000142794060684733
LINC02012	2.63613440112821	1.58735356214286	-0.731800421508133	3.06180406034845e-07	1.59073155691938e-06
LINC02158	1.7973526794359	0.646617918571429	-1.47488813259834	0.0285810513652896	0.0470780441855488
LINC02167	1.16800196287179	1.8636332244898	0.674075257150257	0.000526111223914823	0.00139358755458904
LINC02321	2.36113212558974	1.4174973005102	-0.736132787290853	0.0124790359334082	0.0228020921074046
LINC02377	0.879109838769231	1.80052954311225	1.03430593484796	2.41103011836852e-05	8.6186319416806e-05
LINC02381	4.38923023225641	7.15024598214286	0.704024927046633	8.44656221755713e-12	9.02914359790508e-11
LINC02434	1.15445276866667	2.47029542892857	1.09747443737805	7.08134165002512e-05	0.000229386673167169
LINC02454	2.08582312492308	3.42374580209184	0.714958767631685	9.34675260799801e-08	5.33130365229135e-07
LINC02544	1.02684601087179	3.25787295086735	1.66571049666622	1.39840757748027e-19	3.53726856754207e-18
LINC02551	0.85068408225641	1.49247863530612	0.811014915401447	9.00763540183408e-10	7.1001093796174e-09
LINC02560	25.8474171220513	15.9331064984694	-0.697992543852243	1.41151625621607e-06	6.49072899551096e-06
LINC02693	1.72352321594872	2.74137615816327	0.669539569255044	1.37935627379371e-11	1.43230960512964e-10
LINC02725	0.283572698102564	2.01911092270408	2.83192962518224	4.15712679623927e-08	2.52452443225316e-07
LINC02761	1.33006992933333	2.3735339627551	0.835534594956	0.00581732835671129	0.0117137894508978
LINC02802	1.89588195692308	3.02623562091837	0.674655178632084	2.43549187926114e-08	1.53455657527102e-07
LINC02846	2.49705919589744	1.5402627380102	-0.697053555728914	9.52862604007924e-09	6.40177643596714e-08
LINGO1	1.51831290358974	2.94243466479592	0.954541240166178	4.31262466023354e-14	6.10218794852809e-13
LIPA	40.5864713641026	63.0987470510204	0.636612442089788	5.29585640633702e-17	1.02419369186743e-15
LIPE	5.02391147538462	3.25723931683673	-0.62516132148199	0.000844619112716655	0.00212749685154436
LIPE-AS1	2.70395336666667	1.55239112295918	-0.800578182113133	5.52670102999295e-11	5.25946481555488e-10
LIPH	11.7100961727692	6.84204644454082	-0.775253122045416	1.44171611408122e-05	5.40626222788698e-05
LIX1L	12.0467323384615	21.1889263418367	0.814668616925921	3.59036058771385e-23	1.27351722028296e-21
LMCD1	4.78408900974359	10.803149772449	1.17513586992895	1.9630894130193e-25	8.65478431327464e-24
LMOD1	2.24992990046154	6.66042493112245	1.56573417024	3.49379008719938e-30	2.36050138055934e-28
LMOD2	10.6239967538462	16.3549126418367	0.622397442443871	2.39452306361875e-09	1.78639203890525e-08
LMOD3	4.07420388163077	7.95107598602041	0.964631929954735	5.29677861066304e-11	5.05916914177589e-10
LNCOG	0.791278525846154	1.94414833515306	1.29688078806498	5.69039484578539e-13	7.1077034483703e-12
LOX	26.3166192964103	48.5117188622449	0.88235912936411	2.75428218370383e-14	3.99870530614564e-13
LOXL1	14.4696232502564	37.3825601734694	1.36933801805649	3.56006513827291e-24	1.37189966945742e-22
LOXL2	24.8036331282051	78.9562628571429	1.67050225026278	3.52345257466289e-41	9.16508738879395e-39
LOXL3	2.57977878630769	5.40696159540816	1.06757074811499	1.85527765986747e-25	8.2259427379408e-24
LOXL4	8.35788321194872	13.5985980653061	0.702248421293899	4.26830317701797e-08	2.5819925458806e-07
LPAR1	9.09884924461539	17.4838781989796	0.942269232244083	1.56510760011271e-17	3.20980740012603e-16
LPCAT2	13.8496615292308	22.8386492244898	0.721626607264932	7.1738156093564e-17	1.37040073702846e-15
LPL	3.69219752169231	7.58419068571429	1.03851550270674	4.00889870851447e-16	7.04582006123709e-15
LPXN	16.6673354974359	25.6550496632653	0.62221933017886	6.0517803154053e-10	4.89378939805858e-09
LRG1	28.4783477846154	15.6008687403061	-0.86823908020232	1.43968683831928e-07	7.90333889751987e-07
LRP1	41.6691603384615	81.4191579081633	0.966388271169761	4.56804476259304e-19	1.09345819953665e-17
LRP12	7.35406961179487	11.731333202551	0.673752239258587	5.14699831032088e-12	5.68501080178188e-11
LRP4	4.8466329608718	7.55382472091837	0.640224477575488	5.34524293634979e-12	5.8790138483165e-11
LRRC15	6.34643411989744	51.2093844964286	3.01239010343729	1.22682115504306e-37	1.84105747757279e-35
LRRC17	2.12999748610256	14.2269255555612	2.73970029571121	9.00302696097624e-36	1.0256222027734e-33
LRRC2	0.873036640466667	1.33461104386735	0.612305238579465	1.02148226792042e-09	7.97911599371071e-09
LRRC25	5.40579126461538	8.37916706428571	0.632301033411047	3.80557746430339e-07	1.94541917737907e-06
LRRC32	8.3476540174359	25.6496638571429	1.61949720728556	1.94618964724366e-41	5.23692790078135e-39
LRRC56	5.74686592307692	3.54663952091837	-0.696322688099207	1.53011103498448e-06	6.97850465312764e-06
LRRC8C	7.41278174923077	11.6183256836735	0.648315236424135	1.28210655657181e-13	1.72796520107221e-12
LRRN1	3.16757017372821	4.78674209642857	0.5956674966761	6.73926344810026e-12	7.3244905734332e-11
LRRN4CL	1.157783754	2.2017188694898	0.927264449549322	1.77080524463177e-13	2.35408496192232e-12
LTBP1	55.3645244512821	112.679240331633	1.02518799083302	7.42519965406238e-18	1.56390136303578e-16
LTBP2	30.0794145641026	84.2746080612245	1.48632152453123	2.06978693232678e-32	1.63147296226384e-30
LTBP3	15.4309251128205	24.2754179744898	0.653671579434557	9.19165489182717e-10	7.23784853162193e-09
LUARIS	0.900286169333333	1.66998709505102	0.891381392704612	4.17092541983209e-09	2.96833711934881e-08
LUM	172.508782035897	592.63328372449	1.78046984569673	3.12115396774844e-35	3.43041197004577e-33
LY6D	1704.10693372513	1066.17791649592	-0.676567663086407	2.08980047671991e-05	7.56038851186083e-05
LY6H	0.389184879538462	1.6859327930102	2.1150194614303	1.99950630561446e-09	1.50827911608143e-08
LYPD2	81.464385866359	38.456105585051	-1.08295681835708	0.000145700774447887	0.000441201394413693
LYVE1	1.94030270507692	4.88209030510204	1.33121723754124	2.26740965894695e-20	6.20832676266404e-19
LYZ	183.388986574359	358.850198602041	0.96847471867172	7.30046445560731e-08	4.2230670407214e-07
LZTS1	3.92207444051282	7.57308793520408	0.949264762743964	6.75282342920768e-25	2.81794960587284e-23
MAGED1	62.0604728153846	95.9157050255102	0.628092370022643	9.50838402095401e-11	8.77052892523813e-10
MAGEH1	14.7262574148718	27.5426041836735	0.903274149190747	1.16739652566195e-20	3.2534924242868e-19
MAGI2-AS3	0.516938859764103	1.66039685306122	1.68346253976476	1.18774520963625e-36	1.53199499890851e-34
MAGIX	1.90935758615385	1.26270803163265	-0.59656622522367	8.61462924412022e-05	0.000274160927024846
MAL	135.682407544103	89.618318094898	-0.598368118187909	0.000941951770770251	0.00234428979212427
MAMDC2	2.45171216261538	6.78069274846939	1.46764306079591	8.81454999943397e-18	1.84655948780089e-16
MAMDC4	3.4209849225641	1.85243428403061	-0.884989382515454	0.000690735943667659	0.00178039898807946
MAML2	6.42689079794872	10.4064962704082	0.695291549812726	2.60580129733326e-14	3.79726805298601e-13
MAN1A1	20.13571176	43.3143527806122	1.10508869038135	1.23448558562033e-24	4.96562281824136e-23
MAN1C1	1.45854281805128	2.1973707	0.591250535615764	6.78356389042592e-07	3.30950552165919e-06
MANCR	2.23165471625641	3.35961853627551	0.590183603999705	1.50152419268957e-05	5.59702657798876e-05
MAP1A	2.56192425128205	9.74440617806122	1.92734645067301	4.31196665521105e-35	4.64116300606061e-33
MAP1B	5.98680837128205	14.7083675969388	1.29677814087282	6.33155033190094e-24	2.38687212632797e-22
MAP3K12	1.75591576461538	2.76362403826531	0.654337728638998	4.52508420337874e-14	6.39122073865448e-13
MAP3K20	18.2236364	28.6465818673469	0.652552138110346	2.16880209722024e-12	2.52224249860777e-11
MAP3K7CL	3.19497436307692	5.99137612142857	0.90708304977649	1.15574499751741e-10	1.05053652744637e-09
MAP9	1.00432469487179	1.74099151071429	0.793683404986104	3.31541441009685e-13	4.25523624164322e-12
MAPRE2	10.4407203517949	16.8205524540816	0.688003836937196	9.38087692482299e-20	2.42798252347782e-18
MARCHF1	1.9397301625641	3.00510875	0.631561228775743	3.31433556567598e-09	2.4126322375702e-08
MARVELD1	58.3194670666667	101.29836372449	0.796561429188966	1.63942409593157e-19	4.10698103775345e-18
MAST4-AS1	3.45517078102564	1.7205343919898	-1.00590029083849	3.6138303693987e-13	4.61925066135999e-12
MATN3	1.77804588753846	6.29119433571429	1.82304137035636	6.8801605470827e-30	4.56930492163063e-28
MCAM	30.8144253846154	55.8337615306122	0.85753186547521	8.76239006216812e-23	2.95366353564272e-21
MCEMP1	0.724583774410256	1.70460841714286	1.23421595620145	1.42426923541087e-10	1.27677024451795e-09
MCRIP2	12.7221713128205	7.98339939285714	-0.672269825619577	4.48956004580297e-08	2.69909721243632e-07
MEDAG	6.28719337435897	21.3315576836735	1.76250127703562	5.3041639178442e-29	3.20860799479823e-27
MEF2C	4.52825556820513	12.049719594898	1.41197228515423	4.32792552401776e-21	1.23710501196603e-19
MEG3	1.38193459948718	2.83378547566327	1.03604120560438	4.30744246505207e-15	6.85982189306813e-14
MEGF10	1.46246534846154	2.94064227943878	1.00772885325375	8.61093485399544e-18	1.80632876702025e-16
MEIS3	2.85826791815385	7.1329692494898	1.31936160107046	1.67154984681568e-27	9.02694756375513e-26
MEIS3P1	2.02447084461538	4.88310674428571	1.27025444929298	7.88881440288048e-19	1.85143949452264e-17
MEOX2	0.824256486051282	2.83539945729592	1.78238675994841	1.36372109810566e-22	4.50923626655403e-21
MEX3B	1.93215910307692	4.03627446683673	1.06281038373768	3.50052261369826e-20	9.40321108984316e-19
MFAP2	43.6974578871795	102.093331494898	1.22426737766211	1.02571231778308e-24	4.16882607907305e-23
MFAP3L	1.25274583174359	1.98565170306122	0.664518848942784	1.80376384075574e-09	1.36922870927407e-08
MFAP4	14.7092859790769	56.0646842122449	1.93036507006081	6.68795211047113e-20	1.74838975859502e-18
MFAP5	15.023213382359	40.6567025994898	1.4362997819637	9.92343201322374e-27	4.97990364727919e-25
MFGE8	37.6834789948718	64.1439356632653	0.767380712717763	1.03042735707218e-21	3.19719279559155e-20
MGP	26.6959275630769	77.1974421122449	1.53193336849098	9.57705568376539e-19	2.21435715639298e-17
MICAL2	8.74352177435897	24.745443877551	1.50087652085131	9.78596518066613e-37	1.29431829300556e-34
MICALCL	5.90455856046154	10.3807635604592	0.814011456220477	1.01686557751067e-09	7.9470310807256e-09
MIEN1	77.9810381538462	48.9816104591837	-0.670883152479473	5.61036349541597e-06	2.29157139683217e-05
MIR100HG	1.06410223405128	2.08356968112245	0.969420584100555	3.12283564660158e-22	1.0069854532337e-20
MIR1915HG	1.89782700871795	3.05872489234694	0.688581860547026	5.21226552826907e-12	5.74490311438527e-11
MIR200A	2.31351508	1.40049348979592	-0.724151225687651	3.51957655908014e-05	0.000121262216593627
MIR200B	1.48451442	0.877746837244898	-0.758114309360898	4.671016351311e-06	1.93781372128949e-05
MIR203A	1.86741945589744	0.929004275510204	-1.00728887776176	0.000392862756386136	0.00107246031548577
MIR205	21.8708175415385	13.9640824336735	-0.647286371380225	5.87815625153927e-06	2.38788026133558e-05
MIR25	12.8947334158974	6.98383858877551	-0.884689826595765	3.46979803053138e-07	1.78605335958124e-06
MIR27B	3.76861909025641	2.08846979387755	-0.851589705733287	0.00696801215271777	0.0137102579005883
MIR31HG	9.88196434128205	15.2054723903061	0.621720882458062	0.0014848169276378	0.0035127558953121
MIR429	9.11399945794872	4.8379584755102	-0.913685898125168	2.85775018329622e-08	1.78189800681998e-07
MIR4635	1.79500916769231	3.32825626173469	0.890775306829044	4.04396295826091e-08	2.46058985924281e-07
MIR568	4.64107037282051	10.1684407719388	1.13156899493344	2.3011323942207e-16	4.16150327654721e-15
MIR570	18.1937359466667	11.3233653183673	-0.684139027299121	3.41152140081575e-05	0.000117952180998076
MIR6730	1.24969732307692	0.762299778061225	-0.713148354995821	0.0162003010044134	0.0287076718799758
MIR6835	2.67488453076923	1.45980072755102	-0.873705169562003	7.10236730885482e-05	0.000229876911217953
MIR7111	3.74525248615385	2.41494341683673	-0.633073594740811	0.000622530355471851	0.00162309242530056
MIR9-3HG	7.35454073030769	2.36051976091837	-1.63953069177256	1.0601265069753e-05	4.07421679250517e-05
MIRLET7D	5.1529352425641	3.42338763265306	-0.589969803118682	5.77043671166234e-06	2.34896206987256e-05
MITF	1.92305046579487	3.24807545357143	0.756188523857515	2.54988866252807e-18	5.66089791693821e-17
MKRN2OS	2.47264437538462	1.55114801887755	-0.672718398398556	2.91672313655526e-06	1.26132718182926e-05
MLLT11	8.91886154051282	18.0525226122449	1.01726897726987	9.45642519380635e-14	1.27891185441712e-12
MME	4.5763189634359	15.1643509056122	1.72842423152413	6.48229082857494e-27	3.3389146191937e-25
MMP1	635.18211985641	1743.88418608673	1.45706202496787	4.51350557817435e-17	8.88301154584705e-16
MMP10	155.93967222	534.152362718877	1.77626331076645	8.03412429934179e-14	1.09893582769349e-12
MMP11	28.1506290348718	141.113308234694	2.32561498800687	1.58428224873563e-32	1.26152515591923e-30
MMP12	86.6302451953846	163.069434268367	0.91254368289693	3.08307423002202e-08	1.90942617095054e-07
MMP13	81.2062372422564	380.658393566327	2.22883444368835	2.37867344555034e-22	7.76651808885024e-21
MMP14	287.130832153846	655.313766326531	1.19047758338865	1.06804979447937e-37	1.6342208963176e-35
MMP16	0.408678094564103	2.0687903069898	2.33975059967741	6.50257008935987e-46	3.75872634757924e-43
MMP19	6.92697453897436	14.6274116734694	1.07837723044136	2.30921575877457e-27	1.2384855789414e-25
MMP2	95.1531118051282	414.179826632653	2.12193454319881	3.8373797753827e-44	1.61864827444318e-41
MMP3	131.601143067333	286.037771312245	1.1200336474317	9.04618190806543e-12	9.57827415462532e-11
MMP7	34.3453124298462	80.0444681290816	1.22068849323436	4.79338947024586e-15	7.57957745310305e-14
MMP9	145.099499471795	385.550954693878	1.40987899760173	5.30959635723673e-21	1.50121141933684e-19
MMRN1	1.11647560711795	3.10408311760204	1.47521545754224	1.05332181275362e-08	7.03130604433094e-08
MMRN2	9.63575467179487	15.1245203826531	0.650419825601322	5.29543334938779e-15	8.31446964626713e-14
MN1	11.7826859087179	22.9179251734694	0.95980799406303	9.27500550366731e-19	2.1573026959126e-17
MNDA	9.50064464871795	15.625383569898	0.717794292012635	2.69410571557605e-09	1.99368932683715e-08
MOCS1	4.64732633025641	8.0745635	0.79698331886901	2.18203051514544e-19	5.39698102216718e-18
MORN3	2.23024276887179	1.16767455515306	-0.933562526641638	0.0246534539318538	0.0414842539638213
MPDZ	1.67619757969231	3.32586007602041	0.988535258599289	2.07518121004234e-18	4.64002194056315e-17
MPEG1	13.2547371461538	23.2295165418367	0.80945106825497	1.26137090768126e-06	5.841607049312e-06
MRAS	4.61832983538462	10.6913204862245	1.21099693410059	1.76993286929759e-25	7.86989808864031e-24
MRC1	6.49858807538462	17.6150690938776	1.43861192552349	1.50716822653301e-21	4.57633745359936e-20
MRC2	41.3833164102564	99.1284043877551	1.2602492427354	1.53146662573766e-26	7.56379735059736e-25
MRGPRF	3.73591177641026	10.8055140714286	1.53223541861982	4.5529798622607e-32	3.43277085557018e-30
MRVI1	1.89513240410256	4.45600759285714	1.23345304465211	4.16145898478733e-30	2.79947803342999e-28
MS4A4A	6.86715333364103	12.811446844898	0.899649331470821	2.50202902404195e-11	2.49834721549729e-10
MS4A6A	10.6495776533333	17.1888029158163	0.690672857924608	7.33686798144842e-08	4.24255274495982e-07
MS4A7	6.59573184102564	12.2644729816327	0.894880590742725	1.59942037774044e-11	1.64441066109322e-10
MSC	18.7946444994872	47.7976105153061	1.34661687012752	5.27446688995819e-23	1.837468856062e-21
MSC-AS1	2.58086800482051	5.89644300663265	1.19198856133056	1.40149890527982e-22	4.6145977668148e-21
MSR1	3.81413691538462	8.59130242755102	1.17152022543425	1.85375316254017e-14	2.75538339121566e-13
MSRB3	3.95742867641026	14.5405829795918	1.87744985835115	7.6621818072313e-45	3.85753778920835e-42
MST1P2	1.75897431476923	1.03890170357143	-0.759675257091545	1.66566027912655e-06	7.52633467757037e-06
MSX1	4.43068443230769	6.87843070357143	0.634549878202775	1.80376384075574e-09	1.36922870927407e-08
MSX2	4.68997396241026	8.91321838316327	0.926366540590954	2.22869702543756e-18	4.96195070984365e-17
MT-TM	1.76047916923077	0.764243967857143	-1.20386299155183	0.000934896578255751	0.00232933124151301
MT-TS2	1.30017720153846	0.754017692857143	-0.786037980469882	0.00136270893406297	0.00325593973268842
MT-TT	13.6669739579487	8.8249682505102	-0.631030854112458	0.00318660462779976	0.00687779538460391
MT1A	1.46731227610256	2.69950090892857	0.879516761840975	1.33573259844834e-11	1.38978524426555e-10
MT1L	21.4450455625641	43.7138018454082	1.02744447546321	4.44443730352367e-08	2.68022925023547e-07
MTRNR2L1	21.9855882784103	11.2986218390306	-0.96041132674918	0.0125171712371214	0.0228592899014456
MUC1	55.6771410451282	33.3885377806122	-0.737732219095073	1.07357645387782e-07	6.0357736727922e-07
MUC20	12.6134462259487	6.44985455602041	-0.967623967098394	7.64607731935593e-07	3.70022724723064e-06
MUC20-OT1	2.97254184205128	1.91658333265306	-0.633160390168517	2.22224221600756e-06	9.81118366767468e-06
MUC21	24.6697178014615	13.5992172239796	-0.859217600847813	9.84409539271442e-05	0.000309066177417208
MUC4	12.9247515479179	4.19023911913775	-1.62503206806567	2.17375311071521e-06	9.60798770163566e-06
MUSTN1	0.991886679230769	1.68549829719388	0.764927959260314	6.53337587472356e-06	2.62803975557189e-05
MXD3	6.82782072871795	3.9908180627551	-0.774740670075603	0.0011648420195643	0.00282864313044033
MXRA5	22.3692821353846	107.913075918367	2.27027882403882	4.57679158024392e-43	1.66116246960155e-40
MXRA7	17.138508025641	27.0404305663265	0.657876601265198	1.82340804499744e-16	3.34013255378815e-15
MXRA8	21.4225465179487	80.1162554081633	1.90296500713772	5.98776633578953e-38	9.63413084563579e-36
MYADM	71.4168906	148.350185255102	1.05466950110344	2.65797223821188e-20	7.21443003856919e-19
MYB	4.34769574907692	1.93690693714286	-1.16649634615049	0.00291863457770728	0.00637256992924979
MYBPC2	20.8528557921231	51.424663342398	1.30221547017059	4.34809944477147e-10	3.61346049172249e-09
MYBPH	36.6365834136923	118.117511904388	1.68886599749002	2.74808556910776e-10	2.35397208984988e-09
MYCT1	2.59646040923077	5.8990789505102	1.18394349023828	7.28167220053966e-27	3.70179342129715e-25
MYF6	7.48619417815385	14.6908808813776	0.972616529368837	2.43826336927483e-10	2.1082535404029e-09
MYH1	15.5349309794718	46.0427490164694	1.56745814153023	1.04921009724698e-11	1.10492725963115e-10
MYH10	20.6572142415385	36.4733805102041	0.820198210472347	4.87069643238047e-17	9.5140124180428e-16
MYH11	2.93509125748718	9.21717126938776	1.65091869836193	1.76398847564239e-10	1.55892231819653e-09
MYH3	5.14914319076923	20.083661134898	1.96361799297728	1.66964439710562e-08	1.08035406739749e-07
MYH6	0.684445705138462	1.44421454805612	1.07727707366031	8.71896860728731e-07	4.17413935748261e-06
MYH9	564.213056358974	910.711569387755	0.690754160293052	1.18859410219328e-18	2.7239923866271e-17
MYL2	91.5754969642051	151.678720615102	0.727985170184928	1.09038371489217e-10	9.97515746677731e-10
MYL4	1.54106658271795	7.06123792020408	2.19599193180152	2.87104024169541e-14	4.1566654801324e-13
MYL9	59.3094322307692	204.529070357143	1.78597244645761	3.78849813734115e-37	5.42450370912691e-35
MYLK	6.36469548205128	13.5695088367347	1.09220510641966	8.73974977918346e-22	2.72258033540352e-20
MYLPF	40.0862888044615	73.64523989	0.877483419987668	3.13007368872927e-09	2.28917807216484e-08
MYMK	0.589718537384615	2.58240471035714	2.13061666515272	6.06258664389653e-12	6.6306089524382e-11
MYO10	25.2526592512821	39.5376128673469	0.646790449177288	7.35381174596781e-14	1.01298270008226e-12
MYO18B	1.74876359161538	4.17304947805102	1.25476675587181	5.84880799220537e-10	4.74459197073648e-09
MYO3B	1.27795196896923	2.18022768677551	0.770645192710343	7.2582009004877e-06	2.88976381259978e-05
MYO7B	0.810743782692308	2.72380266627551	1.7483042266235	1.91340818021404e-05	6.98212800294611e-05
MYOD1	0.690420099076923	1.3810119975	1.00017948394591	1.37066078015211e-08	8.98819445203108e-08
MYOG	7.74914097035897	22.8632344556122	1.56092122100717	8.94457763982062e-11	8.2896688375701e-10
MYOM2	2.60592566582051	4.66956875653061	0.841493388948653	0.000839194848795581	0.00211690868032207
MYOM3	5.72859377979487	10.5423865045918	0.879948546593927	1.93512128087873e-11	1.9598596905045e-10
MYOT	9.85240151364103	18.1607900294898	0.882279635907015	7.69117902737744e-12	8.28415341827218e-11
MYOZ2	4.054902532	8.88342753321429	1.13144918888338	1.72672188451085e-07	9.32812338233328e-07
MYPN	2.16826178773846	5.06419070882143	1.22379278247644	4.13248980186314e-12	4.61013354808278e-11
NACAD	1.43299062507692	2.84403793826531	0.988911538808863	2.76769363217068e-16	4.97070132534957e-15
NALT1	1.61354007523077	1.05540271142857	-0.612435815183126	0.00147128558283228	0.00348565163786027
NAP1L3	0.475730756410256	2.18050119464286	2.19644257591007	2.47842440392054e-34	2.44814997923974e-32
NAV3	1.36848529063077	2.5373017372449	0.890715167887784	8.9567972364536e-14	1.21661213637364e-12
NCAM1	1.55102102430769	5.68363789494898	1.87359640084509	1.30412768128074e-15	2.20754020843259e-14
NCKAP1L	5.64568988	8.79704992653061	0.639869916746698	2.43594747648453e-07	1.28525464048323e-06
NCKAP5L	8.48891784051282	13.5986315663265	0.679808922852001	1.46759959076952e-16	2.72676509680237e-15
NDNF	0.343682597082051	1.88588990821429	2.45609675338027	7.63722652979189e-33	6.34011672608841e-31
NEB	8.85673578117949	18.8449434613265	1.08933048124864	1.51088821751465e-09	1.1570379004294e-08
NEDD4	7.85846259897436	12.2226628469388	0.637239625425983	1.75318853823423e-14	2.60839023033571e-13
NEDD9	8.86004865128205	14.521013877551	0.712755661965117	1.14562494033017e-11	1.20483614849953e-10
NES	30.1952972410256	62.5027514030612	1.04959582447608	3.57741972367005e-15	5.76785016811141e-14
NEXN	9.14670589897436	17.8804978214286	0.96706273514841	4.2162425466074e-15	6.74210014599403e-14
NFATC2	3.70721645333333	6.66117400663265	0.845440116945437	1.4216611857787e-14	2.13139924365496e-13
NFATC4	3.66966814	8.43155498265306	1.20014912218913	2.92209615071348e-29	1.81693843124244e-27
NGF	5.58547360210256	8.75884629540816	0.649061237764895	3.97587351931672e-08	2.42125956291814e-07
NID1	34.5789730092308	82.5842564030612	1.25597175534486	2.11231834866807e-29	1.33469443188917e-27
NID2	3.37415941668718	16.5653012785714	2.2955644000152	5.51783393622254e-44	2.26623248006908e-41
NKD1	0.762138172051282	2.38018253357143	1.64294773612525	1.97825652914683e-31	1.42279491476473e-29
NKILA	1.90458835892308	5.46717869336735	1.52131731051792	5.97621755771492e-23	2.07268505385015e-21
NKX3-2	0.500142271384615	1.86093044780612	1.89561368569123	1.41739914492456e-21	4.32057587008547e-20
NLGN2	13.275235025641	22.211478622449	0.742568033746852	3.78799876995198e-15	6.0947728662516e-14
NLGN4X	1.55578402013333	3.86995869897959	1.31467637590317	5.84902731817779e-10	4.74459197073648e-09
NLRP10	1.20089235789744	2.29571281892857	0.934835339341356	0.00429471914659772	0.0089645154100509
NLRP3	2.32661090753846	3.59557058214286	0.627990769763494	2.83665121933722e-12	3.24096746560732e-11
NMRK2	4.82907976830769	8.04535772704082	0.736408275441698	1.14398216778961e-08	7.60397346366799e-08
NMU	54.0262344841026	19.7683451040816	-1.45046803091678	1.63374028745981e-13	2.17929783473378e-12
NNAT	2.09577784753846	3.49173394403061	0.73645783634357	0.000309608715489397	0.000868139278232666
NNMT	60.6839722307692	143.165568622449	1.23829713634504	9.13528161580545e-26	4.16884035607824e-24
NOL4L	4.55610721589744	7.41219863265306	0.702099845886496	2.07021338820497e-16	3.76571332747261e-15
NOP56P1	3.45876913641026	1.7407801505102	-0.990524709626656	0.000116878236973589	0.000361497947769878
NOP56P3	2.07664368389744	1.17084496836735	-0.826703634753347	0.000904428108504544	0.00225991186190048
NOTCH4	3.23424346512821	5.29118965816327	0.710163845748201	2.42843581272061e-15	3.96864897687231e-14
NOX4	1.30648778789744	4.52713189540816	1.79290369984446	1.63070621542229e-42	4.99028076550896e-40
NOXA1	13.3969443348718	6.68602452806122	-1.00268342593413	5.19620012932151e-13	6.52955679696625e-12
NPBWR1	2.4410148	4.21344007760204	0.787517565434334	0.000770723083721028	0.00196226348574781
NPM2	3.860190496	2.15280783897959	-0.842452495246127	0.00252001356791261	0.00558742033732236
NPR2	3.45579856384615	9.93904136734694	1.52408758256576	3.04289199672368e-29	1.8770915175046e-27
NPTX2	2.0273641854359	6.14463099387755	1.59972110390815	1.61074463084838e-25	7.18254041532876e-24
NPW	10.4137711222051	4.36252095086735	-1.25525863914439	0.000725369043013329	0.00185770522045931
NPY6R	0.810334202153846	1.34091121071429	0.726624771969808	1.84050711993029e-07	9.89827519667541e-07
NR2F1	3.34968007302564	5.14605493010204	0.619443546028072	2.05745525813689e-11	2.07970882213358e-10
NR2F2	9.15930550717949	14.3441854540816	0.64715592880855	1.71766301832676e-15	2.86405627425489e-14
NR4A1	18.1874517769231	29.4544939540816	0.695544344049535	1.7797278864463e-05	6.54481930343247e-05
NR4A3	3.9626788	6.93566470714286	0.807558123066713	4.71535882103225e-14	6.63594275201536e-13
NRAP	21.6307612718872	38.7426219340408	0.840837152313563	1.43201498919512e-09	1.10095851903292e-08
NREP	11.7369385041026	27.1333606377551	1.20901160465572	1.3220470581023e-34	1.33117344747114e-32
NRIP1	27.3566379897436	42.6822182040816	0.641744215028325	6.08623063637772e-10	4.91655287484198e-09
NRP1	12.3582263025641	26.2735651887755	1.08814028283483	1.07214747572437e-28	6.2906036291843e-27
NRP2	16.6016306102564	28.4556119744898	0.777388256941118	3.0559455348288e-15	4.95781101476851e-14
NRTN	4.91843711123077	2.75649146795918	-0.835366819863907	5.05298981101417e-07	2.5260093523542e-06
NSUN7	1.67966309605128	0.993105383673469	-0.758153165715957	0.00537319800951735	0.0109135405792517
NT5E	31.7976989220513	53.2161671938776	0.742942239425347	1.36241810337261e-11	1.41566307185994e-10
NTM	1.89945035435897	7.65940810408163	2.01165090434561	2.44243100139306e-44	1.12114766584534e-41
NTN1	13.940899325641	22.0969381091837	0.664522842279139	7.749599986655e-09	5.27466231974377e-08
NUAK1	8.46195486102564	20.0443733367347	1.24413441906907	7.28167220053966e-27	3.70179342129715e-25
NUDT10	1.23477990061538	1.95092424260204	0.659903852470001	4.61014651344091e-14	6.49959861203905e-13
NUDT8	39.7694298923077	24.1799083877551	-0.717851102239704	4.20540894757871e-12	4.6847835435304e-11
OAF	27.2487534461538	41.9119183163265	0.621170323243194	7.33861528025747e-17	1.39845871402904e-15
OCA2	2.13909097871795	1.28798520066327	-0.731881827223241	0.00873145836170215	0.0167143224151951
OGDHL	2.65496209074359	1.35101802531122	-0.974644338188835	0.00167941209594645	0.00391031879226661
OGN	0.586535542153846	4.79118194678571	3.03009116269067	3.89457721022669e-20	1.04079908424671e-18
OLFM2	27.7603826512821	48.5827323520408	0.807416176907505	3.0615109362266e-13	3.97182054710628e-12
OLFML1	2.23239358235897	8.17831096326531	1.87321151531001	2.0180426502474e-40	4.63170465329576e-38
OLFML2B	17.143522774359	77.9308531887755	2.18453101581978	1.50487351709209e-46	9.03329268509856e-44
OLFML3	15.5291303897436	61.4831795510204	1.98521473170086	4.08564354504532e-40	8.73488202842771e-38
OLR1	6.22279628461538	15.9178823561224	1.35501349627886	2.14552582120853e-14	3.17696598592045e-13
OMD	1.55469670112821	10.2156558182143	2.71607676031565	4.64904170122484e-26	2.1854696937053e-24
OPN1SW	4.71991704051282	8.52627351326531	0.853153833756826	2.44574222432783e-19	6.03012620775426e-18
OPN3	6.80431613112821	10.5123990979592	0.627569877172131	1.16053735882418e-12	1.39649241011326e-11
OPRL1	0.936486551948718	1.79431360510204	0.938101880021752	7.9438570124557e-16	1.37145770346677e-14
OR2B6	1.3765464674359	0.665809725510204	-1.04787146188698	4.97731037425791e-05	0.000165984792758639
OR7E14P	5.95989778979487	2.13991109204082	-1.47773673167665	5.33196159778752e-09	3.74684317589029e-08
OSCAR	5.53072455948718	8.61015431122449	0.638570598931626	3.44285424884789e-09	2.49455089423255e-08
OSM	5.08442586353846	12.7952609882653	1.33145279631234	5.44776693518072e-09	3.82127184527485e-08
OTOP3	10.9951992208718	6.44913626556122	-0.769695886393716	0.000147713125660123	0.000446428883070786
OVOL1-AS1	1.46916331738462	0.900251082653061	-0.706595445354181	0.000308464589224568	0.000865397599142159
P2RY14	0.899360041538461	1.54627795081633	0.781828982097745	4.45560753565987e-08	2.68592764808975e-07
P3H1	15.3712280871795	33.6599465510204	1.13080045177219	4.27175626808073e-32	3.23637379009398e-30
P3H3	10.1081584851282	27.3446162806122	1.43573662781246	1.13578435757249e-24	4.58040994021547e-23
P4HA2	32.6041491076923	52.3487045408163	0.683098266367383	4.30744246505207e-15	6.85982189306813e-14
P4HA3	1.42076266405128	6.81182071683673	2.26137488962757	1.1054226456485e-38	1.98302657823404e-36
PAEP	3.02773780815385	5.98245080321429	0.982496349560132	1.06130134704808e-07	5.97752801276773e-07
PAG1	4.23284270820513	7.65801521887755	0.855343647955497	9.90592046855827e-18	2.06410815424284e-16
PALD1	7.16974144153846	11.1754146683673	0.640335366339644	3.02326160710262e-12	3.4390702552515e-11
PALLD	56.5537705435897	92.5172943877551	0.710099861302557	5.72646590227913e-19	1.36031892445769e-17
PALM	5.05756193230769	8.75216804642857	0.791198357538007	3.99301940502568e-11	3.89007826805467e-10
PAM	33.7964821025641	56.9646003571429	0.753192577153979	1.08437172476877e-24	4.38440142706378e-23
PAPPA	2.09183146820513	5.24796240255102	1.32699076103705	8.67947126751405e-25	3.53682788699979e-23
PAPSS2	10.8415385733333	18.8669869081633	0.799294529527293	4.38706505077766e-19	1.05499112862075e-17
PARD3-AS1	2.17203691384615	1.42257467908163	-0.610544232170863	2.62927424641701e-05	9.34527059071516e-05
PARVA	16.9084737435897	30.1027282704082	0.832147807599077	7.2473524959149e-29	4.28444812135393e-27
PAX9	18.4665643866667	10.6044135795918	-0.800250642442947	0.00179591516014959	0.0041462792758069
PCDH12	2.58196513589744	5.86856139693878	1.1845373682043	3.68785026854691e-29	2.23954393545571e-27
PCDH17	1.78880598871795	4.29912595816327	1.26504645653549	1.35414304261801e-24	5.39135471074982e-23
PCDH18	1.78040108174359	6.21724749387755	1.80407372782465	1.82758512430623e-38	3.16923567056081e-36
PCDH19	1.02107730340513	1.85639454688265	0.862411271281621	4.29181479900802e-11	4.14862420214449e-10
PCDH7	15.5873902670256	25.1466085066327	0.689984434849523	9.08582279861549e-09	6.12802231711288e-08
PCDHB2	2.05759793702564	3.6734688944898	0.836181957178092	4.51284733273326e-09	3.19564466070635e-08
PCDHB5	0.684930134410256	1.84758798545918	1.43161432966141	3.01397887512726e-22	9.7389582410168e-21
PCDHB6	0.85011374225641	1.46454779556122	0.784727489534887	7.62269234119866e-11	7.14089792131377e-10
PCDHB7	1.0805981865641	1.65086872806122	0.611395240215116	4.09064819478381e-11	3.97279068923403e-10
PCDHGB1	0.804050613102564	1.59028451187755	0.983926672147542	2.44024162954595e-07	1.28708520149793e-06
PCDHGB5	1.66458062331282	3.42627883969388	1.04148381802144	1.71746891775049e-15	2.86405627425489e-14
PCDHGB7	1.88371436809231	3.81453448510204	1.0179267830245	1.85485879318359e-17	3.77921425394469e-16
PCDHGC3	15.0687103523077	25.885374652551	0.780581249310245	7.02750972399947e-13	8.67708419797941e-12
PCDHGC5	2.00320020950769	4.14712416658163	1.04980462449631	1.30270342980888e-08	8.57860440043341e-08
PCNX1	9.06684083076923	13.8287413928571	0.608997993602314	7.29046294569204e-19	1.71358818062373e-17
PCOLCE	24.9068846205128	102.491733418367	2.04089106814031	1.96078881778686e-42	5.77396812815085e-40
PCP2	2.69472328866667	1.15765917928571	-1.21892655635267	3.04467424181218e-05	0.000106519235355218
PCP4L1	18.0980951711282	7.4837634755102	-1.2740019932914	2.22765448038977e-05	8.01282850268951e-05
PCSK1	0.93225474225641	1.95280602908163	1.06675251847778	2.35952403443884e-15	3.864122938666e-14
PCSK4	1.52342235425641	1.01125353306122	-0.59117122759026	0.00718805705230717	0.0140775513132586
PCSK5	3.6762896048718	6.87014853622449	0.902090869776352	1.08058924917146e-12	1.30532170370116e-11
PCYT1B	0.774020582989744	1.23689489857143	0.676279080268956	2.53960761881986e-07	1.33678435436498e-06
PDCL3P4	1.51970639615385	0.833506587755102	-0.866527118219169	0.000607725148726844	0.0015882060274916
PDE2A	2.22905170769231	3.82690146479592	0.779746671489445	3.85712399628201e-23	1.35887436139895e-21
PDE3A	0.844327056717949	3.30185850255102	1.9674044449298	3.94197099069496e-40	8.54476961830226e-38
PDE4A	6.11850031487179	9.580677	0.646949522720789	3.5078783101537e-14	5.0089164489084e-13
PDE4B	5.49729981641026	8.97846712857143	0.707745993793102	9.45423153579366e-18	1.97526360882372e-16
PDE4DIP	5.21183201076923	7.98750015306122	0.615953470401048	2.02813917202003e-15	3.36020892332448e-14
PDE5A	2.14933776405128	3.66254888418367	0.76895579820231	7.40508994777119e-13	9.10726862213278e-12
PDE7B	0.817539194769231	2.02957962397959	1.31182113700513	1.1142492976109e-26	5.57374640635042e-25
PDGFB	12.4569400512821	28.0773018265306	1.17245457688424	4.52101871506884e-26	2.1317081294888e-24
PDGFC	9.34703812153846	21.4292849489796	1.19700252804139	8.20901436652622e-25	3.36267945455052e-23
PDGFD	1.50369472297436	3.51021531326531	1.22304782303646	5.07423117439902e-15	7.98321834060943e-14
PDGFRA	4.82174559384615	12.6843600071429	1.39542329144235	6.62656720458791e-28	3.69360122721441e-26
PDGFRB	22.9893960666667	91.4029123979592	1.99127156819734	3.36404343706112e-49	3.50017506148086e-46
PDGFRL	3.88898665594872	16.3026380591837	2.06763924761696	5.4181621786945e-26	2.53177416535584e-24
PDK4	7.57497760215385	12.1759055688776	0.684715547156204	5.09459575169798e-13	6.41738142830915e-12
PDLIM3	15.2792138889231	28.8603354423469	0.917517749258449	4.9524160390978e-19	1.18184032296941e-17
PDLIM7	57.2345008871795	86.6756587244898	0.598741831747262	1.46718957871561e-11	1.51745710768817e-10
PDPN	91.3742225333333	172.101810510204	0.913403143687125	2.13291112868476e-16	3.87524377012608e-15
PDZK1	0.826476262820513	1.27866468091837	0.6295926894915	0.0188785697236822	0.0328800175959723
PDZK1IP1	313.404647344615	198.050802961224	-0.662156022681123	2.7446595916117e-07	1.43648230202159e-06
PDZRN3	4.25081459738462	8.73823281785714	1.03960220879091	3.6576879555507e-28	2.06084967228447e-26
PEAK1	2.60807411333333	5.39102361428571	1.04757436197023	6.54544171882132e-27	3.36035226663304e-25
PEAR1	2.76782692564103	5.49611193877551	0.98965765472633	5.4593673307757e-17	1.05320575935002e-15
PECAM1	23.3166186102564	47.2649222346939	1.01941129817806	1.16180131791294e-19	2.97737818861531e-18
PGM2L1	4.26458211025641	8.54428851530612	1.00255598573297	3.77556390206042e-21	1.08718128818186e-19
PGM5	0.748943829594872	1.74006028331633	1.2162078617586	3.45982199188034e-14	4.94935305474578e-13
PHACTR1	0.734527769384615	1.31701348826531	0.842381181994204	2.7638773512282e-15	4.49800144114896e-14
PHC1	1.8484050825641	2.97472126683673	0.686473531759877	3.83664051129264e-14	5.4434953145222e-13
PHLDB1	3.57631964512821	9.54217503061225	1.415842461876	2.78092863816349e-38	4.71760361476278e-36
PHLPP2	1.39906943179487	2.20658936479592	0.657350615202872	4.75937838693785e-15	7.53342986662668e-14
PI15	2.37107218085641	5.87265182806122	1.30847252487968	1.75533654973968e-15	2.92375000339244e-14
PI16	2.60643930328205	7.33129155612245	1.49198711685215	0.000216545626770101	0.000632178749906653
PIEZO2	0.701912586205128	1.35066962479592	0.94431155457851	3.68818524808466e-23	1.30229654223659e-21
PIK3AP1	7.05452733897436	10.6822232581633	0.598590612911166	1.01041875292049e-06	4.76567104165309e-06
PIK3C2G	0.709570086892308	1.33806137217347	0.915127192025591	0.00299288163835627	0.00651463092466197
PIK3CG	1.42547509934872	2.9039634194898	1.0265804421336	2.07009723548657e-11	2.0897805662509e-10
PIK3R5	2.40178877846154	3.8234557755102	0.670767905986506	3.4056476741128e-09	2.47103408879026e-08
PILRA	6.84120118974359	10.5759750658163	0.628469117313819	9.49240811431751e-08	5.40488921707966e-07
PIP4P2	4.3125067328718	8.42695831632653	0.966485279781577	1.90182406478056e-21	5.64292170703996e-20
PIPOX	1.39663717671795	2.3125845369898	0.727548823532317	7.01291467182878e-05	0.000227264450338936
PITX1	193.124913948718	112.951120765306	-0.773835704147616	8.69879267830866e-11	8.07626753898651e-10
PKD2	8.04110184717949	14.4205929081633	0.842665374676369	9.16023013500469e-23	3.08111447665988e-21
PKIG	20.7014073512821	36.0703798979592	0.801085767539679	1.29294363301056e-24	5.17409520010149e-23
PLA2G7	11.6939999282051	17.7238409989796	0.599922801969068	2.48611818886964e-08	1.56203086045445e-07
PLA2R1	6.45000583948718	10.3221889280612	0.678376569981219	9.61087332843021e-07	4.55363995254433e-06
PLAAT1	5.88572009594872	3.02078104428571	-0.962297317651295	0.000433919767439213	0.00117267286760585
PLAC8	18.5850320294872	7.85132945663265	-1.24313230484348	0.0229877203326126	0.0390476002645935
PLAC9	3.5950857348718	7.80348864642857	1.1180930667374	1.03673882031222e-14	1.5847583514802e-13
PLAU	269.978512923077	458.434742908163	0.763871793750987	1.95725647683568e-12	2.28987270119749e-11
PLAUR	41.2563911384615	61.9101924489796	0.585559315493991	7.00224679833908e-12	7.58917123483875e-11
PLBD2	47.7898123076923	76.8210939285714	0.684799406444608	3.96214158627752e-23	1.39272846254579e-21
PLCB1	1.94158758307692	3.34449762397959	0.784552733089366	9.50838402095401e-11	8.77052892523813e-10
PLCB4	0.979898005861538	1.6401040530102	0.743083849450338	4.69902657048501e-11	4.51865112049042e-10
PLCL1	0.955361564307692	1.59195440102041	0.736680271580811	1.1604422929041e-18	2.66730822759268e-17
PLD4	1.12697321533333	1.75323659520408	0.637567470058092	7.90676745169033e-05	0.000253494083029028
PLEC	189.002963282051	289.622316734694	0.615763919097223	8.66135324953016e-13	1.05442855043227e-11
PLEK	19.1057598369231	28.9079966433673	0.597460997009952	4.49439113582134e-06	1.8705056655137e-05
PLEKHG4B	2.04901850046154	3.58022060234694	0.805115474313582	2.86478696438998e-07	1.49384330615551e-06
PLN	2.99221499712821	5.3335340052551	0.833877941366905	1.41465525597725e-19	3.56680526333392e-18
PLOD1	100.790163179487	153.348915510204	0.60546312088462	3.58119605834746e-14	5.09961011702818e-13
PLPP4	2.49524299579487	14.9411414683673	2.58203814849281	8.37770606565724e-38	1.30755220108597e-35
PLPP7	2.59632388723077	5.58273977806122	1.10450294252163	1.11239809160016e-29	7.17404835355525e-28
PLPPR4	1.0085331724	2.83667024744898	1.49193991486647	1.42749958938352e-31	1.04107411642564e-29
PLVAP	75.4709275128205	141.750868214286	0.90936466192615	6.43006234818365e-26	2.97786299905348e-24
PLXDC1	3.45771169948718	9.88462561734694	1.51536874101798	9.49270311883006e-39	1.72270485553001e-36
PLXDC2	9.91950312923077	23.1290315510204	1.2213650968007	2.15144589766011e-23	7.75464575630054e-22
PLXNC1	3.41085465076923	9.15712358877551	1.42476121631847	2.29276703995847e-26	1.10783947964804e-24
PLXND1	19.0901418205128	33.5239795663265	0.812365598169946	3.93325094434689e-20	1.04933756390465e-18
PMEPA1	52.4351534615385	127.963220765306	1.28712296017118	1.16844000142154e-25	5.27047488502485e-24
PMP22	26.3802149384615	74.3120465816327	1.49413978291031	4.76618035263034e-41	1.16227776192971e-38
PNCK	5.45962612571282	2.64731620979592	-1.04427163057127	1.7728625865249e-06	7.98299664970978e-06
PNLIPRP3	12.3805913506154	19.5665191902041	0.660306903240818	0.00334942945964777	0.00718550454662856
PODN	2.93398529979487	13.0641587479592	2.15468067912052	5.35790608422898e-29	3.22860387090972e-27
PODNL1	5.85136584871795	13.7887561632653	1.23664699347326	8.94692561240493e-24	3.33256964278768e-22
PODXL2	42.8545650144103	22.849972722449	-0.907256450277209	0.00314792546041894	0.0068065492741422
POGLUT2	8.46788571538461	14.1054746581633	0.736181510711495	8.69885325969588e-19	2.02934234415656e-17
POPDC3	8.593942372	13.3833326673469	0.639045407185674	1.05267296200924e-07	5.93321304372633e-07
PORCN	17.9882197897436	27.073622377551	0.589835512316126	2.02025950874451e-07	1.07943136436068e-06
POSTN	48.3734158215385	418.162184387755	3.11177628035439	2.94629961846306e-49	3.28449272466807e-46
POU2F2	2.40243237794872	3.86359162244898	0.68544678733067	8.10001123114508e-11	7.55178466454488e-10
POU5F1	3.06663548871795	1.71729194285714	-0.836521371836289	3.3324758095604e-05	0.00011568049368285
PPEF1	0.459331815246154	1.73722951413265	1.91917974910556	4.29742363665955e-31	3.06255208663679e-29
PPFIBP1	15.8171101948718	26.0662502040816	0.720697015179944	5.35496261627449e-21	1.51130020890047e-19
PPM1N	2.97874521487179	1.9718685877551	-0.595141320179911	0.00963491693738684	0.0182070648555269
PPP1R11P1	1.66561057230769	0.776571259693878	-1.10086091084003	0.00296755745087993	0.00647304949488233
PPP1R27	6.0618815025641	16.8044205415816	1.47100324001187	3.83245847855864e-06	1.62003488919147e-05
PRDM8	1.18815065620513	2.22375071887755	0.904277291983737	1.11148871766309e-16	2.09252164252929e-15
PRELP	6.47855249323077	15.0701917729592	1.21795436377176	8.06154202152587e-13	9.86022620140707e-12
PREX1	10.0646945579487	16.0975271785714	0.677535695579496	1.5876426343135e-10	1.41267608858214e-09
PRG4	0.564662883569231	1.88987772579592	1.7428311874799	2.13568950817898e-06	9.45312142772245e-06
PRICKLE1	2.21075094435897	5.46433615153061	1.30550973192834	8.09993524135712e-27	4.10440549713833e-25
PRICKLE2	3.31721715282051	6.06095181428571	0.869570915472543	5.70799068489828e-22	1.81066281746357e-20
PRIMA1	8.71171916820513	5.09588978428571	-0.773623373141108	0.0297836215427422	0.0488064869191073
PRKACB	10.0962856435897	15.5461056071429	0.622728589175862	1.28886900172159e-14	1.94727768730579e-13
PRKAG3	0.840247634769231	1.96816381602041	1.22796382381592	1.04799665950603e-08	6.99875218866522e-08
PRKCA	4.0769240174359	7.2354848877551	0.827608633310907	6.83628944358485e-19	1.61169137984938e-17
PRKD1	1.44429810030769	2.66580769744898	0.884204170533182	2.68336275245787e-17	5.38293605110668e-16
PRKG1	1.78808812512821	5.29704007244898	1.56676858190036	6.80173431606311e-35	7.07697783138646e-33
PROC	2.72589672348718	6.2494954294898	1.19700881090727	6.51485731150618e-10	5.23570432856215e-09
PRODH	4.37573642389744	2.76951690571429	-0.659891493776275	4.08928690823937e-06	1.71979252969259e-05
PROX1	0.817561296358974	1.39937995571429	0.77538892688463	5.81066564114506e-13	7.23182285975685e-12
PRR15L	7.72924918558974	3.94047764811224	-0.971957760765417	8.25352217605867e-05	0.000263744309176388
PRR16	2.535250252	5.28806439540816	1.06061158413997	4.9224709923278e-20	1.30877350557513e-18
PRR22	3.27066216	2.04642720408163	-0.676475397420032	5.68224985032291e-06	2.31668948312408e-05
PRRX1	17.2125793810256	49.8759952244898	1.53488232132575	3.29911692856661e-36	3.93048228275871e-34
PRSS23	24.2159799538462	58.9602774540816	1.28378392744838	3.07385717126573e-29	1.88872790834426e-27
PRSS27	20.7022561528205	10.9341418367347	-0.920948007371917	1.86999212442812e-06	8.37926129369787e-06
PRUNE2	1.79753228369231	5.66021635637755	1.65483951804435	1.20060945048245e-19	3.06676132466115e-18
PSAPL1	1.96184640225641	3.3178090775	0.758018775291972	0.00817658180421865	0.0157390123604391
PSD	1.32049586871795	2.00025140663265	0.599101552234139	2.28575761148901e-09	1.71261733281368e-08
PSORS1C2	22.3904784137436	11.3784158743878	-0.976585637590649	0.0215726638572064	0.036938047596174
PTCSC2	3.8544117051282	2.53872547244898	-0.602406283704213	0.00137136414554683	0.00327461447667524
PTGER2	0.958162638153846	3.03524649091837	1.66347121745879	2.6950592224792e-18	5.96621124613232e-17
PTGER3	0.649004675538462	1.96592416617347	1.59890689524544	1.153132995706e-21	3.55670882687422e-20
PTGFR	0.601838332528205	2.32968140739796	1.95268477103215	3.24750004128961e-20	8.75366720974213e-19
PTGIS	1.4447676216	5.55634039204082	1.94329751794261	4.05382380622944e-14	5.74120037602748e-13
PTH1R	0.683864153641026	2.24854156785714	1.71720788057783	2.70038757829958e-30	1.83238908410963e-28
PTHLH	154.439826103077	248.266139734694	0.6848426751932	4.83347750213914e-06	2.00148801740211e-05
PTK7	56.8178512307692	101.116213163265	0.831598163192121	8.7124541864195e-26	3.98754464772578e-24
PTPN21	6.55122772205128	10.1310955612245	0.62895299042689	7.33861528025747e-17	1.39845871402904e-15
PTPRB	1.72723253538462	3.32547459183673	0.945097923749081	1.93211594871033e-18	4.34503366160261e-17
PTPRC	11.9109599225641	18.7049270831633	0.65112865498859	3.89621743799485e-07	1.98719822074463e-06
PTPRD	2.01056351625641	4.11803130530612	1.03435488396296	2.11390309755084e-12	2.4657463111716e-11
PTPRG	4.21404123897436	8.7218116377551	1.04942340075771	2.53032738587857e-25	1.08491262393975e-23
PTPRK	32.2006488461538	49.7833145153061	0.628572527402358	1.85921175709326e-12	2.17679804148196e-11
PTPRM	3.9840364	8.24576963265306	1.04942332769806	4.06650474776988e-27	2.14411958102853e-25
PTTG1	124.598233384615	81.9284733163265	-0.604846776756831	1.68810055346983e-06	7.6211123338165e-06
PTX3	3.66699692866667	8.57442478331633	1.22544083339469	1.92818938000273e-15	3.20140975039389e-14
PXDN	16.6992283784615	59.5475942653061	1.83426178249474	7.35244077601605e-36	8.5633987456181e-34
PYGO1	1.17812348702564	1.86391779408163	0.66184746737569	1.19102547504254e-12	1.42987189146069e-11
QPCT	5.21063413538462	9.78972316326531	0.909809103931631	1.1113257827013e-15	1.89350016273135e-14
QRICH2	2.29807388153846	1.24228800811224	-0.887425498231586	0.0263014796809397	0.0437595476317007
RAB23	5.05745453953846	8.95364010714286	0.824062883330741	1.1697522781415e-18	2.68475350072859e-17
RAB26	3.23171180205128	1.75193361331633	-0.883350439624352	2.72491783612381e-11	2.71050303813794e-10
RAB30	3.38610255128205	5.16543486173469	0.609264142903069	8.49942309885929e-12	9.06701956964436e-11
RAB3IL1	6.01024996871795	12.7271851173469	1.08241647283217	3.40888365324508e-22	1.09470055918099e-20
RAB8B	12.2661598512821	18.7215138469388	0.610013440649956	1.71766301832676e-15	2.86405627425489e-14
RAI14	22.9424780205128	45.6191241428571	0.991617522642412	1.38257101583686e-21	4.22265867791896e-20
RAI2	3.35113332333333	5.95567132755102	0.829615054218982	4.28447171837047e-16	7.51323034928179e-15
RALGPS1	2.26632816512821	1.4238113744898	-0.670598747283369	0.000567000693209652	0.00148951015299159
RAPGEF2	4.21890988974359	6.62186337755102	0.650366971466857	1.63507737883178e-18	3.69300327806477e-17
RAPGEFL1	75.0372282	47.9883803877551	-0.644921414343098	2.06492112273888e-10	1.8064587422974e-09
RAPSN	2.11664983030769	4.32548576168367	1.03107954405917	5.65615738918524e-09	3.95323793019604e-08
RARRES2	23.6756421276923	67.3781367193878	1.50887697779042	1.05348984248338e-23	3.89616492218913e-22
RASA3	9.87160022	19.0594855357143	0.949153303213722	3.2240994382376e-23	1.14882465599485e-21
RASD1	14.6160849769231	23.0012779668367	0.654157093692895	8.94627596680519e-08	5.11445161223182e-07
RASD2	5.00058804502564	9.60643212959184	0.941902948465952	2.19073704577241e-14	3.23776828346307e-13
RASGRF2	0.795605210769231	2.44182565816327	1.61783556808316	5.83591629241631e-34	5.48681599853864e-32
RASGRP3	1.44432006307692	2.40239515561224	0.734082990217714	9.26287977239765e-15	1.42289138393514e-13
RASGRP4	0.769869687897436	1.45369477091837	0.917038207959108	2.4572345806079e-16	4.43353295948526e-15
RASL10B	0.993629096461538	1.55549581989796	0.646595192147768	4.56963609667256e-18	9.83700835320947e-17
RASL11B	4.17310677584615	6.78996047816327	0.702281342287915	0.000537679589444185	0.00142013290784488
RASL12	2.89254950307692	6.1721508622449	1.09343167546464	5.13539974108797e-27	2.67160612530533e-25
RASSF8	4.20826514102564	9.22734489285714	1.13268997743035	2.13655243162686e-25	9.262548277889e-24
RASSF8-AS1	0.952152059692308	1.67248175306122	0.812726574037942	2.29253881640742e-15	3.76231895979712e-14
RBBP8NL	5.61526900528205	3.47544336229592	-0.692158103905671	7.72902190547154e-09	5.2675478112967e-08
RBM24	1.98985314928205	5.58189688035714	1.488093508259	4.00805397099644e-21	1.14777428119893e-19
RBMS1P1	1.17723810266667	1.88077624540816	0.675922080050018	3.9468992537184e-12	4.41949496876322e-11
RBMS3	1.77145193646154	3.62371233265306	1.03253610963012	6.04943240337317e-24	2.28604095688729e-22
RBP4	1.95765723328205	3.04561101852041	0.637603509255598	3.3278583343332e-08	2.04827802110101e-07
RBP7	16.9181365928205	8.3627018805102	-1.01652963626862	0.000336244987576924	0.000932772044278893
RBPMS	4.66883228923077	7.04231094387755	0.592987162934851	2.10123273011507e-14	3.11433420882297e-13
RBPMS2	1.37738202764103	2.61496095612245	0.924860648122211	2.92119583902365e-21	8.47418279918998e-20
RCAN2	4.09125998102564	10.5464952653061	1.36614653065715	3.36459211575012e-33	2.88523017310506e-31
RCN3	36.5621392769231	102.279456438776	1.48409400745425	3.88194386960188e-32	2.95539014501837e-30
RDM1	1.57135968241026	0.899843835255102	-0.804266896047003	0.00296142784873676	0.00646058211283682
REC8	10.7348534482051	5.14432825255102	-1.06124788860215	5.95345071489825e-06	2.41527177820164e-05
RECK	1.72270391548718	4.6510668372449	1.43288690794535	3.64847676010854e-35	3.9542900552093e-33
RECQL	21.8865195682051	33.1739705816327	0.600009145231563	3.27398740285711e-14	4.70074713858242e-13
RERG	0.857463774307692	1.88721025673469	1.13810753712431	2.50135374518519e-10	2.155643743831e-09
RETREG1	4.45069164205128	8.34366111632653	0.906651013180529	1.35366385879995e-14	2.03336206393559e-13
REXO5	4.12781636717949	2.58463267806122	-0.675419528814812	5.30144270979092e-08	3.14599301793562e-07
RFLNA	2.17987104969231	4.38993573091837	1.00995702384346	1.14654950180679e-25	5.18672407962278e-24
RFLNB	15.6429584410256	31.4622403877551	1.00810802190505	1.01475870495297e-29	6.62650171891255e-28
RFTN1	20.3298677435897	33.5245195306122	0.721615826017599	2.50622317226381e-19	6.16949921916739e-18
RFTN2	1.01686587092308	1.89434159183673	0.897567110274005	3.61911407835735e-20	9.68842425744823e-19
RGL1	8.71876847179487	13.1908811326531	0.597344664371903	1.34445618756174e-09	1.03517156977188e-08
RGS16	10.145310205641	24.4688419336735	1.27013284488137	2.58232704425433e-17	5.19360543552543e-16
RGS18	1.18891054061538	2.12532602392857	0.838044003101689	5.90384209178818e-09	4.10977981831125e-08
RGS4	3.17823910682051	10.9955865576531	1.79062499514917	1.45229843927998e-30	1.00292131601074e-28
RGS5	11.471010525641	22.0550172872449	0.943114401716306	7.45450930499636e-12	8.04581789232906e-11
RHCG	583.607642724103	312.495507942347	-0.901163324931527	7.23562103072403e-07	3.51576392984153e-06
RHOB	255.463065282051	396.793502346939	0.635273679070601	9.86993315813447e-12	1.042219531793e-10
RHOBTB1	3.94797565948718	8.94051170408163	1.17924431028443	1.89867959000923e-27	1.02181697797497e-25
RHOBTB3	6.35951622328205	12.5573839132653	0.981547010979745	1.05427164614932e-18	2.43402626944563e-17
RHOJ	3.12251759692308	8.14752851989796	1.38365279488103	2.86039910321216e-33	2.49398038010236e-31
RHOQ	16.7232177794872	28.4733491989796	0.767759732441446	2.90948362093305e-24	1.13237682972324e-22
RHPN1	7.4149186851282	4.35103524489796	-0.769072168356647	0.00171048949625312	0.00397433520441007
RIBC2	10.224484374359	4.64712575357143	-1.13761749865363	0.000166791000133839	0.000499732604931623
RIPOR1	21.8164203538462	33.6903225918367	0.626919839475584	4.22428943656946e-18	9.13136914633512e-17
RIPOR2	1.81052047625641	2.87641906173469	0.667869382239446	3.81811928680265e-08	2.33317884530654e-07
RMI2	33.8928318512821	21.1585175816327	-0.679741631315991	1.29011438210788e-06	5.96410401704908e-06
RNASE1	113.707053230769	183.463933928571	0.690174733045628	1.47111817419958e-10	1.3180104101454e-09
RNASE2	1.86833578538462	2.9060343380102	0.637297984368851	7.37282760728258e-08	4.26176742469849e-07
RNF128	9.38993803317949	17.3618931408163	0.886736725549848	1.42424355648111e-06	6.54154478693369e-06
RNF144A	8.58034467128205	14.8411314489796	0.790493576576072	6.47026780337503e-16	1.12326440052585e-14
RNF144A-AS1	0.759219319948718	1.36127494234694	0.842369872994782	5.71476260481747e-20	1.50914213152938e-18
RNF208	16.3225967128205	10.0946210096939	-0.693283842132736	9.35292458510522e-08	5.33130365229135e-07
RNU5B-2P	3.27068935538462	1.86557527295918	-0.809974169409085	0.000221788668050996	0.000645432732103654
RNU6-167P	1.32741329487179	0.822586864285714	-0.690377689860786	0.00185861776868963	0.00427019689620772
RNU6-353P	1.41865006974359	0.753737210714286	-0.912385249061977	7.57162919956457e-06	3.00458725953736e-05
RNU6-403P	0.962131014358974	2.65032033571429	1.46186147839866	8.38032634063962e-12	8.97678470819235e-11
RNU6-418P	1.68510381846154	1.03388235510204	-0.704765446388774	0.0046864082218859	0.00967470543901762
RNU6-8	5.21674006871795	3.21997172653061	-0.696100530298382	3.65281482187402e-05	0.000125461005556751
RNU6ATAC18P	1.86758707487179	1.10014506377551	-0.763481740889055	0.00278027332938314	0.00610377350565236
RNU7-171P	2.00533615641026	1.30928106938776	-0.615069256786642	0.0022364948065693	0.00502302121832308
ROBO4	5.18327662205128	9.42580635204082	0.862751652499921	1.09480035106337e-21	3.38347506515763e-20
ROR1	1.11951517444103	2.2264096994898	0.991845015687228	1.23055368747586e-19	3.13811297392741e-18
ROR2	8.20480611682051	12.6986689408163	0.630136135630092	1.49420979708499e-09	1.14538960231363e-08
ROS1	0.655985120420513	2.74234876961735	2.06367706756772	3.81520931975089e-12	4.28065937119713e-11
RP1-122P22.2	1.11145024712821	1.67547588622449	0.592127554021077	1.52820124500588e-08	9.95435593940182e-08
RP11-102K13.5	1.90747390849231	4.55724274030102	1.25649789417315	2.61081323421885e-11	2.59865830015648e-10
RP11-153F5.7	1.31761900748718	0.848809877908163	-0.634419921487013	0.00181126486910878	0.00417554074035166
RP11-394O4.5	1.4237422074359	3.78257800576531	1.40968188889938	2.23939550326251e-12	2.59660071466701e-11
RP11-401P9.4	0.931791327948718	3.27967767755102	1.81547522696032	2.0940823504458e-23	7.56535723227028e-22
RP11-439L18.2	0.79190889	1.25917382755102	0.669071097962907	4.68924090458704e-08	2.80724905246989e-07
RP11-465N4.5	3.55869089076923	2.3711328505102	-0.585770128440033	2.07980783969193e-06	9.23460521889643e-06
RP11-524D16__A.3	2.24421047558974	7.07304552857143	1.65612356090249	4.42788995836197e-38	7.27432406106898e-36
RP11-932O9.10	1.24262223389744	0.801876659030612	-0.631935523208058	0.00144641363221477	0.00343542498219083
RPARP-AS1	3.83464061487179	2.43919170816327	-0.652688222560254	7.3092312569112e-09	5.0011035610089e-08
RPL17P36	3.16469835384615	2.0840459372449	-0.602680916054509	9.92270295259983e-06	3.82946649310647e-05
RPL21P13	3.46338405784615	1.28288877989796	-1.43278627685139	7.53246779517826e-06	2.99132887733708e-05
RPL21P134	1.32190538994872	0.869404691836735	-0.604519139046731	0.00476866020374611	0.00981760205656235
RPL21P28	7.60404767641026	4.89201263265306	-0.636339448184824	4.37322601963268e-05	0.000147382721849292
RPL21P75	4.6130499825641	2.65228143469388	-0.798487055593363	0.000111147241416183	0.000345277666557
RPL29P19	9.58582803938462	17.1340046836735	0.837887423240137	1.40505790483234e-07	7.73228852462789e-07
RPL35P5	12.7171191184615	7.56383456173469	-0.749582171974121	0.000338558839659621	0.000938857109198242
RPL39P40	3.06496039076923	1.60055129387755	-0.93729951715365	1.83019084345343e-06	8.21506715380434e-06
RPL41P2	9.87609041384615	5.1805830255102	-0.930825575457443	0.000506384871033543	0.00134682152048748
RPLP0P2	2.5104643451282	6.26806895102041	1.32006681479	1.29426889675377e-22	4.29779886630555e-21
RPP25	30.1141241794872	19.6568434132653	-0.61540863544021	0.000114034763962213	0.000353263311067538
RPS15P5	1.25001943897436	0.78009534622449	-0.680228158775152	2.30567183089606e-08	1.45863884332366e-07
RPS19P1	1.41650274164103	0.878069495765306	-0.689926360994619	6.72705436611889e-06	2.70033789845724e-05
RPS26P47	5.9436906025641	2.47428856734694	-1.26434525223216	0.0263558957199749	0.0438393858665331
RPS27P16	2.17904421282051	3.97476760357143	0.867175042430069	4.60340236450086e-06	1.91332358729068e-05
RPS6KA2	7.0655223974359	12.3078253239796	0.800707736892788	5.43052949795722e-18	1.16420705871728e-16
RSPO3	0.840315806205128	1.71481579734694	1.02905008646261	3.69457076839013e-18	8.06623175394361e-17
RSPO4	0.996190019333333	1.75066454831633	0.813409807744307	0.0220255174536289	0.0376220040383918
RUBCNL	1.46007638835897	2.41090799897959	0.723532748206142	1.6686679521167e-15	2.79430265329242e-14
RUNX1	15.6035998307692	24.2291419081633	0.634864406993851	3.55264036794002e-18	7.77644575349788e-17
RUNX2	4.22388540923077	10.1084692908163	1.25892194766873	5.46490051336275e-34	5.16913347345772e-32
RUSC2	7.97458897435897	16.6206864285714	1.05949789951085	2.92098511234898e-23	1.04319941987255e-21
RYR3	0.818636828615385	1.24294195520408	0.602463447860374	0.00956006343582155	0.0180831305348281
S100A1	7.06438015948718	12.8833124132143	0.866868684007991	4.83347750213914e-06	2.00148801740211e-05
S100A12	191.012793630769	121.139061387755	-0.657005131917244	0.00960990791582995	0.0181708060143395
S100A8	9429.4513851282	5278.27909887755	-0.8371061980287	3.13880655456826e-09	2.29448964389447e-08
S100A9	25425.2734459487	16135.1392971429	-0.65605725730156	1.34475092940256e-07	7.43711118185179e-07
S100P	158.278516767179	92.3596317852041	-0.777131124376107	0.000160917147804256	0.000483339862544462
S1PR1	6.73947427179487	14.8723955244898	1.14192908352726	1.76436926834917e-23	6.41876717275653e-22
S1PR3	3.38946603487179	8.59640145153061	1.34267484421065	1.68612390630014e-26	8.27526283195795e-25
SACS	4.10407212615385	6.49206395918367	0.661621127738505	5.54515813566557e-16	9.65884855171122e-15
SAMD10	9.97239806205128	6.62283487755102	-0.590491582158883	8.15331406271788e-07	3.92621945624307e-06
SAMD11	1.44270026851282	2.74921556836735	0.930248433691131	1.8793880939803e-07	1.00865233778372e-06
SAMD4A	3.32959717076923	6.95521651530612	1.06274778214484	1.23824869030584e-22	4.12934771572719e-21
SAMD5	1.37369708353846	2.19647270443878	0.677124663274983	0.00522679099656734	0.0106535884920238
SAPCD2	31.0762410564103	19.4449619489796	-0.676415596069121	2.15219706847491e-08	1.36708749074839e-07
SATB2	1.28971264579487	2.50322453010204	0.956738039277713	2.07260838094703e-21	6.114782419932e-20
SCARA5	1.87345250431795	4.91258389846939	1.39078264333534	1.77913744851771e-19	4.43562270910797e-18
SCARF1	3.2551088025641	5.55399047295918	0.770818935907688	5.72646590227913e-19	1.36031892445769e-17
SCARF2	4.14276813025641	16.4342050255102	1.9880346899905	2.33496774609254e-38	4.00459797947981e-36
SCAT2	1.88661574866667	1.07870263219388	-0.80650340645103	3.02947669860274e-06	1.30574545250188e-05
SCAT8	0.934419356666667	1.9308904152551	1.0471242233221	1.23093279815829e-08	8.13687767084135e-08
SCG2	1.35328031184615	7.29000635255102	2.42945936868237	3.36699493216354e-29	2.06073293750103e-27
SCG5	3.27844470492308	9.35868591173469	1.51329440758813	3.62591091491435e-24	1.3938323066273e-22
SCN1B	3.97683511230769	6.74526435663265	0.762254239274482	7.5405585201457e-22	2.36791744112503e-20
SCN4A	0.941858296538462	1.84486340906122	0.969932078788837	1.35525611381618e-10	1.21910560048006e-09
SCN4B	3.6036961134359	7.659084625	1.08769461978527	1.16946381873475e-10	1.0617697393248e-09
SCN9A	1.6417207642359	2.48762688137755	0.599561348220377	4.60416920093734e-10	3.80398458014977e-09
SCT	4.56731067384615	11.661726030102	1.35236450293656	1.3605859730214e-15	2.29563948983189e-14
SCUBE3	1.93351583007179	4.30932995290816	1.15623698956129	3.02023366800174e-06	1.3021211838813e-05
SDC2	13.9024008	45.0161096734694	1.69510734048428	1.19682912404569e-34	1.21291637266111e-32
SDC3	21.9166406512821	34.6312773214286	0.66004891892142	8.63225797002043e-15	1.3299471879379e-13
SDK2	5.98850137194872	11.7038049709184	0.966710716589357	5.69727494964519e-13	7.1077034483703e-12
SDS	6.14455115538462	9.32829392704082	0.602305618355337	3.09348416958903e-05	0.000108129915867359
SEC14L2	14.4802283846154	22.1711638673469	0.614600148924016	3.69949385637245e-07	1.8974038980087e-06
SEC14L4	0.719526486051282	1.37684866540816	0.936250296949157	0.0124774098721868	0.0228020921074046
SEC23A	17.6343405897436	31.3973248316327	0.832254012080843	1.89054643838436e-25	8.35857174613731e-24
SEC24D	12.2770940102564	22.3244390408163	0.862654809349853	3.62997268291769e-26	1.72197518730384e-24
SEL1L	27.1100285076923	41.4492370663265	0.612518916808673	1.63937709108151e-17	3.35331038800906e-16
SELE	5.91450762574359	11.428758540102	0.950338721537165	3.25201976050262e-06	1.39665031376347e-05
SELP	2.99904729876923	5.71585915010204	0.93046609054542	0.00845318745824872	0.0162314095301289
SEMA3A	2.85591338379487	4.32661607744898	0.599286883871028	6.54244863602753e-08	3.81569491264879e-07
SEMA3C	31.2811285402564	75.6876944846939	1.27476619971539	2.18227196695748e-21	6.40201477223786e-20
SEMA3D	0.952157598717949	2.28113319831633	1.26047840029304	1.25074264727016e-19	3.18439486067625e-18
SEMA3G	2.30902989846154	3.93576186071429	0.769356076887714	3.55686397885624e-09	2.57476698135479e-08
SEMA4C	23.1815472717949	38.8374483469388	0.74447155414429	3.54723526502356e-05	0.000122157327407817
SEMA4F	5.4300127425641	8.40250128571429	0.629863274694601	6.7020192495529e-10	5.3750469901219e-09
SEMA5A	4.38981868974359	9.00381021530612	1.03637429344997	3.6145775767515e-16	6.3959991202223e-15
SEMA5B	0.822586902194872	1.47674302244898	0.844178789768712	1.218862089138e-11	1.27669668625347e-10
SEMA6B	7.1172866	13.3753783367347	0.91018046332974	6.67888550689505e-21	1.87815074065065e-19
SEMA6C	4.89051685897436	7.41791441326531	0.601026676500417	3.26109587445829e-08	2.01249202501663e-07
SEMA7A	12.3634161810256	19.5452046683673	0.660737257240248	7.50559607431933e-14	1.03206905666874e-12
SENCR	1.13408457851282	1.87201569795918	0.723064294262227	5.5161480526559e-12	6.05844635171011e-11
SEPTIN11	19.2614538528205	34.2262816020408	0.829387962380777	2.97165499918874e-21	8.58863325413679e-20
SEPTIN4	1.55423591846154	2.87084036530612	0.885267602937862	8.08891062695496e-23	2.73254606395857e-21
SERPINA1	20.4747804323077	44.5517702959184	1.12163477862892	5.84903886185493e-10	4.74459197073648e-09
SERPINB11	4.77981637682051	2.71801773765306	-0.814400325074116	0.00132726022273537	0.003180492905916
SERPINB13	107.823025254462	67.3559179760714	-0.678788680420015	0.000264909506745915	0.000754322691440156
SERPINE1	237.973491174359	619.701514540816	1.38077261936566	3.78370109642029e-18	8.24751718042339e-17
SERPINE2	38.5309326979487	63.8160949642857	0.727903220917944	2.78415110604608e-07	1.45568664362014e-06
SERPINF1	81.1010365846154	151.638542244898	0.902844233216283	1.40149890527982e-22	4.6145977668148e-21
SERPING1	133.908436815385	229.342999897959	0.776260013952494	2.97211060147935e-14	4.29497501456372e-13
SERPINH1	157.111943487179	315.574953979592	1.00618985152617	3.12580338918409e-27	1.66499704761079e-25
SESN3	28.2503661846154	45.0460536581633	0.673131153605532	1.01704010840191e-07	5.74690259660703e-07
SETBP1	3.7410237774359	6.13779620459184	0.714287608797895	8.00421280014296e-11	7.47586769430468e-10
SFMBT2	1.91963112666667	2.88989542806122	0.590188177672657	7.71937295530569e-10	6.12798849000284e-09
SFRP2	77.0827695435897	520.384835010204	2.75509860687412	1.9368511127705e-42	5.77396812815085e-40
SFRP4	9.54222119882051	66.7818642401531	2.80705933229705	6.89193612256287e-23	2.36400982560085e-21
SFTA2	2.29552800446154	0.518422143367347	-2.14662678593013	2.69161127535075e-05	9.55812904992017e-05
SFXN3	23.8378871948718	39.7915141938776	0.739204427032417	2.97165499918874e-21	8.58863325413679e-20
SGCA	3.84282641133333	7.62935505137755	0.989393295522416	7.75061779343584e-13	9.50226959168524e-12
SGCB	14.1536493641026	26.1900870969388	0.887846773277338	7.55691403128178e-26	3.46884580253573e-24
SGCD	1.3159702814359	6.51190616581633	2.30695300199562	1.49840744938227e-38	2.62760056882125e-36
SGCE	8.04504249897436	14.9068706785714	0.889805484673938	3.07120094005607e-19	7.48941141741486e-18
SGCG	3.55945237641026	6.22890327586735	0.807322871144975	1.70592263482172e-10	1.51360628548394e-09
SGIP1	0.508312382102564	1.73635749642857	1.77227673372542	2.05489864850685e-39	4.0088504009058e-37
SGTB	3.6846915574359	5.88809720408163	0.676257630893495	1.72189803677986e-19	4.30667670833706e-18
SH2B3	12.6707365225641	22.063834122449	0.800183128051563	1.33979171004898e-18	3.05257360857437e-17
SH3BGRL	61.8734899435897	114.747423877551	0.891068449101823	3.69536471075138e-18	8.06623175394361e-17
SH3KBP1	15.3586646615385	23.6017800357143	0.619842882776596	1.52249449003343e-11	1.57049382061809e-10
SH3PXD2B	25.0093419082051	46.627791994898	0.898723018968647	7.48042627369638e-25	3.09673774147425e-23
SH3RF3	3.68360826666667	8.08114431632653	1.13343995157633	2.31474125414464e-28	1.33800617605316e-26
SH3RF3-AS1	0.751271975179487	1.8242042505102	1.27986008135579	4.03119800363707e-26	1.90651234068981e-24
SHANK2	2.34407336205641	4.21193866607143	0.845466705859235	5.07331394561587e-10	4.15638901570745e-09
SHC2	3.26265681846154	5.64731074387755	0.791516771969464	1.36296542482892e-10	1.22533418118116e-09
SHC4	0.784114100405128	1.24528758938776	0.667343451285318	1.07033033509541e-10	9.79744606441881e-10
SHF	1.9178224774359	3.15911362806122	0.720050645381843	3.02326160710262e-12	3.4390702552515e-11
SHISA4	11.4430722671795	20.9990410918367	0.875849006810228	2.04251129646395e-18	4.57352565335909e-17
SHISAL1	4.83528223097436	10.9107532959184	1.17407870502678	4.82763979169098e-15	7.62600953734019e-14
SHOC1	1.49370195041026	0.783396716428571	-0.931077318622831	1.19594494579001e-09	9.25848847665907e-09
SHROOM4	1.16292696353846	2.75672795408163	1.24519641030265	5.13309999641112e-24	1.95873573701683e-22
SIDT2	9.45203937948718	14.2289415816327	0.590130806077959	2.46531277167651e-20	6.71485801528016e-19
SIGLEC1	4.3442781865641	7.34687737397959	0.758014705627308	2.61473550476728e-06	1.13957489592022e-05
SIGLEC10	5.99100642769231	9.27018862295918	0.629800312686529	4.28725661522478e-06	1.79627420117619e-05
SIGLEC14	2.33455754158974	3.53470425561224	0.598440363347734	2.66027467078248e-06	1.15748276517709e-05
SIGLEC7	1.36936355517949	2.34400300204082	0.77546889590981	3.15220743827907e-10	2.6853985529051e-09
SIGLEC9	1.91121002830769	3.28734742806122	0.782437608895172	1.78668641685678e-11	1.82134649953519e-10
SIM2	6.61197618769231	3.8794416480102	-0.769232502707841	0.0296827305242016	0.0486564830680826
SIRPA	50.6207640871795	83.4762726020408	0.721636898303378	1.31363373874828e-15	2.21881837236411e-14
SIRPB2	1.16058042430769	1.91313732290816	0.721093932430285	3.37785835998442e-10	2.86045770072039e-09
SLAMF8	13.2329330010256	22.6943133673469	0.778197977319436	5.44107733943442e-13	6.82079470173116e-12
SLC11A1	2.8362664174359	4.65260539897959	0.714045778300252	1.76502081943026e-07	9.51854869690673e-07
SLC13A5	1.86782499089231	3.10642477117857	0.733895831147857	0.00577137764229456	0.0116329447066113
SLC16A2	11.6671360769231	23.6880876683673	1.02171126773501	1.17159282685568e-16	2.19508394342576e-15
SLC16A4	0.933893332923077	2.0826838122449	1.15711414645545	1.7573476062402e-17	3.58521883537135e-16
SLC22A17	4.97638818615385	8.50793638010204	0.773710217128378	1.29564061865334e-12	1.54713566452354e-11
SLC22A20P	7.88743857230769	4.83715679341837	-0.705397561770295	0.00038676665341223	0.00105788067995175
SLC24A3	13.3729960476923	22.2838296622449	0.736674474274385	6.33279817901497e-10	5.09989582971551e-09
SLC25A10	26.910651825641	16.5557381785714	-0.700845997838506	2.41442212557835e-14	3.53488612700763e-13
SLC25A25-AS1	2.60572400102564	1.57241870408163	-0.728698851376526	1.73383934287866e-06	7.81630000702116e-06
SLC26A9	5.71400599071795	2.93199277619388	-0.962620999852856	0.00111458785061835	0.00272057750775736
SLC27A5	2.44731146717949	1.43254319846939	-0.772619079394892	6.28994075928334e-06	2.536617711373e-05
SLC2A10	3.55853919430769	8.72035680459184	1.29310203980504	2.62716101953175e-25	1.12334526114608e-23
SLC2A3	10.8879760666667	28.7167585102041	1.39915710913676	1.56006180287701e-21	4.72774457427213e-20
SLC38A4	2.70012207784615	4.66994275459184	0.790380229261656	1.23047933276369e-15	2.08740118983075e-14
SLC38A5	55.4770569589744	90.9080635255102	0.712517011674454	9.26675029065687e-07	4.40530526306067e-06
SLC39A10	7.5908067425641	12.1086164081633	0.673708897869033	1.98450641484657e-13	2.62698826263871e-12
SLC39A13	22.2600897641026	37.4355206173469	0.74994840782957	8.22381458343996e-19	1.92427397606818e-17
SLC39A14	27.5325499076923	51.1637517244898	0.893983827422563	2.0548688461269e-21	6.07392766695124e-20
SLC39A8	7.86521301435897	11.9080097602041	0.598374565231988	4.01721068772041e-11	3.91120444187476e-10
SLC40A1	22.5131898210256	38.8751595459184	0.788078114092664	3.6349034956529e-09	2.62395646885545e-08
SLC41A2	2.31771989389744	5.26121057193878	1.18268857172483	1.35019454221158e-29	8.56605130906347e-28
SLC43A2	9.68594523076923	14.8985851683673	0.621210582520741	9.93053779020464e-13	1.20237318302346e-11
SLC46A3	3.67499484307692	6.02450374183673	0.713100181213386	8.599192772587e-14	1.1710960000154e-12
SLC6A15	5.40371817488205	8.73712813704082	0.693206714497653	0.000530573008328312	0.00140397733044463
SLC6A6	18.0217700010256	28.873762744898	0.680018415818774	6.4139530369811e-12	6.98552442764578e-11
SLC7A7	6.49545618153846	10.8553045867347	0.740897450729477	3.49546569485206e-11	3.42029674605367e-10
SLC7A8	92.5372386205128	139.569067112245	0.5928732768799	2.24548213691565e-07	1.19160964674745e-06
SLCO2B1	6.48996853230769	13.4456462806122	1.0508557134839	1.59041139631978e-13	2.12331485563412e-12
SLIT2	1.47795707251282	3.75820056403061	1.34643769437642	5.50020060827837e-19	1.31055925028092e-17
SLIT3	3.23620030592821	7.24383369642857	1.16245251862255	2.56818145901226e-19	6.30213962748496e-18
SLITRK6	8.63453221184615	23.2403853533163	1.42844406563268	4.23205508163317e-12	4.70779280513944e-11
SLN	66.5489624548718	99.9123427503571	0.586246739818959	3.31485371322745e-11	3.25172356394348e-10
SMAD7	16.6482459179487	25.6672020306122	0.624555856016747	3.53215202651594e-14	5.03896678956438e-13
SMAD9	1.14603141635897	1.74659675938776	0.60789997505236	2.65055582703031e-10	2.27542490607602e-09
SMARCA1	16.1273885133333	29.8581296989796	0.888610954767694	5.03825920473154e-15	7.93462274553432e-14
SMC1B	5.15412055125641	1.81012993887755	-1.50963301736191	0.018878235274737	0.0328800175959723
SMIM10	1.66864842	3.54004965918367	1.08508958379395	8.97014860315618e-22	2.7887870368418e-20
SMIM22	13.4908247369744	6.14480576979592	-1.13453923300375	4.21422794142325e-06	1.76900095432471e-05
SMIM25	3.26243420769231	4.94381488316326	0.599675916119055	3.91694129505814e-06	1.65220818356682e-05
SMIM3	39.503976825641	61.2746241734694	0.633291835121396	3.07664203309244e-14	4.4378144371972e-13
SMIM5	3.0421635748718	1.72277636928571	-0.820362287896472	2.91449601162094e-08	1.81510531737303e-07
SMOC1	5.51250257092308	10.1921152728571	0.886674171057142	4.58720915244647e-11	4.41656836781197e-10
SMOC2	5.34134048564103	12.5939469811224	1.23745674153797	1.72390638775439e-13	2.29760947853824e-12
SMPX	19.5109899133333	34.0883205563776	0.804990546708825	5.12530177863706e-10	4.19457707704188e-09
SMYD1	2.66714989235385	4.53714704903061	0.766486512389476	6.59603919759197e-11	6.24283709865481e-10
SNAI1	6.10881293538462	12.9836794234694	1.08773531637292	1.50226658701272e-26	7.4431348011135e-25
SNAI2	85.9010091179487	153.516799387755	0.837649554203654	1.96304183692984e-18	4.40822934517468e-17
SNED1	0.806730195692308	2.43399317295918	1.5931669597424	1.27008340384584e-20	3.52708037078684e-19
SNHG18	8.85412728820513	14.1105719392857	0.672354446327038	3.77550172079253e-09	2.71040733010161e-08
SNHG25	9.33331288307692	5.63572917806122	-0.727786974867549	1.11659202115327e-07	6.25059242257499e-07
SNORD104	47.0130636661538	27.5312486867347	-0.771991653439156	2.31099779166993e-07	1.22346650806178e-06
SNORD60	7.69723444666667	4.52014319642857	-0.767971712986769	1.85461555050354e-07	9.96042150609386e-07
SNORD7	1.52733507846154	0.95555275255102	-0.676609179943143	0.000130071531806219	0.000397732444533632
SNORD99	14.5851387794872	8.96896038469388	-0.701486440282777	2.75327493137976e-08	1.72087952959727e-07
SNPH	1.68145834123077	3.27086423010204	0.959958840024361	5.29585640633702e-17	1.02419369186743e-15
SNRPGP10	4.14558393641026	2.69181695714286	-0.622995019995125	1.46793916240063e-07	8.04169304805777e-07
SNTB1	3.18545716564103	6.5717271122449	1.04477213645227	3.16923045285841e-25	1.34774331547033e-23
SNX29	9.51462826153846	14.8148674030612	0.638826517534635	1.40189766544361e-14	2.10379008313254e-13
SNX9	29.7477906871795	46.6976871938775	0.650568572910575	4.39445826968226e-24	1.68511818709904e-22
SOBP	1.17645098415385	2.13429551632653	0.859318733611919	1.11239164354876e-23	4.10427810422352e-22
SOCS5	10.7215314071795	16.4122159030612	0.614259050664164	1.06135650908756e-19	2.72892768325034e-18
SOD3	10.5767802758974	19.9561975102041	0.915936335995913	8.1542307200953e-20	2.11752211062442e-18
SORBS1	2.03279529410256	4.10076230153061	1.01242718036519	1.16093148754554e-15	1.97370999195242e-14
SORBS2	1.13749321158974	2.16876678826531	0.931016990008772	5.44535243049485e-14	7.59478242919867e-13
SORCS2	7.13908699538462	16.8733601015306	1.24093580787944	9.57705568376539e-19	2.21435715639298e-17
SORL1	12.8380106035897	21.3777743311224	0.735690002251328	1.25718106688057e-11	1.31595069824313e-10
SOX11	0.738197441723077	1.64136863066327	1.15282064338557	1.04631446236171e-29	6.80409575586634e-28
SOX17	1.16531868097436	2.19038249591837	0.91045827846695	3.38894906037722e-14	4.8568712566857e-13
SOX2	100.453452647538	60.8410646798469	-0.723409846608224	0.000350353232409664	0.000967781043932323
SOX21	16.3935675454359	9.57119535984694	-0.776358824639489	0.000203949041679535	0.00059910270910832
SOX21-AS1	6.18318306446154	4.06509984622449	-0.605058931918098	0.000314985070715911	0.000881630559301152
SPANXB1	5.30612717938462	11.5681648858673	1.12442886069382	0.00898205228577716	0.0171226200102753
SPARC	351.636053333333	1646.05925357143	2.22686136665322	3.01325216145665e-51	5.22531405376155e-48
SPARCL1	41.1836728974359	96.9507051938776	1.23517889208584	7.73716970516233e-23	2.61939278933771e-21
SPATA13	2.76504388974359	4.26819989795918	0.626325364645493	8.8551242031331e-11	8.21164132134868e-10
SPATA20P1	0.870682362717949	2.79604450357143	1.68316891942904	3.6614371925306e-27	1.93708644962119e-25
SPDYC	5.36179930225641	2.02748221484694	-1.40302795962921	0.0276663927148282	0.0457258700731043
SPECC1	6.82176967538462	11.7174995408163	0.780446787362257	1.01858498290475e-19	2.62761253358586e-18
SPINK7	56.4989829954359	36.2129366171939	-0.641719724579143	0.00397905787160375	0.00838072283429416
SPINT1-AS1	20.7553497538462	13.2853182229592	-0.64365045829166	3.09613388918249e-11	3.05444763643939e-10
SPOCD1	2.30450557948718	4.93598126530612	1.09887965807871	6.73476090338546e-22	2.13203678334963e-20
SPOCK1	6.05022835353846	23.0250187061224	1.92814082828847	8.70572391911526e-30	5.73292123230514e-28
SPOCK3	1.26382516301538	2.45989325634184	0.960798817612692	6.6037160188617e-06	2.6549251907876e-05
SPON1	4.41691219097436	20.7006292137755	2.22856456363842	4.93074090671155e-37	6.87089940455778e-35
SPON2	27.1399703846154	63.4053457653061	1.22418533401485	1.24447394145145e-29	7.96004295255442e-28
SPP1	182.884530862564	454.053552321429	1.31192941188646	1.18412895117972e-06	5.50840552639699e-06
SPRED1	10.5584148476923	18.1760677346939	0.783646859535815	1.19516637962321e-22	3.99421021130181e-21
SPRED3	1.11028734507692	1.87930734336735	0.759267927609569	2.29990616033863e-14	3.37990917555603e-13
SPRR1A	5803.22333411282	3795.42965743878	-0.612591237757607	0.000254054844582838	0.000727128912415982
SPRR2A	2684.28981177641	1646.15797100969	-0.70543765341524	3.73133943752338e-05	0.000127736377717542
SPRR2C	196.731587302051	111.973069	-0.813076829087714	0.000494661812784338	0.00131883657390389
SPRR2D	1257.15837645333	797.786021296429	-0.656092661474053	0.00215236698714953	0.00485714163800502
SPRR2F	216.54354171841	96.287933094949	-1.16923023108106	0.000195799931047251	0.000577034801174609
SPRR3	1517.70568193949	760.426187623674	-0.997011924493217	9.52370691014326e-07	4.51645377534506e-06
SPRY1	9.98107148974359	19.4550346326531	0.962876943068884	2.74296931052392e-23	9.84126943203375e-22
SPRY2	12.8707729415385	19.6327111377551	0.60916071670009	1.72253732023684e-08	1.11181306687082e-07
SPRY4	11.0068694764103	18.9584830714286	0.784439331729687	6.9627022234053e-16	1.20740992889652e-14
SPTB	2.23446718707692	4.50296562744898	1.01094460611866	1.25942854602692e-08	8.31467906846114e-08
SRGN	122.25590505641	191.85448255102	0.650108322768252	1.76785459923717e-08	1.1391786428693e-07
SRL	4.36069947537949	6.55390948744898	0.587796180530502	1.28610692486852e-08	8.47290178142784e-08
SRPX	13.2282052041026	40.3975216887755	1.61064945829808	1.81971831505276e-24	7.18996044127302e-23
SRPX2	15.0136156082051	32.7917343214286	1.12706075498537	9.57843929940335e-26	4.35832950862356e-24
SSC5D	1.54993530153846	7.22401407295918	2.22059270851593	8.37798552627647e-38	1.30755220108597e-35
SSPN	4.33305327846154	10.4390509658163	1.26853467873468	8.05788082310689e-25	3.31818854897702e-23
ST3GAL2	4.94215960666667	10.4505398112245	1.08036395681039	3.56804672871187e-35	3.89416120944099e-33
ST3GAL6-AS1	0.90739930374359	1.40614163061224	0.631932456297871	1.59315878637513e-08	1.03306461785788e-07
ST6GAL2	0.7906411288	2.59697542176531	1.71573744958308	4.39424947525843e-27	2.29416614164726e-25
ST6GALNAC1	13.0954131001538	8.12445308969388	-0.688718966680909	0.0116544902815491	0.0214874931865489
ST6GALNAC5	0.599895019061538	1.70605814239796	1.50788485653817	2.89627186439491e-21	8.41752606845649e-20
ST8SIA2	0.679979938389744	2.13984932285714	1.65394512513796	4.72124570507412e-31	3.34929462359508e-29
ST8SIA4	3.04540644051282	4.56967597040816	0.585457086009523	1.67735702449813e-12	1.97573668538433e-11
STAB1	10.5497376205128	18.8929804438776	0.840643192116644	7.04623484978302e-12	7.63154665513974e-11
STAC	1.50879476261538	2.53663564704082	0.74951973770736	2.29748855256373e-12	2.65803586655761e-11
STAC3	33.9896780902564	51.453141327551	0.598162461061046	3.64753915549261e-08	2.23243700391267e-07
STARD13	2.98567025897436	8.26650337244898	1.46922237517231	5.41994686934584e-42	1.56646501462742e-39
STARD8	1.70034568410256	3.81225832193878	1.16481780150172	3.5795917426931e-25	1.51400239371846e-23
STEAP2	3.48213441902564	5.26728823316327	0.597088512212297	6.0517803154053e-10	4.89378939805858e-09
STK10	12.5868064820513	19.0112887806122	0.594944046349497	4.83375795420026e-17	9.47744477276425e-16
STK32B	0.757367357846154	2.01110363826531	1.40892228176555	6.67068079796248e-32	4.9575864387524e-30
STON1	3.18787296820513	5.52053951581633	0.792215125465004	7.87183771782634e-14	1.07862836928987e-12
STX19	7.85633332410256	4.65783152357143	-0.754197683418672	1.50294897050424e-06	6.86666410499405e-06
STX2	7.49708684974359	12.0066300204082	0.679429256975253	1.75029016405946e-19	4.37068457447616e-18
SUCNR1	1.06182818605128	1.85635633683673	0.805923326359927	7.36396159823443e-11	6.91096504291309e-10
SUGCT	7.42159936512821	13.5207254540816	0.86537053317287	5.73482834440832e-13	7.14883913507833e-12
SULF1	16.9655884015385	75.4279056734694	2.15248690214877	5.24806016183169e-40	1.10684425602307e-37
SULF2	108.166423866667	227.82232505102	1.07465638925032	2.24921128887186e-24	8.79785478331406e-23
SUN3	0.864356893948718	1.74048152933673	1.00978747275898	0.0140686887621698	0.0253428007284377
SUSD4	25.0079597828205	15.5139660510204	-0.688819813612331	0.000248785273286534	0.000714273686567869
SUSD5	1.00585804793846	1.86763832285714	0.892788378586562	4.91801261174431e-21	1.40064640203455e-19
[truncated: 252 more rows]
