# Supplementary material for: Single-cell RNA sequencing and traditional RNA sequencing reveals the role of cancer-associated fibroblasts in oral squamous cell carcinoma cohort
Source: Front Oncol. 2023 May 10;13:1195520. doi: 10.3389/fonc.2023.1195520 (PMC10206127; doi:10.3389/fonc.2023.1195520)
Supplement: Supplementary file 4 [file DataSheet_4.zip › GO.txt]

ONTOLOGY	ID	Description	GeneRatio	BgRatio	pvalue	p.adjust	qvalue	geneID	Count
BP	GO:0030198	extracellular matrix organization	37/225	393/18862	1.14581743152264e-22	1.72595525584507e-19	1.18463840562756e-19	AGT/APP/CCN2/COL1A1/COL1A2/COL4A2/COL6A1/CYP1B1/FBLN5/FBN1/FN1/GPM6B/IL6/ITGA5/ITGAV/ITGAX/ITGB1/ITGB2/LRP1/LTBP3/MMP1/MMP10/MMP11/MMP2/MMP3/MMP7/MMP9/PECAM1/PHLDB1/POSTN/SERPINE1/SH3PXD2B/SPARC/TIMP1/TIMP2/TLL1/VCAN	37
BP	GO:0043062	extracellular structure organization	37/225	394/18862	1.25207867410812e-22	1.72595525584507e-19	1.18463840562756e-19	AGT/APP/CCN2/COL1A1/COL1A2/COL4A2/COL6A1/CYP1B1/FBLN5/FBN1/FN1/GPM6B/IL6/ITGA5/ITGAV/ITGAX/ITGB1/ITGB2/LRP1/LTBP3/MMP1/MMP10/MMP11/MMP2/MMP3/MMP7/MMP9/PECAM1/PHLDB1/POSTN/SERPINE1/SH3PXD2B/SPARC/TIMP1/TIMP2/TLL1/VCAN	37
BP	GO:0045229	external encapsulating structure organization	37/225	396/18862	1.49390241417635e-22	1.72595525584507e-19	1.18463840562756e-19	AGT/APP/CCN2/COL1A1/COL1A2/COL4A2/COL6A1/CYP1B1/FBLN5/FBN1/FN1/GPM6B/IL6/ITGA5/ITGAV/ITGAX/ITGB1/ITGB2/LRP1/LTBP3/MMP1/MMP10/MMP11/MMP2/MMP3/MMP7/MMP9/PECAM1/PHLDB1/POSTN/SERPINE1/SH3PXD2B/SPARC/TIMP1/TIMP2/TLL1/VCAN	37
BP	GO:0001503	ossification	28/225	401/18862	5.25810028027952e-14	4.5561438928622e-11	3.12718595616624e-11	ACVR1/ALOX5/ALPL/CCN2/CDH11/COL1A1/COL1A2/COL6A1/EGFR/GLI1/GPM6B/IGF2/IGFBP5/IL6/JAG1/LTBP3/MEF2C/MMP2/MMP9/NPR2/PTHLH/RFLNB/S1PR1/SLC24A3/SPARC/TNFSF11/TWIST2/VCAN	28
BP	GO:0050804	modulation of chemical synaptic transmission	26/225	405/18862	3.04847353311198e-12	1.86209555470942e-09	1.27808058846639e-09	ADGRB1/ADORA1/APP/BACE1/CALB2/CAMK2A/CCL2/CDH11/CLSTN2/CSPG5/DLG4/EGFR/ITGB1/MAP1A/MEF2C/MME/NFATC4/NGF/PLCB1/RAB26/RGS4/SERPINE2/SHANK2/SORCS2/SYT7/VGF	26
BP	GO:0099177	regulation of trans-synaptic signaling	26/225	406/18862	3.22347759037984e-12	1.86209555470942e-09	1.27808058846639e-09	ADGRB1/ADORA1/APP/BACE1/CALB2/CAMK2A/CCL2/CDH11/CLSTN2/CSPG5/DLG4/EGFR/ITGB1/MAP1A/MEF2C/MME/NFATC4/NGF/PLCB1/RAB26/RGS4/SERPINE2/SHANK2/SORCS2/SYT7/VGF	26
BP	GO:0022617	extracellular matrix disassembly	13/225	81/18862	1.28408707128781e-11	6.35806541297649e-09	4.36396508437661e-09	IL6/LRP1/MMP1/MMP10/MMP11/MMP2/MMP3/MMP7/MMP9/SH3PXD2B/TIMP1/TIMP2/TLL1	13
BP	GO:0034329	cell junction assembly	25/225	425/18862	5.3962065321487e-11	2.33790648005343e-08	1.60466141613896e-08	ACTN2/ADGRB1/AGT/AMIGO2/APP/CDH11/CLSTN2/CRB3/EPHA3/FLNA/FN1/GAP43/GPC6/GPM6B/ITGA5/LIMCH1/LRP1/MEF2C/NTN1/PECAM1/PLEC/PLXND1/PRKCA/SHANK2/SORBS1	25
BP	GO:0070141	response to UV-A	7/225	14/18862	1.00083605531834e-10	3.53874408488279e-08	2.42887649401255e-08	EGFR/MME/MMP1/MMP2/MMP3/MMP9/TIMP1	7
BP	GO:0045765	regulation of angiogenesis	22/225	335/18862	1.02098790677519e-10	3.53874408488279e-08	2.42887649401255e-08	ADGRB1/AKT3/ALOX5/AQP1/COL4A2/CYBB/CYP1B1/E2F2/IL10/IL6/ITGA5/ITGAX/ITGB1/ITGB2/PLXND1/PRKCA/PTPRM/SERPINE1/SERPINF1/SPARC/THBS2/THBS4	22
BP	GO:1901342	regulation of vasculature development	22/225	341/18862	1.43515664038457e-10	4.52204810506629e-08	3.10378373901352e-08	ADGRB1/AKT3/ALOX5/AQP1/COL4A2/CYBB/CYP1B1/E2F2/IL10/IL6/ITGA5/ITGAX/ITGB1/ITGB2/PLXND1/PRKCA/PTPRM/SERPINE1/SERPINF1/SPARC/THBS2/THBS4	22
BP	GO:0048771	tissue remodeling	16/225	175/18862	3.36486428749553e-10	9.71884968371624e-08	6.67069586819288e-08	AGT/EGFR/FLNA/IGFBP5/IL6/JAG1/LTBP3/MEF2C/MMP2/PRKCA/S1PR1/SYT7/THBS4/TIMP1/TNFSF11/UBASH3B	16
BP	GO:0032963	collagen metabolic process	13/225	109/18862	5.96222403735109e-10	1.58962065488145e-07	1.09106286027639e-07	CCN2/COL1A1/COL1A2/IL6/ITGB1/MMP1/MMP10/MMP11/MMP2/MMP3/MMP7/MMP9/VIM	13
BP	GO:0071492	cellular response to UV-A	6/225	11/18862	1.18480194563959e-09	2.93323110256201e-07	2.01327247905674e-07	MME/MMP1/MMP2/MMP3/MMP9/TIMP1	6
BP	GO:0035987	endodermal cell differentiation	9/225	44/18862	2.05596860226931e-09	4.75065811697696e-07	3.26069406394993e-07	COL4A2/COL6A1/FN1/ITGA5/ITGAV/ITGB2/MMP2/MMP9/POU5F1	9
BP	GO:0048167	regulation of synaptic plasticity	15/225	176/18862	3.23054153615707e-09	6.99816060270025e-07	4.80330517875986e-07	ADGRB1/ADORA1/APP/CALB2/CAMK2A/DLG4/MAP1A/MEF2C/MME/NFATC4/SERPINE2/SHANK2/SORCS2/SYT7/VGF	15
BP	GO:0002237	response to molecule of bacterial origin	20/225	346/18862	6.76511209025074e-09	1.37928697087112e-06	9.46696800245614e-07	ALPL/C4B/CCL2/CD14/CSF2/CXCL5/DMBT1/FMO1/IL10/IL6/MEF2C/PRKCA/S100A9/SERPINE1/SPARC/TFPI/TH/TIMP4/TLR4/VIM	20
BP	GO:0001706	endoderm formation	9/225	53/18862	1.17100403524445e-08	2.25483332564293e-06	1.54764276003068e-06	COL4A2/COL6A1/FN1/ITGA5/ITGAV/ITGB2/MMP2/MMP9/POU5F1	9
BP	GO:0031589	cell-substrate adhesion	20/225	359/18862	1.25998416099726e-08	2.29847636948237e-06	1.57759789687192e-06	ACTN2/CCN2/COL1A1/CSPG5/EPHA3/FBLN5/FLNA/FN1/GPM6B/ITGA5/ITGAV/ITGB1/ITGB2/JAG1/LIMCH1/LRP1/PLAU/POSTN/SERPINE1/SORBS1	20
BP	GO:0050730	regulation of peptidyl-tyrosine phosphorylation	17/225	262/18862	1.77363602535897e-08	2.9357552894177e-06	2.01500499714034e-06	ACVR1/ADORA1/AGT/APP/CNTN1/CSF2/DLG4/EGFR/GPRC5B/IGF2/IL11/IL6/ITGA5/ITGB2/NOX4/PECAM1/THBS4	17
BP	GO:0007160	cell-matrix adhesion	16/225	230/18862	1.77873228729866e-08	2.9357552894177e-06	2.01500499714034e-06	ACTN2/CCN2/EPHA3/FBLN5/FN1/GPM6B/ITGAV/ITGB1/ITGB2/JAG1/LIMCH1/LRP1/PLAU/POSTN/SERPINE1/SORBS1	16
BP	GO:0001501	skeletal system development	23/225	486/18862	2.09415008486898e-08	3.29923827007085e-06	2.26448765158081e-06	ALPL/CCN2/CDH11/CHST11/COL1A1/COL1A2/FBN1/FGFR1/IGF2/LRRC17/LTBP3/MEF2C/MMP2/MMP9/NPR2/PTHLH/RFLNB/SH3PXD2B/TIMP1/TLL1/TNFSF11/VCAN/WNT5B	23
BP	GO:0003012	muscle system process	22/225	453/18862	2.73463464229821e-08	4.0476187555768e-06	2.77815117915497e-06	ACTA2/ACTN2/ADORA1/AGT/AKAP6/CALCRL/CCN2/DTNA/EHD3/EZH2/FLNA/FOXO1/IGFBP5/KCNE4/KCNMA1/MYH6/MYL2/PRKCA/RGS4/SORBS1/SORBS2/VIM	22
BP	GO:0001936	regulation of endothelial cell proliferation	14/225	177/18862	2.84255300632178e-08	4.0476187555768e-06	2.77815117915497e-06	AKT3/ALOX5/CCL2/CXCL12/FGFR1/IGF2/IL10/MEF2C/NR4A1/PRKCA/PTPRM/SCG2/SPARC/THBS4	14
BP	GO:0014002	astrocyte development	8/225	42/18862	3.01375297328024e-08	4.0476187555768e-06	2.77815117915497e-06	APP/EGFR/IL6/LRP1/S100A9/TLR4/TSPAN2/VIM	8
BP	GO:0060326	cell chemotaxis	18/225	306/18862	3.03629797013839e-08	4.0476187555768e-06	2.77815117915497e-06	ALOX5/CCL2/CXCL12/CXCL5/DEFB4A/FGFR1/IL10/IL16/IL6/ITGB2/LPAR1/NR4A1/S100A9/S1PR1/SCG2/SERPINE1/THBS4/TNFSF11	18
BP	GO:0007369	gastrulation	14/225	179/18862	3.27744342120136e-08	4.20726625847552e-06	2.88772792667254e-06	ACVR1/COL4A2/COL6A1/FN1/IL10/ITGA5/ITGAV/ITGB1/ITGB2/MMP2/MMP9/PHLDB1/POU5F1/WNT5B	14
BP	GO:0050673	epithelial cell proliferation	21/225	428/18862	4.83469782590847e-08	5.9846652373567e-06	4.10767559644855e-06	AKT3/ALOX5/CCL2/CXCL12/EGFR/FGFR1/GLI1/IGF2/IGFBP5/IL10/IL6/MEF2C/NR4A1/PRKCA/PTPRM/SCG2/SERPINF1/SPARC/THBS4/TLR4/TNFSF11	21
BP	GO:0071241	cellular response to inorganic substance	15/225	216/18862	5.14492299127527e-08	6.1490700302621e-06	4.22051758993906e-06	APP/AQP1/BACE1/CYBB/DLG4/EGFR/FOXO1/GUCY1B1/MEF2C/MMP3/MMP9/NFATC4/SERPINF1/SYT7/TH	15
BP	GO:0001667	ameboidal-type cell migration	22/225	473/18862	5.86553011070045e-08	6.77664245456258e-06	4.65126247374843e-06	ACVR1/ADGRB1/AGT/AKT3/CYP1B1/FGFR1/FN1/GLIPR2/ITGB1/ITGB2/MAPRE2/MEF2C/MMP9/NR4A1/PLXND1/PRKCA/PTPRG/PTPRM/SCG2/SERPINF1/SPARC/TIMP1	22
BP	GO:0031214	biomineral tissue development	13/225	160/18862	6.54772391240972e-08	7.32077776787487e-06	5.02473889373377e-06	ACVR1/ALOX5/ALPL/COL1A1/COL1A2/FOXO1/GPM6B/LTBP3/MEF2C/PTHLH/RFLNB/S1PR1/SLC24A3	13
BP	GO:0001935	endothelial cell proliferation	14/225	191/18862	7.41204746906533e-08	7.77616582027223e-06	5.33730213922169e-06	AKT3/ALOX5/CCL2/CXCL12/FGFR1/IGF2/IL10/MEF2C/NR4A1/PRKCA/PTPRM/SCG2/SPARC/THBS4	14
BP	GO:0110148	biomineralization	13/225	162/18862	7.58365634780215e-08	7.77616582027223e-06	5.33730213922169e-06	ACVR1/ALOX5/ALPL/COL1A1/COL1A2/FOXO1/GPM6B/LTBP3/MEF2C/PTHLH/RFLNB/S1PR1/SLC24A3	13
BP	GO:0030574	collagen catabolic process	8/225	47/18862	7.62809111048055e-08	7.77616582027223e-06	5.33730213922169e-06	ITGB1/MMP1/MMP10/MMP11/MMP2/MMP3/MMP7/MMP9	8
BP	GO:0032496	response to lipopolysaccharide	18/225	326/18862	7.93996257314709e-08	7.86283150815081e-06	5.39678659107141e-06	ALPL/CCL2/CD14/CSF2/CXCL5/FMO1/IL10/IL6/MEF2C/PRKCA/S100A9/SERPINE1/SPARC/TFPI/TH/TIMP4/TLR4/VIM	18
BP	GO:0050731	positive regulation of peptidyl-tyrosine phosphorylation	14/225	193/18862	8.44124212019904e-08	8.07629518769287e-06	5.5433009761551e-06	ACVR1/ADORA1/AGT/CNTN1/CSF2/DLG4/GPRC5B/IGF2/IL11/IL6/ITGA5/NOX4/PECAM1/THBS4	14
BP	GO:0090130	tissue migration	19/225	365/18862	8.64542519688346e-08	8.07629518769287e-06	5.5433009761551e-06	ACTA2/ADGRB1/AGT/AKT3/CYP1B1/FGFR1/GLIPR2/ITGB2/MAPRE2/MEF2C/MMP9/NR4A1/PLXND1/PRKCA/PTPRG/PTPRM/SCG2/SERPINF1/SPARC	19
BP	GO:0050727	regulation of inflammatory response	19/225	366/18862	9.02348767268944e-08	8.07629518769287e-06	5.5433009761551e-06	ADORA1/AGT/ALOX5/APP/CALCRL/EGFR/GPRC5B/IL10/IL16/IL1R1/IL6/LPL/MMP3/MMP9/S100A9/SERPINE1/SERPINF1/TLR4/TNFSF11	19
BP	GO:0060284	regulation of cell development	22/225	485/18862	9.08757969763479e-08	8.07629518769287e-06	5.5433009761551e-06	CSPG5/CXCL12/EFNB3/EZH2/FBN1/FLNA/FN1/IL6/LRP1/MME/NFATC4/NGF/NPR2/NTN1/PLCB1/PLXND1/POSTN/PTHLH/RFLNB/SERPINE2/SERPINF1/TNFSF11	22
BP	GO:0021782	glial cell development	11/225	112/18862	9.94833120183032e-08	8.62022898638598e-06	5.91663908319382e-06	APP/CSPG5/EGFR/IL6/LPAR1/LRP1/MXRA8/S100A9/TLR4/TSPAN2/VIM	11
BP	GO:0018108	peptidyl-tyrosine phosphorylation	19/225	369/18862	1.02506409531853e-07	8.66554183993669e-06	5.94774032200228e-06	ACVR1/ADORA1/AGT/APP/CNTN1/CSF2/DLG4/EGFR/EPHA3/FGFR1/GPRC5B/IGF2/IL11/IL6/ITGA5/ITGB2/NOX4/PECAM1/THBS4	19
BP	GO:0018212	peptidyl-tyrosine modification	19/225	372/18862	1.16293029819622e-07	9.59694384178122e-06	6.58702374416909e-06	ACVR1/ADORA1/AGT/APP/CNTN1/CSF2/DLG4/EGFR/EPHA3/FGFR1/GPRC5B/IGF2/IL11/IL6/ITGA5/ITGB2/NOX4/PECAM1/THBS4	19
BP	GO:0001704	formation of primary germ layer	11/225	115/18862	1.30729827770217e-07	1.05374321639901e-05	7.232543715072e-06	ACVR1/COL4A2/COL6A1/FN1/ITGA5/ITGAV/ITGB1/ITGB2/MMP2/MMP9/POU5F1	11
BP	GO:0046850	regulation of bone remodeling	8/225	51/18862	1.48262258662594e-07	1.1679022466467e-05	8.01609341094407e-06	EGFR/IL6/LTBP3/PRKCA/S1PR1/SYT7/TNFSF11/UBASH3B	8
BP	GO:0048708	astrocyte differentiation	9/225	72/18862	1.8481987573646e-07	1.42352375400571e-05	9.77059460033682e-06	APP/EGFR/IL6/LRP1/S100A9/SERPINE2/TLR4/TSPAN2/VIM	9
BP	GO:0050890	cognition	16/225	276/18862	2.22033639404918e-07	1.67297520473358e-05	1.14827465687669e-05	ADORA1/APP/ATXN1/DLG4/EGFR/ITGA5/MAP1A/MEF2C/MME/NFATC4/NGF/PLCB1/SERPINF1/SHANK2/SOBP/TH	16
BP	GO:0031960	response to corticosteroid	12/225	152/18862	2.90128774597058e-07	2.0978944506984e-05	1.43992512484538e-05	ALPL/AQP1/CCN2/COL1A1/CYBB/EGFR/FOXO1/IL10/IL6/SERPINF1/SPARC/TH	12
BP	GO:0043434	response to peptide hormone	20/225	435/18862	2.90533565013051e-07	2.0978944506984e-05	1.43992512484538e-05	ACTN2/CAMK2A/CCN2/COL1A1/CXCL12/CYBB/FBN1/FOXO1/GPT/IGF2/IGFBP5/IL10/LPL/NR4A1/SORBS1/SPARC/TH/TIMP1/TIMP4/VGF	20
BP	GO:0007492	endoderm development	9/225	76/18862	2.96848048318773e-07	2.09974558259769e-05	1.44119568034463e-05	COL4A2/COL6A1/FN1/ITGA5/ITGAV/ITGB2/MMP2/MMP9/POU5F1	9
BP	GO:0010631	epithelial cell migration	18/225	357/18862	3.06707478587282e-07	2.11729319421033e-05	1.45323977857544e-05	ADGRB1/AGT/AKT3/CYP1B1/FGFR1/GLIPR2/ITGB2/MAPRE2/MEF2C/MMP9/NR4A1/PLXND1/PRKCA/PTPRG/PTPRM/SCG2/SERPINF1/SPARC	18
BP	GO:0001837	epithelial to mesenchymal transition	12/225	153/18862	3.11546315362744e-07	2.11729319421033e-05	1.45323977857544e-05	ACVR1/COL1A1/DACT3/EPHA3/EZH2/FGFR1/FLNA/GLIPR2/IL6/JAG1/PHLDB1/RFLNB	12
BP	GO:0090132	epithelium migration	18/225	360/18862	3.4677380466127e-07	2.31138078260762e-05	1.58645505776209e-05	ADGRB1/AGT/AKT3/CYP1B1/FGFR1/GLIPR2/ITGB2/MAPRE2/MEF2C/MMP9/NR4A1/PLXND1/PRKCA/PTPRG/PTPRM/SCG2/SERPINF1/SPARC	18
BP	GO:0006979	response to oxidative stress	20/225	444/18862	4.01756789916676e-07	2.62733779971924e-05	1.80331746814635e-05	ALOX5/APP/AQP1/COL1A1/CYBB/CYGB/CYP1B1/CYP2E1/EGFR/EZH2/FBLN5/FOXO1/GUCY1B1/IL10/IL6/MMP2/MMP3/MMP9/NOX4/TLR4	20
BP	GO:0034614	cellular response to reactive oxygen species	12/225	159/18862	4.72267623382823e-07	3.03125848637938e-05	2.08055522192043e-05	AQP1/CYP1B1/EGFR/EZH2/FBLN5/FOXO1/GUCY1B1/IL10/IL6/MMP2/MMP3/MMP9	12
BP	GO:0030336	negative regulation of cell migration	17/225	330/18862	4.9010708807649e-07	3.04287600495947e-05	2.08852910110499e-05	ADGRB1/ADORA1/CCL2/CXCL12/CYP1B1/DPYSL3/IGFBP5/JAG1/LIMCH1/LRP1/MEF2C/PLCB1/PTPRG/PTPRM/SERPINE1/SERPINF1/TIMP1	17
BP	GO:0010466	negative regulation of peptidase activity	15/225	257/18862	4.91636053888432e-07	3.04287600495947e-05	2.08852910110499e-05	AGT/APP/AQP1/C4B/LRP1/MMP9/NGF/SERPINE1/SERPINE2/SERPINF1/SERPING1/TFPI/TIMP1/TIMP2/TIMP4	15
BP	GO:0000302	response to reactive oxygen species	14/225	224/18862	5.25311181012096e-07	3.19426061997882e-05	2.19243447661558e-05	AQP1/COL1A1/CYP1B1/CYP2E1/EGFR/EZH2/FBLN5/FOXO1/GUCY1B1/IL10/IL6/MMP2/MMP3/MMP9	14
BP	GO:0150115	cell-substrate junction organization	10/225	106/18862	5.6030029222274e-07	3.34827726352416e-05	2.29814638915316e-05	ACTN2/EPHA3/FN1/GPM6B/ITGA5/LIMCH1/LRP1/MAPRE2/PLEC/SORBS1	10
BP	GO:0050729	positive regulation of inflammatory response	11/225	133/18862	5.74644431668568e-07	3.37579254264959e-05	2.31703196355212e-05	AGT/APP/EGFR/GPRC5B/IL16/IL6/LPL/S100A9/SERPINE1/TLR4/TNFSF11	11
BP	GO:0030595	leukocyte chemotaxis	14/225	226/18862	5.84757179070903e-07	3.37794730443291e-05	2.31851092052674e-05	ALOX5/CCL2/CXCL12/CXCL5/IL10/IL16/IL6/ITGB2/S100A9/S1PR1/SCG2/SERPINE1/THBS4/TNFSF11	14
BP	GO:0050678	regulation of epithelial cell proliferation	18/225	374/18862	6.04639502634894e-07	3.43554182972548e-05	2.3580418912077e-05	AKT3/ALOX5/CCL2/CXCL12/EGFR/FGFR1/GLI1/IGF2/IL10/MEF2C/NR4A1/PRKCA/PTPRM/SCG2/SERPINF1/SPARC/THBS4/TLR4	18
BP	GO:0034599	cellular response to oxidative stress	16/225	299/18862	6.49665025589733e-07	3.58171849017809e-05	2.45837269954824e-05	ALOX5/AQP1/CYBB/CYP1B1/EGFR/EZH2/FBLN5/FOXO1/GUCY1B1/IL10/IL6/MMP2/MMP3/MMP9/NOX4/TLR4	16
BP	GO:1901888	regulation of cell junction assembly	13/225	195/18862	6.51033655167974e-07	3.58171849017809e-05	2.45837269954824e-05	ADGRB1/AGT/AMIGO2/APP/CLSTN2/CRB3/EPHA3/GPC6/GPM6B/LIMCH1/LRP1/MEF2C/NTN1	13
BP	GO:0048762	mesenchymal cell differentiation	14/225	231/18862	7.60646772871882e-07	4.11937767933428e-05	2.82740412284614e-05	ACVR1/COL1A1/DACT3/EPHA3/EZH2/FGFR1/FLNA/FN1/GLIPR2/IL6/JAG1/MEF2C/PHLDB1/RFLNB	14
BP	GO:0007596	blood coagulation	17/225	342/18862	8.04812437676425e-07	4.24969224145669e-05	2.91684771333317e-05	COL1A1/COL1A2/EHD2/EHD3/ENTPD1/F10/FLNA/FN1/IL6/PLAU/PRKCA/SERPINE1/SERPINE2/SERPING1/TFPI/TLR4/UBASH3B	17
BP	GO:0007568	aging	16/225	304/18862	8.09231644362786e-07	4.24969224145669e-05	2.91684771333317e-05	AKT3/APP/CCN2/COL4A2/IGFBP5/IL10/ITGB2/LRP1/MME/MMP7/NOX4/SERPINE1/SERPINF1/TH/TIMP1/TIMP2	16
BP	GO:0045124	regulation of bone resorption	7/225	44/18862	8.24344301163048e-07	4.26444380273302e-05	2.92697269541004e-05	EGFR/IL6/LTBP3/PRKCA/S1PR1/TNFSF11/UBASH3B	7
BP	GO:0034103	regulation of tissue remodeling	9/225	86/18862	8.642431262195e-07	4.40509805217174e-05	3.02351310411156e-05	EGFR/IL6/LTBP3/PRKCA/S1PR1/SYT7/THBS4/TNFSF11/UBASH3B	9
BP	GO:2000146	negative regulation of cell motility	17/225	345/18862	9.07878543362308e-07	4.54817888048963e-05	3.12171903602107e-05	ADGRB1/ADORA1/CCL2/CXCL12/CYP1B1/DPYSL3/IGFBP5/JAG1/LIMCH1/LRP1/MEF2C/PLCB1/PTPRG/PTPRM/SERPINE1/SERPINF1/TIMP1	17
BP	GO:0007611	learning or memory	14/225	235/18862	9.34049018345468e-07	4.54817888048963e-05	3.12171903602107e-05	APP/ATXN1/DLG4/EGFR/ITGA5/MAP1A/MEF2C/MME/NFATC4/NGF/PLCB1/SERPINF1/SHANK2/TH	14
BP	GO:0007599	hemostasis	17/225	346/18862	9.44803460459474e-07	4.54817888048963e-05	3.12171903602107e-05	COL1A1/COL1A2/EHD2/EHD3/ENTPD1/F10/FLNA/FN1/IL6/PLAU/PRKCA/SERPINE1/SERPINE2/SERPING1/TFPI/TLR4/UBASH3B	17
BP	GO:0045861	negative regulation of proteolysis	17/225	346/18862	9.44803460459474e-07	4.54817888048963e-05	3.12171903602107e-05	AGT/APP/AQP1/C4B/IL10/LRP1/MAP1A/MMP9/NGF/SERPINE1/SERPINE2/SERPINF1/SERPING1/TFPI/TIMP1/TIMP2/TIMP4	17
BP	GO:0050817	coagulation	17/225	347/18862	9.83083768112526e-07	4.6192451358821e-05	3.17049655513516e-05	COL1A1/COL1A2/EHD2/EHD3/ENTPD1/F10/FLNA/FN1/IL6/PLAU/PRKCA/SERPINE1/SERPINE2/SERPING1/TFPI/TLR4/UBASH3B	17
BP	GO:0010975	regulation of neuron projection development	19/225	428/18862	9.86220831088504e-07	4.6192451358821e-05	3.17049655513516e-05	CCDC88A/CNTN1/CXCL12/DPYSL3/EFNB3/EPHA3/EZH2/FLNA/FN1/LPAR1/LRP1/NFATC4/NGF/NTN1/PLXND1/PTPRG/S100A9/SERPINF1/VIM	19
BP	GO:0030282	bone mineralization	10/225	113/18862	1.01563563332967e-06	4.69359080682754e-05	3.22152495624571e-05	ACVR1/ALOX5/COL1A2/GPM6B/LTBP3/MEF2C/PTHLH/RFLNB/S1PR1/SLC24A3	10
BP	GO:0051271	negative regulation of cellular component movement	17/225	352/18862	1.19640692393094e-06	5.45624526097978e-05	3.74498566216609e-05	ADGRB1/ADORA1/CCL2/CXCL12/CYP1B1/DPYSL3/IGFBP5/JAG1/LIMCH1/LRP1/MEF2C/PLCB1/PTPRG/PTPRM/SERPINE1/SERPINF1/TIMP1	17
BP	GO:0035051	cardiocyte differentiation	11/225	144/18862	1.26972161865699e-06	5.64212196187837e-05	3.87256526068124e-05	ACTN2/ACVR1/AKAP6/EGFR/FHOD3/JAG1/MEF2C/MYH6/MYL2/RGS4/SORBS2	11
BP	GO:0050806	positive regulation of synaptic transmission	11/225	144/18862	1.26972161865699e-06	5.64212196187837e-05	3.87256526068124e-05	ADORA1/APP/CALB2/CCL2/CLSTN2/DLG4/EGFR/MME/NFATC4/SERPINE2/SHANK2	11
BP	GO:0001819	positive regulation of cytokine production	19/225	437/18862	1.34359535013757e-06	5.8948120045276e-05	4.04600331953484e-05	AGT/APP/CD14/CSF2/CYP1B1/GPRC5B/IL10/IL16/IL1R1/IL6/LPL/LRP1/NFATC4/PLCB1/POSTN/POU2F2/SERPINE1/TLR4/TLR8	19
BP	GO:2001257	regulation of cation channel activity	12/225	177/18862	1.48124881627659e-06	6.41751049651834e-05	4.4047662168225e-05	ACTN2/AKAP6/APP/CCL2/DLG4/EHD3/GEM/ITGB1/KCNE4/MEF2C/MMP9/SHANK2	12
BP	GO:0010001	glial cell differentiation	13/225	210/18862	1.5021743770326e-06	6.42782270468516e-05	4.41184417426078e-05	APP/CSPG5/EGFR/GAP43/IL6/LPAR1/LRP1/MXRA8/S100A9/SERPINE2/TLR4/TSPAN2/VIM	13
BP	GO:0010951	negative regulation of endopeptidase activity	14/225	245/18862	1.53221252511322e-06	6.4764007463932e-05	4.4451865298535e-05	AGT/APP/AQP1/C4B/MMP9/NGF/SERPINE1/SERPINE2/SERPINF1/SERPING1/TFPI/TIMP1/TIMP2/TIMP4	14
BP	GO:0042063	gliogenesis	15/225	283/18862	1.65104090774232e-06	6.89458769425891e-05	4.7322161718423e-05	APP/CCL2/CSPG5/EGFR/EZH2/GAP43/IL6/LPAR1/LRP1/MXRA8/S100A9/SERPINE2/TLR4/TSPAN2/VIM	15
BP	GO:0042692	muscle cell differentiation	17/225	362/18862	1.7531423257472e-06	7.23379916790451e-05	4.96503966940936e-05	ACTN2/ACVR1/ADGRB1/AKAP6/EHD2/EZH2/FHOD3/IGF2/IGFBP5/MEF2C/MYH6/MYL2/NFATC4/RGS4/SORBS2/SYNE1/WNT5B	17
BP	GO:0060485	mesenchyme development	15/225	287/18862	1.96458784256506e-06	8.01089583803588e-05	5.49841303306134e-05	ACTA2/ACVR1/COL1A1/DACT3/EPHA3/EZH2/FGFR1/FLNA/FN1/GLIPR2/IL6/JAG1/MEF2C/PHLDB1/RFLNB	15
BP	GO:0033627	cell adhesion mediated by integrin	8/225	72/18862	2.24784011665761e-06	8.93546300024261e-05	6.1330052481393e-05	CYP1B1/FBN1/ITGA5/ITGAV/ITGB1/ITGB2/PLAU/SERPINE1	8
BP	GO:0010810	regulation of cell-substrate adhesion	13/225	218/18862	2.27816694229153e-06	8.93546300024261e-05	6.1330052481393e-05	COL1A1/CSPG5/EPHA3/FLNA/FN1/GPM6B/ITGA5/JAG1/LIMCH1/LRP1/PLAU/POSTN/SERPINE1	13
BP	GO:0097529	myeloid leukocyte migration	13/225	218/18862	2.27816694229153e-06	8.93546300024261e-05	6.1330052481393e-05	CCL2/CXCL12/CXCL5/IL1R1/IL6/ITGB2/PECAM1/PLCB1/S100A9/SCG2/SERPINE1/THBS4/TNFSF11	13
BP	GO:0043277	apoptotic cell clearance	7/225	51/18862	2.32022986157483e-06	8.93546300024261e-05	6.1330052481393e-05	ADGRB1/C2/C4B/CCL2/ITGAV/LRP1/MFGE8	7
BP	GO:1904645	response to amyloid-beta	7/225	51/18862	2.32022986157483e-06	8.93546300024261e-05	6.1330052481393e-05	APP/BACE1/LRP1/MMP2/MMP3/MMP9/TLR4	7
BP	GO:0050808	synapse organization	18/225	412/18862	2.40600734539756e-06	9.16397962543729e-05	6.28985147553323e-05	ADGRB1/AMIGO2/APP/CLSTN2/DLG4/ELFN1/FLNA/GAP43/GPC6/IL10/MEF2C/NFATC4/NTN1/PCDHGC3/PLXND1/SHANK2/SPARC/SPARCL1	18
BP	GO:0010469	regulation of signaling receptor activity	12/225	188/18862	2.785073573763e-06	0.000104924619637636	7.20167766213315e-05	ACTN2/ADORA1/APP/CCL2/DKK3/DLG4/IL10/ITGB1/MEF2C/PLAU/SERPINE1/SHANK2	12
BP	GO:0014897	striated muscle hypertrophy	9/225	99/18862	2.84523492636575e-06	0.000106038540374018	7.27813348453492e-05	AGT/AKAP6/EZH2/FOXO1/IGFBP5/MYH6/PRKCA/RGS4/SORBS2	9
BP	GO:0001649	osteoblast differentiation	13/225	223/18862	2.92753748860842e-06	0.00010737290643724	7.36971994254448e-05	ACVR1/ALPL/COL1A1/COL6A1/GLI1/IGF2/IGFBP5/IL6/JAG1/MEF2C/PTHLH/TWIST2/VCAN	13
BP	GO:0071248	cellular response to metal ion	12/225	189/18862	2.94299656997628e-06	0.00010737290643724	7.36971994254448e-05	APP/AQP1/BACE1/CYBB/DLG4/EGFR/MEF2C/MMP9/NFATC4/SERPINF1/SYT7/TH	12
BP	GO:0040013	negative regulation of locomotion	17/225	377/18862	3.03227001180401e-06	0.000109447191881713	7.51209201119661e-05	ADGRB1/ADORA1/CCL2/CXCL12/CYP1B1/DPYSL3/IGFBP5/JAG1/LIMCH1/LRP1/MEF2C/PLCB1/PTPRG/PTPRM/SERPINE1/SERPINF1/TIMP1	17
BP	GO:0007044	cell-substrate junction assembly	9/225	100/18862	3.09458303647081e-06	0.000109447191881713	7.51209201119661e-05	ACTN2/EPHA3/FN1/GPM6B/ITGA5/LIMCH1/LRP1/PLEC/SORBS1	9
BP	GO:0010717	regulation of epithelial to mesenchymal transition	9/225	100/18862	3.09458303647081e-06	0.000109447191881713	7.51209201119661e-05	ACVR1/COL1A1/DACT3/EPHA3/EZH2/GLIPR2/IL6/JAG1/PHLDB1	9
BP	GO:0002576	platelet degranulation	10/225	128/18862	3.17628553225368e-06	0.000111202077321124	7.63254152354419e-05	ACTN2/APP/FLNA/FN1/IGF2/PECAM1/SERPINE1/SERPING1/SPARC/TIMP1	10
BP	GO:0014812	muscle cell migration	9/225	101/18862	3.36249331592144e-06	0.000115390117158255	7.91999467846009e-05	IGFBP5/LPAR1/LRP1/MEF2C/NOX4/PLAU/POSTN/SERPINE1/THBS4	9
BP	GO:0014896	muscle hypertrophy	9/225	101/18862	3.36249331592144e-06	0.000115390117158255	7.91999467846009e-05	AGT/AKAP6/EZH2/FOXO1/IGFBP5/MYH6/PRKCA/RGS4/SORBS2	9
BP	GO:0031099	regeneration	12/225	192/18862	3.46518925983258e-06	0.000116731233508093	8.01204445373981e-05	CPQ/CXCL12/EGFR/EZH2/FLNA/GAP43/GLI1/IL10/IL6/LRP1/NREP/POSTN	12
BP	GO:1904062	regulation of cation transmembrane transport	16/225	340/18862	3.46893163627628e-06	0.000116731233508093	8.01204445373981e-05	ACTN2/AKAP6/APP/CCL2/DLG4/EHD3/FLNA/GEM/ITGB1/KCNE4/MEF2C/MMP9/RGS4/SHANK2/UBASH3B/WNK2	16
BP	GO:0016049	cell growth	19/225	470/18862	3.89512913954756e-06	0.000129184563286635	8.86679967891988e-05	AGT/AKAP6/APP/CXCL12/DACT3/DCLK1/EGFR/FN1/IGFBP5/LRP1/MEG3/MYL2/NGF/NTN1/POSTN/RGS4/S100A9/SERPINE2/SORBS2	19
BP	GO:2000343	positive regulation of chemokine (C-X-C motif) ligand 2 production	4/225	10/18862	3.91355428306309e-06	0.000129184563286635	8.86679967891988e-05	LPL/LRP1/POSTN/TLR4	4
BP	GO:0062197	cellular response to chemical stress	16/225	347/18862	4.49826560790464e-06	0.000145055351204406	9.95611788872223e-05	ALOX5/AQP1/CYBB/CYP1B1/EGFR/EZH2/FBLN5/FOXO1/GUCY1B1/IL10/IL6/MMP2/MMP3/MMP9/NOX4/TLR4	16
BP	GO:0071222	cellular response to lipopolysaccharide	12/225	197/18862	4.5183472940946e-06	0.000145055351204406	9.95611788872223e-05	CCL2/CD14/CSF2/CXCL5/IL10/IL6/MEF2C/PRKCA/SERPINE1/TFPI/TLR4/VIM	12
BP	GO:1903034	regulation of response to wounding	11/225	164/18862	4.52671175876367e-06	0.000145055351204406	9.95611788872223e-05	ALOX5/FLNA/IL10/ITGB1/LRP1/PLAU/SERPINE1/SERPINE2/SERPING1/TFPI/UBASH3B	11
BP	GO:0051146	striated muscle cell differentiation	14/225	269/18862	4.5617522450318e-06	0.000145055351204406	9.95611788872223e-05	ACTN2/ACVR1/ADGRB1/AKAP6/EHD2/EZH2/FHOD3/IGF2/IGFBP5/MEF2C/MYH6/MYL2/RGS4/SORBS2	14
BP	GO:0007229	integrin-mediated signaling pathway	9/225	106/18862	5.02208223452529e-06	0.000158241245680588	0.00010861153923471	CCN2/FLNA/FN1/ITGA5/ITGAV/ITGAX/ITGB1/ITGB2/TIMP1	9
BP	GO:0098742	cell-cell adhesion via plasma-membrane adhesion molecules	14/225	273/18862	5.40616695804071e-06	0.000168808780869992	0.00011586474466735	ACVR1/AMIGO2/CADM3/CDH11/CLSTN2/GPC6/IL10/ITGA5/ITGB1/ITGB2/PCDHGC3/PECAM1/PTPRM/SPARCL1	14
BP	GO:0014910	regulation of smooth muscle cell migration	8/225	81/18862	5.50977253967096e-06	0.000170507782343746	0.000117030882891507	IGFBP5/LPAR1/LRP1/MEF2C/NOX4/PLAU/POSTN/SERPINE1	8
BP	GO:0001938	positive regulation of endothelial cell proliferation	9/225	108/18862	5.85984395889097e-06	0.00017973645275678	0.000123365135976652	AKT3/CXCL12/FGFR1/IGF2/IL10/NR4A1/PRKCA/SCG2/THBS4	9
BP	GO:0055006	cardiac cell development	8/225	83/18862	6.62003812417596e-06	0.000200583985518	0.000137674190564181	ACTN2/AKAP6/FHOD3/JAG1/MYH6/MYL2/RGS4/SORBS2	8
BP	GO:0043542	endothelial cell migration	14/225	278/18862	6.65526784032601e-06	0.000200583985518	0.000137674190564181	ADGRB1/AGT/AKT3/CYP1B1/FGFR1/ITGB2/MEF2C/NR4A1/PLXND1/PRKCA/PTPRM/SCG2/SERPINF1/SPARC	14
BP	GO:0072593	reactive oxygen species metabolic process	14/225	281/18862	7.52205904414232e-06	0.000224753936612045	0.000154263642829053	ADGRB1/AGT/ALOX5/CCN2/CYBB/CYP1B1/EGFR/FBLN5/IL10/ITGB2/MMP3/NOX4/SH3PXD2B/TLR4	14
BP	GO:0050829	defense response to Gram-negative bacterium	8/225	85/18862	7.91378146603365e-06	0.000234437321036518	0.000160909996520342	ADGRB1/AQP1/DEFB4A/DMBT1/IL6/MPEG1/SERPINE1/TLR4	8
BP	GO:0071219	cellular response to molecule of bacterial origin	12/225	209/18862	8.26848172662946e-06	0.00024286913274998	0.000166697312240701	CCL2/CD14/CSF2/CXCL5/IL10/IL6/MEF2C/PRKCA/SERPINE1/TFPI/TLR4/VIM	12
BP	GO:0045766	positive regulation of angiogenesis	11/225	175/18862	8.42894275638465e-06	0.000243455963280243	0.000167100093240608	AKT3/AQP1/CYBB/CYP1B1/IL10/ITGA5/ITGAX/ITGB1/ITGB2/PRKCA/SERPINE1	11
BP	GO:1904018	positive regulation of vasculature development	11/225	175/18862	8.42894275638465e-06	0.000243455963280243	0.000167100093240608	AKT3/AQP1/CYBB/CYP1B1/IL10/ITGA5/ITGAX/ITGB1/ITGB2/PRKCA/SERPINE1	11
BP	GO:0045453	bone resorption	7/225	62/18862	8.81900560401518e-06	0.000252617135731542	0.000173388017964979	EGFR/IL6/LTBP3/PRKCA/S1PR1/TNFSF11/UBASH3B	7
BP	GO:0055007	cardiac muscle cell differentiation	9/225	114/18862	9.12902593679572e-06	0.000259354130302738	0.00017801206744744	ACTN2/ACVR1/AKAP6/FHOD3/MEF2C/MYH6/MYL2/RGS4/SORBS2	9
BP	GO:0052547	regulation of peptidase activity	18/225	455/18862	9.47545898677056e-06	0.000267007649171925	0.000183265188789914	AGT/APP/AQP1/C4B/CCN2/FN1/LRP1/MMP9/NGF/S100A9/SERPINE1/SERPINE2/SERPINF1/SERPING1/TFPI/TIMP1/TIMP2/TIMP4	18
BP	GO:0006509	membrane protein ectodomain proteolysis	6/225	42/18862	9.87576801093462e-06	0.000276043644563705	0.000189467196135079	BACE1/IL10/MMP7/TIMP1/TIMP2/TIMP4	6
BP	GO:0014909	smooth muscle cell migration	8/225	88/18862	1.02511046395846e-05	0.000280641484281015	0.000192623000721321	IGFBP5/LPAR1/LRP1/MEF2C/NOX4/PLAU/POSTN/SERPINE1	8
BP	GO:0034644	cellular response to UV	8/225	88/18862	1.02511046395846e-05	0.000280641484281015	0.000192623000721321	AQP1/MME/MMP1/MMP2/MMP3/MMP9/NFATC4/TIMP1	8
BP	GO:0016525	negative regulation of angiogenesis	10/225	146/18862	1.02831703703661e-05	0.000280641484281015	0.000192623000721321	ADGRB1/ALOX5/COL4A2/E2F2/PTPRM/SERPINE1/SERPINF1/SPARC/THBS2/THBS4	10
BP	GO:0007409	axonogenesis	18/225	460/18862	1.098562392207e-05	0.000297470097764803	0.000204173602498999	ADGRB1/APP/CDH11/CXCL12/DCLK1/EFNB3/EPHA3/FN1/GAP43/LRP1/MAP1A/NCAM1/NGF/NTN1/PLXND1/PRKCA/PTPRM/TRIO	18
BP	GO:0046849	bone remodeling	8/225	89/18862	1.11491701420795e-05	0.000299558323352306	0.000205606891237043	EGFR/IL6/LTBP3/PRKCA/S1PR1/SYT7/TNFSF11/UBASH3B	8
BP	GO:2000181	negative regulation of blood vessel morphogenesis	10/225	148/18862	1.15908565180807e-05	0.000309030066858983	0.000212107981626416	ADGRB1/ALOX5/COL4A2/E2F2/PTPRM/SERPINE1/SERPINF1/SPARC/THBS2/THBS4	10
BP	GO:1901343	negative regulation of vasculature development	10/225	149/18862	1.22967960143597e-05	0.000325348816685272	0.000223308629911233	ADGRB1/ALOX5/COL4A2/E2F2/PTPRM/SERPINE1/SERPINF1/SPARC/THBS2/THBS4	10
BP	GO:0051960	regulation of nervous system development	17/225	422/18862	1.33650789833345e-05	0.000350934573910889	0.000240869844516236	ADGRB1/AMIGO2/CLSTN2/CXCL12/EFNB3/EZH2/FN1/IL6/ITGAX/LRP1/MME/NFATC4/NGF/NTN1/PLXND1/SERPINE2/SERPINF1	17
BP	GO:0032412	regulation of ion transmembrane transporter activity	13/225	257/18862	1.36139745412029e-05	0.000354782223757964	0.000243510743673277	ACTN2/AKAP6/APP/CCL2/DLG4/EHD3/GEM/ITGB1/KCNE4/MEF2C/MMP9/SHANK2/WNK2	13
BP	GO:0045444	fat cell differentiation	12/225	221/18862	1.45119703685737e-05	0.000375361860428928	0.000257635923275542	ALOX5/DIO2/FOXO1/IL11/IL6/JAG1/LPL/MMP11/NR4A1/PLCB1/TRIO/WNT5B	12
BP	GO:0042177	negative regulation of protein catabolic process	9/225	121/18862	1.48050549371481e-05	0.000379307863430835	0.00026034432877386	ADGRB1/EGFR/FLNA/IL10/MAP1A/SERPINE2/TIMP1/TIMP2/TIMP4	9
BP	GO:0085029	extracellular matrix assembly	6/225	45/18862	1.48834014502578e-05	0.000379307863430835	0.00026034432877386	AGT/COL1A2/FBLN5/GPM6B/LTBP3/PHLDB1	6
BP	GO:0051591	response to cAMP	8/225	93/18862	1.54340261615947e-05	0.000390469596175818	0.000268005371688082	AKAP6/APP/AQP1/COL1A1/IGFBP5/NOX4/SPARC/VGF	8
BP	GO:0050764	regulation of phagocytosis	8/225	94/18862	1.66985144267224e-05	0.000419398920311739	0.000287861499652118	C2/C4B/CCL2/DOCK2/ITGAV/LRP1/MFGE8/SYT7	8
BP	GO:0051962	positive regulation of nervous system development	13/225	263/18862	1.73833779644041e-05	0.00043093540989254	0.000295779763220803	ADGRB1/AMIGO2/CLSTN2/CXCL12/FN1/IL6/LRP1/MME/NGF/NTN1/PLXND1/SERPINE2/SERPINF1	13
BP	GO:0031346	positive regulation of cell projection organization	15/225	344/18862	1.74065081895429e-05	0.00043093540989254	0.000295779763220803	CCDC88A/CNTN1/CXCL12/DLG4/DPYSL3/EPHA3/EZH2/FLNA/FN1/LRP1/NGF/NTN1/PLXND1/S100A9/SERPINF1	15
BP	GO:0032602	chemokine production	8/225	95/18862	1.80489464716071e-05	0.000443671265748867	0.00030452123199576	APP/IL10/IL6/LPL/LRP1/POSTN/S100A9/TLR4	8
BP	GO:0031032	actomyosin structure organization	11/225	191/18862	1.92031312890398e-05	0.000468718683435295	0.000321712948207783	ACTN2/CCDC88A/CCN2/FHOD3/LIMCH1/LPAR1/MYH6/MYL2/NOX4/S1PR1/SORBS1	11
BP	GO:0003300	cardiac muscle hypertrophy	8/225	96/18862	1.94899423148292e-05	0.000469112083772209	0.000321982965142646	AGT/AKAP6/EZH2/FOXO1/MYH6/PRKCA/RGS4/SORBS2	8
BP	GO:0048661	positive regulation of smooth muscle cell proliferation	8/225	96/18862	1.94899423148292e-05	0.000469112083772209	0.000321982965142646	CALCRL/EGFR/IGFBP5/IL10/IL6/MMP2/MMP9/S1PR1	8
BP	GO:0045123	cellular extravasation	7/225	70/18862	1.98291112177802e-05	0.000473984134350526	0.000325326978963218	CCL2/CXCL12/IL1R1/ITGB1/ITGB2/PECAM1/PLCB1	7
BP	GO:2000377	regulation of reactive oxygen species metabolic process	11/225	192/18862	2.01595808046269e-05	0.000478582925129019	0.000328483436326293	ADGRB1/AGT/ALOX5/CYP1B1/EGFR/FBLN5/IL10/ITGB2/MMP3/NOX4/TLR4	11
BP	GO:0061572	actin filament bundle organization	10/225	158/18862	2.05046570644017e-05	0.000483463546838206	0.00033183333308663	CCDC88A/CCN2/DPYSL3/FLNA/LIMCH1/LPAR1/NOX4/RFLNB/S1PR1/SORBS1	10
BP	GO:0022898	regulation of transmembrane transporter activity	13/225	268/18862	2.11951572010469e-05	0.000496367667965058	0.000340690293558791	ACTN2/AKAP6/APP/CCL2/DLG4/EHD3/GEM/ITGB1/KCNE4/MEF2C/MMP9/SHANK2/WNK2	13
BP	GO:0030195	negative regulation of blood coagulation	6/225	48/18862	2.17651002919508e-05	0.000506294212160413	0.000347503544046689	PLAU/SERPINE1/SERPINE2/SERPING1/TFPI/UBASH3B	6
BP	GO:0010038	response to metal ion	15/225	352/18862	2.27570350513912e-05	0.000525839223254147	0.000360918590990486	APP/AQP1/BACE1/CD14/CYBB/DLG4/EGFR/KCNMA1/MEF2C/MMP9/NFATC4/SERPINF1/SPARC/SYT7/TH	15
BP	GO:0071732	cellular response to nitric oxide	4/225	15/18862	2.42710476137325e-05	0.000556303645286901	0.000381828359203206	AQP1/FOXO1/GUCY1B1/MMP3	4
BP	GO:0071216	cellular response to biotic stimulus	12/225	233/18862	2.45388518138364e-05	0.000556303645286901	0.000381828359203206	CCL2/CD14/CSF2/CXCL5/IL10/IL6/MEF2C/PRKCA/SERPINE1/TFPI/TLR4/VIM	12
BP	GO:1900047	negative regulation of hemostasis	6/225	49/18862	2.45569699160115e-05	0.000556303645286901	0.000381828359203206	PLAU/SERPINE1/SERPINE2/SERPING1/TFPI/UBASH3B	6
BP	GO:0043266	regulation of potassium ion transport	8/225	100/18862	2.6258328027497e-05	0.000588181954790692	0.000403708572851145	ACTN2/ADORA1/AKAP6/FLNA/ITGB1/KCNE4/RGS4/WNK2	8
BP	GO:0046683	response to organophosphorus	9/225	130/18862	2.63035784744828e-05	0.000588181954790692	0.000403708572851145	AKAP6/APP/AQP1/COL1A1/IGFBP5/LPAR1/NOX4/SPARC/VGF	9
BP	GO:0061045	negative regulation of wound healing	7/225	74/18862	2.85901652248778e-05	0.000635214824804015	0.000435990373874654	ALOX5/PLAU/SERPINE1/SERPINE2/SERPING1/TFPI/UBASH3B	7
BP	GO:0097421	liver regeneration	5/225	31/18862	3.04795416586686e-05	0.000672879562986912	0.000461842200124646	EGFR/EZH2/GLI1/IL10/IL6	5
BP	GO:0010718	positive regulation of epithelial to mesenchymal transition	6/225	51/18862	3.10045277293202e-05	0.000680137298163441	0.000466823668675973	ACVR1/COL1A1/EZH2/GLIPR2/IL6/JAG1	6
BP	GO:0002446	neutrophil mediated immunity	18/225	499/18862	3.23899617755908e-05	0.000706060424617595	0.000484616442322642	ALOX5/CD14/CYBB/DOCK2/IL6/ITGAV/ITGAX/ITGB2/LAIR1/LCN2/MME/MMP9/PECAM1/PLAU/QPCT/S100A9/SLC2A3/TIMP2	18
BP	GO:0050679	positive regulation of epithelial cell proliferation	11/225	203/18862	3.37275302507808e-05	0.000730622624057538	0.000501475120833977	AKT3/CXCL12/EGFR/FGFR1/IGF2/IL10/NR4A1/PRKCA/SCG2/THBS4/TLR4	11
BP	GO:0030500	regulation of bone mineralization	7/225	76/18862	3.40390327212098e-05	0.000732790605041696	0.000502963151029317	ACVR1/ALOX5/GPM6B/LTBP3/MEF2C/RFLNB/S1PR1	7
BP	GO:0050819	negative regulation of coagulation	6/225	52/18862	3.47023996910801e-05	0.000742459983514097	0.000509599891499942	PLAU/SERPINE1/SERPINE2/SERPING1/TFPI/UBASH3B	6
BP	GO:0051384	response to glucocorticoid	9/225	135/18862	3.54706450323459e-05	0.000754240832405589	0.00051768587518955	ALPL/AQP1/EGFR/FOXO1/IL10/IL6/SERPINF1/SPARC/TH	9
BP	GO:0051346	negative regulation of hydrolase activity	17/225	456/18862	3.57710109689453e-05	0.000755989780599783	0.000518886295184958	AGT/APP/AQP1/C4B/CAMK2A/ELFN1/LRP1/MMP9/NGF/SERPINE1/SERPINE2/SERPINF1/SERPING1/TFPI/TIMP1/TIMP2/TIMP4	17
BP	GO:0090257	regulation of muscle system process	12/225	243/18862	3.7052529546925e-05	0.000773950408289437	0.000531213873943611	ADORA1/AGT/AKAP6/CALCRL/CCN2/EHD3/FOXO1/IGFBP5/KCNMA1/MYL2/PRKCA/RGS4	12
BP	GO:0055013	cardiac muscle cell development	7/225	77/18862	3.70674459827024e-05	0.000773950408289437	0.000531213873943611	ACTN2/AKAP6/FHOD3/MYH6/MYL2/RGS4/SORBS2	7
BP	GO:0032409	regulation of transporter activity	13/225	283/18862	3.73696411695268e-05	0.000775587881997484	0.000532337781551406	ACTN2/AKAP6/APP/CCL2/DLG4/EHD3/GEM/ITGB1/KCNE4/MEF2C/MMP9/SHANK2/WNK2	13
BP	GO:0048639	positive regulation of developmental growth	10/225	170/18862	3.84563610773669e-05	0.000793391354131866	0.000544557493952689	AKAP6/CXCL12/FN1/GLI1/IGF2/LRP1/MEF2C/NGF/NTN1/PLCB1	10
BP	GO:0072567	chemokine (C-X-C motif) ligand 2 production	4/225	17/18862	4.15321731636852e-05	0.000841815860732942	0.000577794468143605	LPL/LRP1/POSTN/TLR4	4
BP	GO:1902170	cellular response to reactive nitrogen species	4/225	17/18862	4.15321731636852e-05	0.000841815860732942	0.000577794468143605	AQP1/FOXO1/GUCY1B1/MMP3	4
BP	GO:2000341	regulation of chemokine (C-X-C motif) ligand 2 production	4/225	17/18862	4.15321731636852e-05	0.000841815860732942	0.000577794468143605	LPL/LRP1/POSTN/TLR4	4
BP	GO:0048738	cardiac muscle tissue development	11/225	208/18862	4.21311828826541e-05	0.000848992324833017	0.000582720154925326	ACTN2/ACVR1/AKAP6/FHOD3/GLI1/MEF2C/MYH6/MYL2/RGS4/S1PR1/SORBS2	11
BP	GO:0007613	memory	8/225	107/18862	4.28269321846479e-05	0.000858023970820749	0.000588919176983901	ATXN1/ITGA5/MAP1A/NFATC4/NGF/PLCB1/SERPINF1/TH	8
BP	GO:1990778	protein localization to cell periphery	14/225	329/18862	4.34427872835228e-05	0.000865360348992472	0.000593954623477081	ACTN2/CCDC88A/CRB3/DLG4/EGFR/EHD2/EHD3/EPHA3/FLNA/GPC6/ITGB1/LRP1/RAB26/SORBS1	14
BP	GO:0007416	synapse assembly	10/225	173/18862	4.46216193501292e-05	0.00087418854803001	0.000600014006301158	ADGRB1/AMIGO2/APP/CLSTN2/GAP43/GPC6/MEF2C/NTN1/PLXND1/SHANK2	10
BP	GO:0050921	positive regulation of chemotaxis	9/225	139/18862	4.46304519072615e-05	0.00087418854803001	0.000600014006301158	CXCL12/FGFR1/IL16/IL6/LPAR1/S1PR1/SCG2/SERPINE1/THBS4	9
BP	GO:0071214	cellular response to abiotic stimulus	14/225	330/18862	4.489485330333e-05	0.00087418854803001	0.000600014006301158	AQP1/COL1A1/EGFR/MME/MMP1/MMP2/MMP3/MMP7/MMP9/NFATC4/NOX4/TIMP1/TLR4/TLR8	14
BP	GO:0104004	cellular response to environmental stimulus	14/225	330/18862	4.489485330333e-05	0.00087418854803001	0.000600014006301158	AQP1/COL1A1/EGFR/MME/MMP1/MMP2/MMP3/MMP7/MMP9/NFATC4/NOX4/TIMP1/TLR4/TLR8	14
BP	GO:0010720	positive regulation of cell development	13/225	290/18862	4.80481817383427e-05	0.000930363116788245	0.000638570365943278	CSPG5/CXCL12/FLNA/FN1/IL6/LRP1/MME/NGF/NTN1/PLXND1/SERPINE2/SERPINF1/TNFSF11	13
BP	GO:0071560	cellular response to transforming growth factor beta stimulus	12/225	251/18862	5.07344673532186e-05	0.000976920354701421	0.000670525708878796	ACVR1/CHST11/COL1A1/COL1A2/COL4A2/DKK3/FBN1/LTBP3/MEF2C/NOX4/NREP/POSTN	12
BP	GO:0010632	regulation of epithelial cell migration	13/225	293/18862	5.33826974790965e-05	0.00102223441692016	0.000701627777276871	ADGRB1/AGT/AKT3/FGFR1/GLIPR2/MAPRE2/MEF2C/MMP9/PRKCA/PTPRG/PTPRM/SERPINF1/SPARC	13
BP	GO:0006959	humoral immune response	15/225	380/18862	5.46975707574107e-05	0.00103734704922782	0.000712000586526219	ALOX5/C2/C4B/CCL2/CFH/CXCL5/DEFB4A/DMBT1/IL6/LCN2/MEF2C/POU2F2/S100A9/SERPING1/SUSD4	15
BP	GO:0045927	positive regulation of growth	12/225	253/18862	5.47704875962757e-05	0.00103734704922782	0.000712000586526219	AKAP6/CXCL12/EGFR/FN1/GLI1/IGF2/LRP1/MEF2C/NGF/NTN1/PLCB1/S100A9	12
BP	GO:0006720	isoprenoid metabolic process	9/225	143/18862	5.57138084604202e-05	0.00104514978203942	0.000717356123366565	BCO1/CYP1B1/CYP2E1/EGFR/GPC6/LPL/LRP1/SDC3/TH	9
BP	GO:0052548	regulation of endopeptidase activity	16/225	426/18862	5.57855480892362e-05	0.00104514978203942	0.000717356123366565	AGT/APP/AQP1/C4B/CCN2/MMP9/NGF/S100A9/SERPINE1/SERPINE2/SERPINF1/SERPING1/TFPI/TIMP1/TIMP2/TIMP4	16
BP	GO:0006909	phagocytosis	15/225	381/18862	5.63452214708049e-05	0.00104995987966564	0.00072065761473695	ADGRB1/ADORA1/C2/C4B/CCL2/CD14/DOCK2/ITGAV/ITGB1/ITGB2/LRP1/MFGE8/PECAM1/SYT7/TLR4	15
BP	GO:0060291	long-term synaptic potentiation	7/225	83/18862	6.02435612159487e-05	0.00111659991002395	0.000766397119887667	ADORA1/APP/CALB2/MME/NFATC4/SERPINE2/SHANK2	7
BP	GO:0071559	response to transforming growth factor beta	12/225	257/18862	6.36824545433194e-05	0.00117406057152737	0.000805836210906505	ACVR1/CHST11/COL1A1/COL1A2/COL4A2/DKK3/FBN1/LTBP3/MEF2C/NOX4/NREP/POSTN	12
BP	GO:2000310	regulation of NMDA receptor activity	5/225	36/18862	6.44242634117479e-05	0.00118145236500063	0.000810909692623505	ACTN2/APP/CCL2/DLG4/MEF2C	5
BP	GO:0009411	response to UV	9/225	146/18862	6.54754177346689e-05	0.00119212138488524	0.000818232553782808	AQP1/EGFR/MME/MMP1/MMP2/MMP3/MMP9/NFATC4/TIMP1	9
BP	GO:0070997	neuron death	14/225	342/18862	6.59353071605527e-05	0.00119212138488524	0.000818232553782808	ADORA1/APP/BACE1/CCL2/IL10/ITGB2/LRP1/MEF2C/NES/NFATC4/NGF/RETREG1/SERPINF1/TLR4	14
BP	GO:0045780	positive regulation of bone resorption	4/225	19/18862	6.63818312991495e-05	0.00119212138488524	0.000818232553782808	EGFR/LTBP3/PRKCA/TNFSF11	4
BP	GO:0071731	response to nitric oxide	4/225	19/18862	6.63818312991495e-05	0.00119212138488524	0.000818232553782808	AQP1/FOXO1/GUCY1B1/MMP3	4
BP	GO:0001894	tissue homeostasis	12/225	260/18862	7.116373289821e-05	0.00126159296100181	0.000865915537967047	AKT3/CCN2/EGFR/IL6/ITGB1/LTBP3/PECAM1/PRKCA/S1PR1/TLR4/TNFSF11/UBASH3B	12
BP	GO:0032970	regulation of actin filament-based process	15/225	389/18862	7.117309505356e-05	0.00126159296100181	0.000865915537967047	ACTN2/ADORA1/CCDC88A/CCN2/CXCL12/EPHA3/FHOD3/FLNA/GPM6B/LIMCH1/LPAR1/LRP1/NOX4/RGS4/S1PR1	15
BP	GO:0007015	actin filament organization	16/225	435/18862	7.13422447652496e-05	0.00126159296100181	0.000865915537967047	ACTN2/CCDC88A/CCN2/CXCL12/DPYSL3/FHOD3/FLNA/LIMCH1/LPAR1/MICAL2/NOX4/RFLNB/RGS4/S1PR1/SORBS1/SORBS2	16
BP	GO:1901214	regulation of neuron death	13/225	302/18862	7.25982761993551e-05	0.00127728743810642	0.000876687706174419	ADORA1/BACE1/CCL2/IL10/ITGB2/LRP1/MEF2C/NES/NFATC4/NGF/RETREG1/SERPINF1/TLR4	13
BP	GO:0032755	positive regulation of interleukin-6 production	7/225	86/18862	7.56446326162847e-05	0.00131512681174626	0.000902659396406155	APP/IL16/IL6/LPL/POU2F2/TLR4/TLR8	7
BP	GO:1901379	regulation of potassium ion transmembrane transport	7/225	86/18862	7.56446326162847e-05	0.00131512681174626	0.000902659396406155	ACTN2/AKAP6/FLNA/ITGB1/KCNE4/RGS4/WNK2	7
BP	GO:0048588	developmental cell growth	11/225	222/18862	7.58872943881281e-05	0.00131512681174626	0.000902659396406155	AKAP6/APP/CXCL12/DCLK1/FN1/LRP1/NGF/NTN1/POSTN/RGS4/SORBS2	11
BP	GO:0043312	neutrophil degranulation	17/225	485/18862	7.66103996725381e-05	0.0013210529615175	0.000906726908928704	ALOX5/CD14/CYBB/DOCK2/ITGAV/ITGAX/ITGB2/LAIR1/LCN2/MME/MMP9/PECAM1/PLAU/QPCT/S100A9/SLC2A3/TIMP2	17
BP	GO:0032722	positive regulation of chemokine production	6/225	60/18862	7.88274888824471e-05	0.00134589200229833	0.00092377560214846	APP/IL6/LPL/LRP1/POSTN/TLR4	6
BP	GO:0034113	heterotypic cell-cell adhesion	6/225	60/18862	7.88274888824471e-05	0.00134589200229833	0.00092377560214846	IL10/ITGA5/ITGAV/ITGAX/ITGB1/ITGB2	6
BP	GO:0002283	neutrophil activation involved in immune response	17/225	488/18862	8.25825400623587e-05	0.00140309354831439	0.000963036844896443	ALOX5/CD14/CYBB/DOCK2/ITGAV/ITGAX/ITGB2/LAIR1/LCN2/MME/MMP9/PECAM1/PLAU/QPCT/S100A9/SLC2A3/TIMP2	17
BP	GO:0043500	muscle adaptation	8/225	118/18862	8.59320435295247e-05	0.00145288030669918	0.000997208823500518	AGT/AKAP6/EZH2/FOXO1/IGFBP5/MYH6/PRKCA/RGS4	8
BP	GO:0033619	membrane protein proteolysis	6/225	61/18862	8.65647357852534e-05	0.00145647269044509	0.000999674516477633	BACE1/IL10/MMP7/TIMP1/TIMP2/TIMP4	6
BP	GO:0006936	muscle contraction	14/225	352/18862	8.95902347267822e-05	0.00149288343059148	0.00102466564009376	ACTA2/ACTN2/ADORA1/CALCRL/CCN2/DTNA/EHD3/FLNA/KCNE4/KCNMA1/MYH6/MYL2/SORBS1/VIM	14
BP	GO:0032956	regulation of actin cytoskeleton organization	14/225	352/18862	8.95902347267822e-05	0.00149288343059148	0.00102466564009376	ACTN2/CCDC88A/CCN2/CXCL12/EPHA3/FHOD3/FLNA/GPM6B/LIMCH1/LPAR1/LRP1/NOX4/RGS4/S1PR1	14
BP	GO:0019935	cyclic-nucleotide-mediated signaling	7/225	89/18862	9.41174409141946e-05	0.00155338595337428	0.00106619256373975	AKAP6/AQP1/GUCY1B1/LPAR1/NPR2/PDE4A/PDE7B	7
BP	GO:0032642	regulation of chemokine production	7/225	89/18862	9.41174409141946e-05	0.00155338595337428	0.00106619256373975	APP/IL10/IL6/LPL/LRP1/POSTN/TLR4	7
BP	GO:0032233	positive regulation of actin filament bundle assembly	6/225	62/18862	9.48946354475292e-05	0.00155879055194851	0.00106990210083021	CCDC88A/CCN2/FLNA/LIMCH1/LPAR1/NOX4	6
BP	GO:0070252	actin-mediated cell contraction	8/225	120/18862	9.67175653905638e-05	0.0015812409511495	0.00108531130974515	ACTN2/ADORA1/FLNA/KCNE4/LIMCH1/MYH6/MYL2/VIM	8
BP	GO:0071674	mononuclear cell migration	10/225	190/18862	9.7914303136126e-05	0.00159329096089114	0.00109358203650924	ALOX5/APP/CCL2/CXCL12/IL6/PECAM1/PLCB1/S1PR1/SERPINE1/TNFSF11	10
BP	GO:0051017	actin filament bundle assembly	9/225	154/18862	9.8792289368591e-05	0.00160006577080157	0.00109823204118552	CCDC88A/CCN2/DPYSL3/FLNA/LIMCH1/LPAR1/NOX4/S1PR1/SORBS1	9
BP	GO:1903035	negative regulation of response to wounding	7/225	90/18862	0.000101033509074913	0.0016287541509472	0.0011179227931912	ALOX5/PLAU/SERPINE1/SERPINE2/SERPING1/TFPI/UBASH3B	7
BP	GO:0009187	cyclic nucleotide metabolic process	5/225	40/18862	0.000108171360370504	0.00173574969927856	0.00119136098653674	GUCY1B1/NPR2/PDE4A/PDE7B/PTHLH	5
BP	GO:0042119	neutrophil activation	17/225	500/18862	0.00011077569054347	0.00176934812637634	0.00121442183181296	ALOX5/CD14/CYBB/DOCK2/ITGAV/ITGAX/ITGB2/LAIR1/LCN2/MME/MMP9/PECAM1/PLAU/QPCT/S100A9/SLC2A3/TIMP2	17
BP	GO:0060348	bone development	10/225	193/18862	0.000111452695363602	0.00177199560610204	0.00121623897403062	ALPL/COL1A1/FBN1/LRRC17/LTBP3/MEF2C/NPR2/RFLNB/SH3PXD2B/TNFSF11	10
BP	GO:0006813	potassium ion transport	11/225	232/18862	0.000112303431488179	0.00177736846364396	0.00121992672512994	ACTN2/ADORA1/AKAP6/AQP1/FLNA/ITGB1/KCNE4/KCNMA1/RGS4/SLC24A3/WNK2	11
BP	GO:0032732	positive regulation of interleukin-1 production	6/225	64/18862	0.000113463399286798	0.00178756153496531	0.00122692291099146	APP/IL16/IL6/LPL/TLR4/TLR8	6
BP	GO:0001558	regulation of cell growth	15/225	406/18862	0.000114442307976471	0.00178756153496531	0.00122692291099146	AGT/AKAP6/CXCL12/DACT3/EGFR/FN1/IGFBP5/LRP1/MEG3/MYL2/NGF/NTN1/RGS4/S100A9/SERPINE2	15
BP	GO:0030168	platelet activation	9/225	157/18862	0.000114494708817743	0.00178756153496531	0.00122692291099146	COL1A1/COL1A2/FLNA/FN1/IL6/PRKCA/SERPINE2/TLR4/UBASH3B	9
BP	GO:0072659	protein localization to plasma membrane	12/225	275/18862	0.000121042676043082	0.00187420162213353	0.00128638979136325	ACTN2/CCDC88A/CRB3/EGFR/EHD2/EHD3/EPHA3/FLNA/ITGB1/LRP1/RAB26/SORBS1	12
BP	GO:0016358	dendrite development	11/225	234/18862	0.000121143635382621	0.00187420162213353	0.00128638979136325	APP/CAMK2A/DCLK1/DLG4/EZH2/LPAR1/MAP1A/MEF2C/NFATC4/NTN1/SHANK2	11
BP	GO:0006721	terpenoid metabolic process	8/225	124/18862	0.000121666291107918	0.00187420162213353	0.00128638979136325	BCO1/CYP1B1/CYP2E1/EGFR/GPC6/LPL/LRP1/SDC3	8
BP	GO:0048638	regulation of developmental growth	13/225	319/18862	0.000125651631859901	0.00192702900896644	0.00132264875642001	AKAP6/APP/CXCL12/FN1/GLI1/IGF2/LRP1/MEF2C/MYH6/NGF/NTN1/PLCB1/RGS4	13
BP	GO:0001952	regulation of cell-matrix adhesion	8/225	125/18862	0.000128670412306235	0.00195601600462022	0.00134254446819987	EPHA3/GPM6B/JAG1/LIMCH1/LRP1/PLAU/POSTN/SERPINE1	8
BP	GO:0032355	response to estradiol	8/225	125/18862	0.000128670412306235	0.00195601600462022	0.00134254446819987	CCN2/COL1A1/EGFR/EZH2/IL10/POSTN/TFPI/TH	8
BP	GO:0007411	axon guidance	12/225	277/18862	0.000129550126182293	0.00196078924606039	0.00134582066270734	APP/CXCL12/EFNB3/EPHA3/GAP43/LRP1/NCAM1/NTN1/PLXND1/PRKCA/PTPRM/TRIO	12
BP	GO:0048660	regulation of smooth muscle cell proliferation	9/225	160/18862	0.000132235199839989	0.00199272696802349	0.00136774165509554	CALCRL/EGFR/IGFBP5/IL10/IL6/MEF2C/MMP2/MMP9/S1PR1	9
BP	GO:0070167	regulation of biomineral tissue development	7/225	94/18862	0.000132959563134956	0.00199496902954874	0.00136928053171566	ACVR1/ALOX5/GPM6B/LTBP3/MEF2C/RFLNB/S1PR1	7
BP	GO:0097485	neuron projection guidance	12/225	278/18862	0.000133992795470556	0.00200180615991787	0.00137397331108646	APP/CXCL12/EFNB3/EPHA3/GAP43/LRP1/NCAM1/NTN1/PLXND1/PRKCA/PTPRM/TRIO	12
BP	GO:0030193	regulation of blood coagulation	6/225	66/18862	0.000134806112659873	0.00200531324669151	0.00137638045905269	PLAU/SERPINE1/SERPINE2/SERPING1/TFPI/UBASH3B	6
BP	GO:0051963	regulation of synapse assembly	7/225	95/18862	0.000142100180369541	0.00210478301350782	0.00144465320573622	ADGRB1/AMIGO2/APP/CLSTN2/GPC6/MEF2C/NTN1	7
BP	GO:0048659	smooth muscle cell proliferation	9/225	162/18862	0.000145294641555107	0.00212611298206373	0.00145929338824188	CALCRL/EGFR/IGFBP5/IL10/IL6/MEF2C/MMP2/MMP9/S1PR1	9
BP	GO:0051043	regulation of membrane protein ectodomain proteolysis	4/225	23/18862	0.000146078893101591	0.00212611298206373	0.00145929338824188	IL10/TIMP1/TIMP2/TIMP4	4
BP	GO:0050766	positive regulation of phagocytosis	6/225	67/18862	0.000146607329115185	0.00212611298206373	0.00145929338824188	C2/C4B/CCL2/DOCK2/LRP1/MFGE8	6
BP	GO:0050918	positive chemotaxis	6/225	67/18862	0.000146607329115185	0.00212611298206373	0.00145929338824188	CXCL12/DEFB4A/IL16/LRP1/S1PR1/SCG2	6
BP	GO:1900046	regulation of hemostasis	6/225	67/18862	0.000146607329115185	0.00212611298206373	0.00145929338824188	PLAU/SERPINE1/SERPINE2/SERPING1/TFPI/UBASH3B	6
BP	GO:0110149	regulation of biomineralization	7/225	96/18862	0.000151743682239013	0.00219143167766841	0.00150412597307091	ACVR1/ALOX5/GPM6B/LTBP3/MEF2C/RFLNB/S1PR1	7
BP	GO:0009612	response to mechanical stimulus	10/225	202/18862	0.000161946341347941	0.00232907061872183	0.00159859677417054	AQP1/BACE1/COL1A1/CXCL12/EGFR/MMP7/POSTN/SERPINE2/TLR4/TLR8	10
BP	GO:0061448	connective tissue development	11/225	243/18862	0.000168645550722694	0.00241539454051594	0.00165784664912261	ACTA2/CCN2/CHST11/COL1A1/LTBP3/MEF2C/PTHLH/RFLNB/SH3PXD2B/TIMP1/WNT5B	11
BP	GO:0014823	response to activity	6/225	69/18862	0.000172657801991907	0.00245258992501619	0.00168337632658201	AGT/COL4A2/IL10/IL6/POSTN/TH	6
BP	GO:0051966	regulation of synaptic transmission, glutamatergic	6/225	69/18862	0.000172657801991907	0.00245258992501619	0.00168337632658201	ADORA1/CCL2/EGFR/MEF2C/SERPINE2/SHANK2	6
BP	GO:0002573	myeloid leukocyte differentiation	10/225	204/18862	0.000175461365443498	0.00246308119335172	0.00169057718497734	APP/CSF2/FBN1/LRRC17/MMP9/PRKCA/TLR4/TNFSF11/TSPAN2/UBASH3B	10
BP	GO:0050807	regulation of synapse organization	10/225	204/18862	0.000175461365443498	0.00246308119335172	0.00169057718497734	ADGRB1/AMIGO2/APP/CLSTN2/GPC6/IL10/MEF2C/NFATC4/NTN1/SPARC	10
BP	GO:0048545	response to steroid hormone	13/225	330/18862	0.000175528290466785	0.00246308119335172	0.00169057718497734	ALPL/AQP1/CCN2/COL1A1/CYBB/EGFR/FOXO1/IL10/IL6/SERPINF1/SPARC/TFPI/TH	13
BP	GO:0061041	regulation of wound healing	8/225	131/18862	0.000178042260472417	0.00248828417257015	0.00170787567346206	ALOX5/ITGB1/PLAU/SERPINE1/SERPINE2/SERPING1/TFPI/UBASH3B	8
BP	GO:0008016	regulation of heart contraction	11/225	245/18862	0.000181116670902108	0.00252108586886227	0.00173038966915563	ADORA1/AGT/CCN2/EHD3/FLNA/KCNE4/MYH6/MYL2/NPR2/RGS4/TH	11
BP	GO:0019233	sensory perception of pain	7/225	99/18862	0.000183899300819637	0.00254957990656345	0.00174994703095739	ADORA1/BACE1/CCL2/CXCL12/IL10/MME/RETREG1	7
BP	GO:0006801	superoxide metabolic process	6/225	70/18862	0.000186985491751981	0.00257812175344959	0.00176953720739699	CYBB/EGFR/FBLN5/ITGB2/NOX4/SH3PXD2B	6
BP	GO:0010977	negative regulation of neuron projection development	8/225	132/18862	0.000187613117340539	0.00257812175344959	0.00176953720739699	DPYSL3/EFNB3/FLNA/LPAR1/LRP1/NTN1/PTPRG/VIM	8
BP	GO:0045785	positive regulation of cell adhesion	15/225	425/18862	0.000188447451623333	0.00257812175344959	0.00176953720739699	ALOX5/CCL2/CSPG5/CXCL12/EFNB3/FLNA/FN1/IGF2/IL10/IL6/ITGA5/ITGAV/ITGB2/PRKCA/TNFSF11	15
BP	GO:0099550	trans-synaptic signaling, modulating synaptic transmission	3/225	10/18862	0.000188933331037563	0.00257812175344959	0.00176953720739699	CSPG5/EFNB3/GUCY1B1	3
BP	GO:0014911	positive regulation of smooth muscle cell migration	5/225	45/18862	0.000191357742451402	0.00260096445230023	0.00178521567777159	IGFBP5/LPAR1/LRP1/NOX4/POSTN	5
BP	GO:0003015	heart process	12/225	289/18862	0.000192154611708954	0.00260159329759076	0.00178564729630854	ADORA1/AGT/CCN2/EHD3/FLNA/KCNE4/MYH6/MYL2/NOX4/NPR2/RGS4/TH	12
BP	GO:0060419	heart growth	7/225	100/18862	0.000195764750384637	0.00263511957172759	0.00180865861818701	AKAP6/GLI1/MEF2C/MYH6/RGS4/S1PR1/SORBS2	7
BP	GO:0023061	signal release	16/225	475/18862	0.000196151428016653	0.00263511957172759	0.00180865861818701	ADORA1/AGT/ALOX5/BACE1/CAMK2A/CSPG5/CXCL12/EGFR/IL11/IL6/LRP1/MEF2C/PRKCA/SYT7/TNFSF11/VGF	16
BP	GO:1903522	regulation of blood circulation	12/225	290/18862	0.000198375033146535	0.0026547021810266	0.00182209947129108	ADORA1/AGT/CCN2/EGFR/EHD3/FLNA/KCNE4/MYH6/MYL2/NPR2/RGS4/TH	12
BP	GO:0014743	regulation of muscle hypertrophy	6/225	71/18862	0.000202235493990226	0.00268562537229932	0.00184332412348421	AGT/AKAP6/FOXO1/IGFBP5/PRKCA/RGS4	6
BP	GO:0050818	regulation of coagulation	6/225	71/18862	0.000202235493990226	0.00268562537229932	0.00184332412348421	PLAU/SERPINE1/SERPINE2/SERPING1/TFPI/UBASH3B	6
BP	GO:0048143	astrocyte activation	4/225	25/18862	0.000204816608139391	0.0026992181133503	0.00185265372981799	APP/EGFR/IL6/LRP1	4
BP	GO:0050927	positive regulation of positive chemotaxis	4/225	25/18862	0.000204816608139391	0.0026992181133503	0.00185265372981799	CXCL12/IL16/S1PR1/SCG2	4
BP	GO:0071482	cellular response to light stimulus	8/225	134/18862	0.000208025388614466	0.00273112120052174	0.00187455095003466	AQP1/MME/MMP1/MMP2/MMP3/MMP9/NFATC4/TIMP1	8
BP	GO:0043268	positive regulation of potassium ion transport	5/225	46/18862	0.00021262738653037	0.00276017423863019	0.00189449199116355	ACTN2/ADORA1/AKAP6/FLNA/WNK2	5
BP	GO:0101023	vascular endothelial cell proliferation	5/225	46/18862	0.00021262738653037	0.00276017423863019	0.00189449199116355	AKT3/CCL2/FGFR1/IGF2/MEF2C	5
BP	GO:1905562	regulation of vascular endothelial cell proliferation	5/225	46/18862	0.00021262738653037	0.00276017423863019	0.00189449199116355	AKT3/CCL2/FGFR1/IGF2/MEF2C	5
BP	GO:0043524	negative regulation of neuron apoptotic process	8/225	135/18862	0.000218894978761371	0.00283093282233922	0.00194305833464532	CCL2/IL10/LRP1/MEF2C/NES/NFATC4/NGF/RETREG1	8
BP	GO:0032231	regulation of actin filament bundle assembly	7/225	102/18862	0.000221350893262542	0.00284148961499249	0.00195030416675768	CCDC88A/CCN2/FLNA/LIMCH1/LPAR1/NOX4/S1PR1	7
BP	GO:0042116	macrophage activation	7/225	102/18862	0.000221350893262542	0.00284148961499249	0.00195030416675768	APP/CSF2/IL10/IL6/ITGB2/TLR4/TLR8	7
BP	GO:0070482	response to oxygen levels	14/225	385/18862	0.000227536579239035	0.00291011728281363	0.00199740792029605	ADORA1/AQP1/CCN2/COL1A1/CXCL12/CYBB/FOXO1/KCNMA1/LPAR1/MMP2/NOX4/PLAU/POSTN/TH	14
BP	GO:0002062	chondrocyte differentiation	7/225	103/18862	0.00023511839360105	0.00298114759510854	0.00204616076926088	CCN2/CHST11/LTBP3/MEF2C/PTHLH/RFLNB/WNT5B	7
BP	GO:0030225	macrophage differentiation	5/225	47/18862	0.000235650337943876	0.00298114759510854	0.00204616076926088	APP/CSF2/MMP9/PRKCA/TSPAN2	5
BP	GO:0031100	animal organ regeneration	6/225	73/18862	0.000235670640813543	0.00298114759510854	0.00204616076926088	CXCL12/EGFR/EZH2/GLI1/IL10/IL6	6
BP	GO:0071805	potassium ion transmembrane transport	10/225	212/18862	0.000239416285377452	0.00301144857347058	0.00206695835516248	ACTN2/AKAP6/AQP1/FLNA/ITGB1/KCNE4/KCNMA1/RGS4/SLC24A3/WNK2	10
BP	GO:0050926	regulation of positive chemotaxis	4/225	26/18862	0.000239803752532568	0.00301144857347058	0.00206695835516248	CXCL12/IL16/S1PR1/SCG2	4
BP	GO:0010721	negative regulation of cell development	9/225	174/18862	0.000248348567765615	0.00310036311379917	0.0021279863446977	EFNB3/FBN1/IL6/NFATC4/NPR2/NTN1/POSTN/PTHLH/RFLNB	9
BP	GO:0030038	contractile actin filament bundle assembly	7/225	104/18862	0.000249567602062888	0.00310036311379917	0.0021279863446977	CCDC88A/CCN2/LIMCH1/LPAR1/NOX4/S1PR1/SORBS1	7
BP	GO:0043149	stress fiber assembly	7/225	104/18862	0.000249567602062888	0.00310036311379917	0.0021279863446977	CCDC88A/CCN2/LIMCH1/LPAR1/NOX4/S1PR1/SORBS1	7
BP	GO:0071260	cellular response to mechanical stimulus	6/225	74/18862	0.000253942447483131	0.00314344472491618	0.00215755613275141	AQP1/COL1A1/EGFR/MMP7/TLR4/TLR8	6
BP	GO:0050803	regulation of synapse structure or activity	10/225	214/18862	0.000258149187596832	0.00318414620715523	0.00218549227933636	ADGRB1/AMIGO2/APP/CLSTN2/GPC6/IL10/MEF2C/NFATC4/NTN1/SPARC	10
BP	GO:1901653	cellular response to peptide	14/225	391/18862	0.000266344926964337	0.00327358693921415	0.00224688142941172	ACTN2/APP/BACE1/CAMK2A/FBN1/FOXO1/GPT/IGF2/LPL/LRP1/NR4A1/SORBS1/TLR4/VIM	14
BP	GO:0001937	negative regulation of endothelial cell proliferation	6/225	75/18862	0.000273309881503243	0.00334732172894078	0.00229749054192795	ALOX5/CCL2/MEF2C/PTPRM/SCG2/SPARC	6
BP	GO:0034110	regulation of homotypic cell-cell adhesion	4/225	27/18862	0.00027889039516613	0.00339169863033616	0.0023279493742399	PRKCA/SERPINE2/TNFSF11/UBASH3B	4
BP	GO:0045671	negative regulation of osteoclast differentiation	4/225	27/18862	0.00027889039516613	0.00339169863033616	0.0023279493742399	FBN1/LRRC17/TLR4/UBASH3B	4
BP	GO:0032102	negative regulation of response to external stimulus	14/225	394/18862	0.000287795913904019	0.00348461946016748	0.00239172714792678	ADORA1/ALOX5/BACE1/CALCRL/CCL2/IL10/PLAU/SERPINE1/SERPINE2/SERPINF1/SERPING1/SUSD4/TFPI/UBASH3B	14
BP	GO:0050769	positive regulation of neurogenesis	10/225	217/18862	0.000288541772956741	0.00348461946016748	0.00239172714792678	CXCL12/FN1/IL6/LRP1/MME/NGF/NTN1/PLXND1/SERPINE2/SERPINF1	10
BP	GO:0050767	regulation of neurogenesis	13/225	348/18862	0.000293833472676703	0.00353620422325505	0.00242713321728563	CXCL12/EFNB3/EZH2/FN1/IL6/LRP1/MME/NFATC4/NGF/NTN1/PLXND1/SERPINE2/SERPINF1	13
BP	GO:0031345	negative regulation of cell projection organization	9/225	180/18862	0.000319150436203275	0.00382759658090156	0.00262713526067893	DPYSL3/EFNB3/FLNA/LPAR1/LRP1/NFATC4/NTN1/PTPRG/VIM	9
BP	GO:0072376	protein activation cascade	4/225	28/18862	0.000322346918220487	0.00383936226306601	0.00263521083443046	F10/FN1/SERPING1/TFPI	4
BP	GO:0072378	blood coagulation, fibrin clot formation	4/225	28/18862	0.000322346918220487	0.00383936226306601	0.00263521083443046	F10/FN1/SERPING1/TFPI	4
BP	GO:0050772	positive regulation of axonogenesis	6/225	78/18862	0.000338449646811365	0.00399840022869469	0.00274436921579555	CXCL12/FN1/LRP1/NGF/NTN1/PLXND1	6
BP	GO:0014074	response to purine-containing compound	8/225	144/18862	0.000339339274908134	0.00399840022869469	0.00274436921579555	AKAP6/APP/AQP1/COL1A1/IGFBP5/NOX4/SPARC/VGF	8
BP	GO:0032490	detection of molecule of bacterial origin	3/225	12/18862	0.000340313925985267	0.00399840022869469	0.00274436921579555	C4B/DMBT1/TLR4	3
BP	GO:0038063	collagen-activated tyrosine kinase receptor signaling pathway	3/225	12/18862	0.000340313925985267	0.00399840022869469	0.00274436921579555	COL1A1/COL4A2/UBASH3B	3
BP	GO:0033002	muscle cell proliferation	10/225	222/18862	0.000345832593815255	0.00404951273703944	0.00277945114517239	CALCRL/EGFR/GLI1/IGFBP5/IL10/IL6/MEF2C/MMP2/MMP9/S1PR1	10
BP	GO:0071549	cellular response to dexamethasone stimulus	4/225	29/18862	0.00037044711017355	0.00431811819445102	0.00296381301650904	AQP1/EGFR/FOXO1/SERPINF1	4
BP	GO:0050920	regulation of chemotaxis	10/225	224/18862	0.000371263480076862	0.00431811819445102	0.00296381301650904	CCL2/CXCL12/FGFR1/IL16/IL6/LPAR1/S1PR1/SCG2/SERPINE1/THBS4	10
BP	GO:0051496	positive regulation of stress fiber assembly	5/225	52/18862	0.000380432685700384	0.00440996551383789	0.00302685396825512	CCDC88A/CCN2/LIMCH1/LPAR1/NOX4	5
BP	GO:0051216	cartilage development	9/225	185/18862	0.0003902097900718	0.00450822377462953	0.00309429517741147	CCN2/CHST11/COL1A1/LTBP3/MEF2C/PTHLH/RFLNB/TIMP1/WNT5B	9
BP	GO:0030278	regulation of ossification	7/225	112/18862	0.000392782690112193	0.00452287310275369	0.00310434999004566	ACVR1/ALOX5/GPM6B/LTBP3/MEF2C/RFLNB/S1PR1	7
BP	GO:0097530	granulocyte migration	8/225	148/18862	0.000407918603228508	0.0046816088701656	0.00321330095258428	CCL2/CXCL5/IL1R1/ITGB2/PECAM1/S100A9/SCG2/THBS4	8
BP	GO:0099601	regulation of neurotransmitter receptor activity	6/225	81/18862	0.0004151611773371	0.00472073220721989	0.00324015391269078	ACTN2/APP/CCL2/DLG4/MEF2C/SHANK2	6
BP	GO:0045599	negative regulation of fat cell differentiation	5/225	53/18862	0.000416025045797589	0.00472073220721989	0.00324015391269078	FOXO1/IL6/JAG1/MMP11/TRIO	5
BP	GO:0071320	cellular response to cAMP	5/225	53/18862	0.000416025045797589	0.00472073220721989	0.00324015391269078	AKAP6/APP/AQP1/IGFBP5/NOX4	5
BP	GO:0031349	positive regulation of defense response	13/225	361/18862	0.000416775549743014	0.00472073220721989	0.00324015391269078	AGT/APP/EGFR/GPRC5B/IL16/IL6/LPL/MEF2C/S100A9/SERPINE1/TLR4/TLR8/TNFSF11	13
BP	GO:0016101	diterpenoid metabolic process	7/225	114/18862	0.000437258938797049	0.00493479397189321	0.00338707880355898	BCO1/CYP1B1/EGFR/GPC6/LPL/LRP1/SDC3	7
BP	GO:0071287	cellular response to manganese ion	3/225	13/18862	0.000438521795540424	0.00493479397189321	0.00338707880355898	APP/BACE1/TH	3
BP	GO:0030048	actin filament-based movement	8/225	150/18862	0.000446208457653371	0.00500504373536111	0.00343529590971425	ACTN2/ADORA1/FLNA/KCNE4/LIMCH1/MYH6/MYL2/VIM	8
BP	GO:0061756	leukocyte adhesion to vascular endothelial cell	5/225	54/18862	0.000454072613383979	0.00507682476770603	0.00348456402800609	ALOX5/CXCL12/IL6/ITGB1/ITGB2	5
BP	GO:0110053	regulation of actin filament organization	11/225	273/18862	0.000456359207684369	0.00507779089852843	0.00348522714813808	ACTN2/CCDC88A/CCN2/CXCL12/FHOD3/FLNA/LIMCH1/LPAR1/NOX4/RGS4/S1PR1	11
BP	GO:0051402	neuron apoptotic process	10/225	230/18862	0.000457089082614215	0.00507779089852843	0.00348522714813808	APP/BACE1/CCL2/IL10/LRP1/MEF2C/NES/NFATC4/NGF/RETREG1	10
BP	GO:0051235	maintenance of location	12/225	319/18862	0.000470459653094818	0.00520962670168255	0.00357571486798146	AKAP6/CCDC88A/FBN1/FLNA/IL10/IL6/ITGAV/LCN2/LPL/S100A9/SYNE1/UBASH3B	12
BP	GO:0045664	regulation of neuron differentiation	9/225	190/18862	0.0004738338347324	0.00522114459548668	0.00358362036802621	APP/CXCL12/FGFR1/GPRC5B/JAG1/MEF2C/NGF/NREP/TIMP2	9
BP	GO:0007159	leukocyte cell-cell adhesion	13/225	366/18862	0.00047451256421763	0.00522114459548668	0.00358362036802621	ALOX5/CCL2/CXCL12/EFNB3/IGF2/IL10/IL6/ITGA5/ITGB1/ITGB2/PECAM1/S100A9/TNFSF11	13
BP	GO:0070371	ERK1 and ERK2 cascade	12/225	320/18862	0.000483739417074578	0.00530582537841927	0.00364174244699716	APP/CCL2/CCN2/EGFR/FN1/GLIPR2/ITGAV/LRP1/PRKCA/TLR4/TNFSF11/WNK2	12
BP	GO:0008037	cell recognition	10/225	232/18862	0.0004891229435909	0.00534794991320524	0.00367065532962123	ADGRB1/APP/C4B/DOCK2/EFNB3/EPHA3/GAP43/MFGE8/PECAM1/VCAN	10
BP	GO:0071478	cellular response to radiation	9/225	191/18862	0.00049220821732921	0.00536476000397183	0.00368219321802057	AQP1/MME/MMP1/MMP2/MMP3/MMP9/NFATC4/NOX4/TIMP1	9
BP	GO:0060249	anatomical structure homeostasis	15/225	466/18862	0.000499242453219456	0.00542437098074807	0.00372310821407679	ADORA1/AKT3/CALB2/CCN2/EGFR/IL6/ITGB1/LTBP3/MAP1A/PECAM1/PRKCA/S1PR1/TLR4/TNFSF11/UBASH3B	15
BP	GO:0010976	positive regulation of neuron projection development	8/225	153/18862	0.000509071317698708	0.00551387870982413	0.00378454334868119	CNTN1/DPYSL3/EPHA3/EZH2/FLNA/LRP1/S100A9/SERPINF1	8
BP	GO:1902903	regulation of supramolecular fiber organization	13/225	370/18862	0.000525462439788244	0.00567368478600017	0.00389422893563349	ACTN2/APP/CCDC88A/CCN2/CXCL12/FHOD3/FLNA/LIMCH1/LPAR1/MAP1A/NOX4/RGS4/S1PR1	13
BP	GO:2001236	regulation of extrinsic apoptotic signaling pathway	8/225	154/18862	0.000531552360346933	0.00572161640050456	0.00392712760504762	ACVR1/AGT/CSF2/FGFR1/G0S2/ITGAV/SCG2/SERPINE1	8
BP	GO:0034109	homotypic cell-cell adhesion	6/225	85/18862	0.000537825691858802	0.00572953614930202	0.00393256345777707	FLNA/FN1/PRKCA/SERPINE2/TNFSF11/UBASH3B	6
BP	GO:0048041	focal adhesion assembly	6/225	85/18862	0.000537825691858802	0.00572953614930202	0.00393256345777707	ACTN2/EPHA3/GPM6B/LIMCH1/LRP1/SORBS1	6
BP	GO:0032731	positive regulation of interleukin-1 beta production	5/225	56/18862	0.000537966895869756	0.00572953614930202	0.00393256345777707	APP/IL6/LPL/TLR4/TLR8	5
BP	GO:0060537	muscle tissue development	13/225	371/18862	0.000538900399501575	0.00572953614930202	0.00393256345777707	ACTN2/ACVR1/AKAP6/FHOD3/GLI1/IGF2/IGFBP5/MEF2C/MYH6/MYL2/RGS4/S1PR1/SORBS2	13
BP	GO:0010743	regulation of macrophage derived foam cell differentiation	4/225	32/18862	0.000545390132428057	0.00578080183179096	0.00396775052080286	AGT/CSF2/ITGAV/LPL	4
BP	GO:0060047	heart contraction	11/225	279/18862	0.000547200809094786	0.00578231098878819	0.003968786356079	ADORA1/AGT/CCN2/EHD3/FLNA/KCNE4/MYH6/MYL2/NPR2/RGS4/TH	11
BP	GO:0045986	negative regulation of smooth muscle contraction	3/225	14/18862	0.000553218663088985	0.00579291808539705	0.00397606671515696	ADORA1/CALCRL/KCNMA1	3
BP	GO:0050930	induction of positive chemotaxis	3/225	14/18862	0.000553218663088985	0.00579291808539705	0.00397606671515696	CXCL12/IL16/SCG2	3
BP	GO:1905049	negative regulation of metallopeptidase activity	3/225	14/18862	0.000553218663088985	0.00579291808539705	0.00397606671515696	LRP1/TIMP1/TIMP2	3
BP	GO:0001101	response to acid chemical	7/225	119/18862	0.000566198993805831	0.00589323036796099	0.00404491773668777	CCN2/COL1A1/COL1A2/COL6A1/CYBB/MMP2/TH	7
BP	GO:0032652	regulation of interleukin-1 production	7/225	119/18862	0.000566198993805831	0.00589323036796099	0.00404491773668777	APP/IL10/IL16/IL6/LPL/TLR4/TLR8	7
BP	GO:1901215	negative regulation of neuron death	9/225	195/18862	0.000571660026519438	0.00593225644286339	0.00407170393928122	CCL2/IL10/LRP1/MEF2C/NES/NFATC4/NGF/RETREG1/SERPINF1	9
BP	GO:0032757	positive regulation of interleukin-8 production	5/225	57/18862	0.000584034664029297	0.00604257953888222	0.0041474260509229	CD14/IL6/SERPINE1/TLR4/TLR8	5
BP	GO:0043393	regulation of protein binding	9/225	196/18862	0.000593082787364973	0.00611793137204463	0.00419914504838608	APP/IL10/LRP1/MMP9/NES/NFATC4/PLXND1/TNFSF11/UBASH3B	9
BP	GO:0032760	positive regulation of tumor necrosis factor production	6/225	87/18862	0.000608863310501325	0.00626207784628366	0.0042980824042886	APP/CD14/IL6/LPL/NFATC4/TLR4	6
BP	GO:0055094	response to lipoprotein particle	4/225	33/18862	0.000614856901419285	0.00626407642677148	0.00429945416360541	ITGB1/ITGB2/LPL/TLR4	4
BP	GO:0070050	neuron cellular homeostasis	4/225	33/18862	0.000614856901419285	0.00626407642677148	0.00429945416360541	ADORA1/CALB2/IL6/MAP1A	4
BP	GO:0043523	regulation of neuron apoptotic process	9/225	197/18862	0.000615158705284238	0.00626407642677148	0.00429945416360541	BACE1/CCL2/IL10/LRP1/MEF2C/NES/NFATC4/NGF/RETREG1	9
BP	GO:0003007	heart morphogenesis	10/225	239/18862	0.000616286803672554	0.00626407642677148	0.00429945416360541	ACVR1/FLNA/JAG1/MEF2C/MICAL2/MYH6/MYL2/PLXND1/S1PR1/TH	10
BP	GO:0032675	regulation of interleukin-6 production	8/225	158/18862	0.000629660191120279	0.00638129304802014	0.00437990776217861	APP/IL10/IL16/IL6/LPL/POU2F2/TLR4/TLR8	8
BP	GO:0009404	toxin metabolic process	3/225	15/18862	0.000685455566957798	0.00683666981250796	0.00469246326002005	CYP1B1/FMO1/TH	3
BP	GO:0038065	collagen-activated signaling pathway	3/225	15/18862	0.000685455566957798	0.00683666981250796	0.00469246326002005	COL1A1/COL4A2/UBASH3B	3
BP	GO:0051492	regulation of stress fiber assembly	6/225	89/18862	0.000686972909321311	0.00683666981250796	0.00469246326002005	CCDC88A/CCN2/LIMCH1/LPAR1/NOX4/S1PR1	6
BP	GO:0042476	odontogenesis	7/225	123/18862	0.000689713682815697	0.00683666981250796	0.00469246326002005	ALPL/AQP1/COL1A1/COL1A2/FOXO1/SERPINE1/TNFSF11	7
BP	GO:1903409	reactive oxygen species biosynthetic process	7/225	123/18862	0.000689713682815697	0.00683666981250796	0.00469246326002005	ADGRB1/ALOX5/CYP1B1/IL10/ITGB2/NOX4/TLR4	7
BP	GO:1990266	neutrophil migration	7/225	123/18862	0.000689713682815697	0.00683666981250796	0.00469246326002005	CCL2/CXCL5/IL1R1/ITGB2/PECAM1/S100A9/THBS4	7
BP	GO:0010543	regulation of platelet activation	4/225	34/18862	0.000690373466352507	0.00683666981250796	0.00469246326002005	PRKCA/SERPINE2/TLR4/UBASH3B	4
BP	GO:0071402	cellular response to lipoprotein particle stimulus	4/225	34/18862	0.000690373466352507	0.00683666981250796	0.00469246326002005	ITGB1/ITGB2/LPL/TLR4	4
BP	GO:0030307	positive regulation of cell growth	8/225	161/18862	0.000712436010773059	0.0070350518898559	0.00482862613389447	AKAP6/CXCL12/EGFR/FN1/LRP1/NGF/NTN1/S100A9	8
BP	GO:0035249	synaptic transmission, glutamatergic	6/225	90/18862	0.000728825723624625	0.00713590383639252	0.00489784756286546	ADORA1/CCL2/EGFR/MEF2C/SERPINE2/SHANK2	6
BP	GO:0070301	cellular response to hydrogen peroxide	6/225	90/18862	0.000728825723624625	0.00713590383639252	0.00489784756286546	AQP1/CYP1B1/EZH2/FOXO1/IL10/IL6	6
BP	GO:1903557	positive regulation of tumor necrosis factor superfamily cytokine production	6/225	90/18862	0.000728825723624625	0.00713590383639252	0.00489784756286546	APP/CD14/IL6/LPL/NFATC4/TLR4	6
BP	GO:0032615	interleukin-12 production	5/225	60/18862	0.000740080744639557	0.00716272457294697	0.00491625642629458	IL10/IL16/PLCB1/TLR4/TLR8	5
BP	GO:0032655	regulation of interleukin-12 production	5/225	60/18862	0.000740080744639557	0.00716272457294697	0.00491625642629458	IL10/IL16/PLCB1/TLR4/TLR8	5
BP	GO:0061098	positive regulation of protein tyrosine kinase activity	5/225	60/18862	0.000740080744639557	0.00716272457294697	0.00491625642629458	ADORA1/AGT/DLG4/GPRC5B/NOX4	5
BP	GO:1903078	positive regulation of protein localization to plasma membrane	5/225	60/18862	0.000740080744639557	0.00716272457294697	0.00491625642629458	EGFR/EPHA3/ITGB1/LRP1/SORBS1	5
BP	GO:0032635	interleukin-6 production	8/225	162/18862	0.000741897900083082	0.00716272457294697	0.00491625642629458	APP/IL10/IL16/IL6/LPL/POU2F2/TLR4/TLR8	8
BP	GO:0042554	superoxide anion generation	4/225	35/18862	0.000772225904050349	0.0074348193984403	0.0051030132840754	CYBB/EGFR/ITGB2/NOX4	4
BP	GO:0032612	interleukin-1 production	7/225	126/18862	0.000795644440855509	0.00763906823270137	0.00524320290518574	APP/IL10/IL16/IL6/LPL/TLR4/TLR8	7
BP	GO:0071230	cellular response to amino acid stimulus	5/225	61/18862	0.000798430388287264	0.00764464012652944	0.00524702726818615	COL1A1/COL1A2/COL6A1/CYBB/MMP2	5
BP	GO:0002685	regulation of leukocyte migration	9/225	205/18862	0.000817122696780874	0.00779304315127627	0.0053488861790884	ADORA1/APP/CCL2/CXCL12/IL1R1/IL6/PLCB1/SERPINE1/THBS4	9
BP	GO:0055017	cardiac muscle tissue growth	6/225	92/18862	0.000818426920676446	0.00779304315127627	0.0053488861790884	AKAP6/GLI1/MEF2C/RGS4/S1PR1/SORBS2	6
BP	GO:0007584	response to nutrient	8/225	165/18862	0.000836216842061933	0.00794062349201824	0.00545018042699342	ALPL/C2/COL1A1/CYBB/EGFR/LPL/POSTN/SPARC	8
BP	GO:0070527	platelet aggregation	5/225	62/18862	0.000860144050817065	0.00812858322682613	0.00557918975085099	FLNA/FN1/PRKCA/SERPINE2/UBASH3B	5
BP	GO:0014912	negative regulation of smooth muscle cell migration	4/225	36/18862	0.000860701109130176	0.00812858322682613	0.00557918975085099	IGFBP5/LRP1/MEF2C/SERPINE1	4
BP	GO:0007162	negative regulation of cell adhesion	11/225	295/18862	0.000865952744901475	0.00815595710279487	0.00559797827081617	COL1A1/CXCL12/CYP1B1/IL10/JAG1/LRP1/PLXND1/POSTN/SERPINE1/SERPINE2/UBASH3B	11
BP	GO:0035265	organ growth	8/225	166/18862	0.00086971336750851	0.00816917759291191	0.00560705237646337	AKAP6/GLI1/IGF2/MEF2C/MYH6/RGS4/S1PR1/SORBS2	8
BP	GO:0045667	regulation of osteoblast differentiation	7/225	128/18862	0.000873128420934779	0.00817908947827012	0.00561385556561195	ACVR1/GLI1/IGFBP5/IL6/JAG1/MEF2C/TWIST2	7
BP	GO:0007156	homophilic cell adhesion via plasma membrane adhesion molecules	8/225	167/18862	0.000904278680224219	0.00844805904489796	0.00579846734943037	AMIGO2/CADM3/CDH11/CLSTN2/ITGB1/PCDHGC3/PECAM1/PTPRM	8
BP	GO:0042742	defense response to bacterium	12/225	344/18862	0.000911465448531406	0.00846903641517735	0.00581286552018125	ADGRB1/AQP1/DEFB4A/DMBT1/IL10/IL6/LCN2/MPEG1/S100A9/SERPINE1/TLR4/VGF	12
BP	GO:0015837	amine transport	6/225	94/18862	0.000916297938745385	0.00846903641517735	0.00581286552018125	ADORA1/CXCL12/ITGB1/RGS4/SYT7/TH	6
BP	GO:0045666	positive regulation of neuron differentiation	6/225	94/18862	0.000916297938745385	0.00846903641517735	0.00581286552018125	CXCL12/FGFR1/GPRC5B/MEF2C/NGF/TIMP2	6
BP	GO:0061097	regulation of protein tyrosine kinase activity	6/225	94/18862	0.000916297938745385	0.00846903641517735	0.00581286552018125	ADORA1/AGT/APP/DLG4/GPRC5B/NOX4	6
BP	GO:0045670	regulation of osteoclast differentiation	5/225	63/18862	0.000925341841249778	0.00852987984513758	0.0058546264311996	FBN1/LRRC17/TLR4/TNFSF11/UBASH3B	5
BP	GO:0055001	muscle cell development	8/225	168/18862	0.000939937459535621	0.00864144094098266	0.00593119826483458	ACTN2/AKAP6/FHOD3/MYH6/MYL2/NFATC4/RGS4/SORBS2	8
BP	GO:1904994	regulation of leukocyte adhesion to vascular endothelial cell	4/225	37/18862	0.000956086476977939	0.00876665536826861	0.00601714129203604	ALOX5/CXCL12/IL6/ITGB2	4
BP	GO:0070374	positive regulation of ERK1 and ERK2 cascade	9/225	210/18862	0.000968691760366611	0.00885880116472474	0.00608038710853643	APP/CCL2/CCN2/EGFR/GLIPR2/LRP1/PRKCA/TLR4/TNFSF11	9
BP	GO:0071300	cellular response to retinoic acid	5/225	64/18862	0.000994145099043251	0.00905961700326748	0.00621822043532193	AQP1/COL1A1/EPHA3/SERPINF1/WNT5B	5
BP	GO:0009314	response to radiation	14/225	447/18862	0.000995878268391492	0.00905961700326748	0.00621822043532193	APP/AQP1/BACE1/CXCL12/EGFR/MME/MMP1/MMP2/MMP3/MMP9/NFATC4/NOX4/TH/TIMP1	14
BP	GO:0072507	divalent inorganic cation homeostasis	15/225	499/18862	0.00100158879508571	0.00908771404127502	0.00623750530970983	ADORA1/AKAP6/APP/CALB2/CXCL12/DLG4/EGFR/ITGAV/LPAR1/LRP1/S100A9/S1PR1/SLC24A3/TNFSF11/UBASH3B	15
BP	GO:2001233	regulation of apoptotic signaling pathway	12/225	348/18862	0.00100682751245536	0.00911139466885186	0.00625375890655244	ACVR1/AGT/CSF2/CXCL12/FGFR1/G0S2/ITGAV/MMP9/NFATC4/S100A9/SCG2/SERPINE1	12
BP	GO:0070372	regulation of ERK1 and ERK2 cascade	11/225	301/18862	0.0010195970913282	0.00920292582954047	0.00631658285746088	APP/CCL2/CCN2/EGFR/FN1/GLIPR2/LRP1/PRKCA/TLR4/TNFSF11/WNK2	11
BP	GO:0046879	hormone secretion	11/225	302/18862	0.00104727081838946	0.00942815754944902	0.00647117443488771	ADORA1/AGT/ALOX5/EGFR/IL11/IL6/LRP1/PRKCA/SYT7/TNFSF11/VGF	11
BP	GO:0010742	macrophage derived foam cell differentiation	4/225	38/18862	0.00105866959890165	0.00945708461286886	0.00649102901117126	AGT/CSF2/ITGAV/LPL	4
BP	GO:0071548	response to dexamethasone	4/225	38/18862	0.00105866959890165	0.00945708461286886	0.00649102901117126	AQP1/EGFR/FOXO1/SERPINF1	4
BP	GO:0090077	foam cell differentiation	4/225	38/18862	0.00105866959890165	0.00945708461286886	0.00649102901117126	AGT/CSF2/ITGAV/LPL	4
BP	GO:0048705	skeletal system morphogenesis	9/225	213/18862	0.00107008173690485	0.00953445578435015	0.00654413401543758	ALPL/CCN2/CHST11/COL1A1/FGFR1/LTBP3/MEF2C/MMP2/RFLNB	9
BP	GO:0032677	regulation of interleukin-8 production	6/225	97/18862	0.00107971209760279	0.00957105404166569	0.0065692538446152	CD14/IL10/IL6/SERPINE1/TLR4/TLR8	6
BP	GO:0043502	regulation of muscle adaptation	6/225	97/18862	0.00107971209760279	0.00957105404166569	0.0065692538446152	AGT/AKAP6/FOXO1/IGFBP5/PRKCA/RGS4	6
BP	GO:0014706	striated muscle tissue development	12/225	351/18862	0.00108368086358751	0.00958172926835283	0.00657658096591776	ACTN2/ACVR1/AKAP6/FHOD3/GLI1/IGF2/MEF2C/MYH6/MYL2/RGS4/S1PR1/SORBS2	12
BP	GO:0008361	regulation of cell size	8/225	173/18862	0.00113551886965893	0.010014525196534	0.00687363772714392	AKT3/AQP1/CXCL12/FN1/KCNMA1/LRP1/NGF/NTN1	8
BP	GO:0110020	regulation of actomyosin structure organization	6/225	98/18862	0.00113887015121826	0.0100185886906662	0.00687642677465471	CCDC88A/CCN2/LIMCH1/LPAR1/NOX4/S1PR1	6
BP	GO:0030049	muscle filament sliding	4/225	39/18862	0.00116873796914568	0.010122741513642	0.00694791381566219	ACTN2/MYH6/MYL2/VIM	4
BP	GO:0030501	positive regulation of bone mineralization	4/225	39/18862	0.00116873796914568	0.010122741513642	0.00694791381566219	ACVR1/ALOX5/GPM6B/MEF2C	4
BP	GO:0033275	actin-myosin filament sliding	4/225	39/18862	0.00116873796914568	0.010122741513642	0.00694791381566219	ACTN2/MYH6/MYL2/VIM	4
BP	GO:0045742	positive regulation of epidermal growth factor receptor signaling pathway	4/225	39/18862	0.00116873796914568	0.010122741513642	0.00694791381566219	ADORA1/AGT/CCDC88A/MMP9	4
BP	GO:0045773	positive regulation of axon extension	4/225	39/18862	0.00116873796914568	0.010122741513642	0.00694791381566219	CXCL12/FN1/LRP1/NTN1	4
BP	GO:1901381	positive regulation of potassium ion transmembrane transport	4/225	39/18862	0.00116873796914568	0.010122741513642	0.00694791381566219	ACTN2/AKAP6/FLNA/WNK2	4
BP	GO:0046883	regulation of hormone secretion	10/225	260/18862	0.00117115387967987	0.010122741513642	0.00694791381566219	ADORA1/AGT/ALOX5/EGFR/IL11/IL6/LRP1/PRKCA/SYT7/TNFSF11	10
BP	GO:0042542	response to hydrogen peroxide	7/225	135/18862	0.00119228500666397	0.0102715463583705	0.00705004852246402	AQP1/COL1A1/CYP1B1/EZH2/FOXO1/IL10/IL6	7
BP	GO:0019932	second-messenger-mediated signaling	11/225	307/18862	0.0011951169548957	0.0102715463583705	0.00705004852246402	AGT/AKAP6/AQP1/EGFR/GUCY1B1/LPAR1/NFATC4/NPR2/PDE4A/PDE7B/TNFSF11	11
BP	GO:0002523	leukocyte migration involved in inflammatory response	3/225	18/18862	0.00119726045262022	0.0102715463583705	0.00705004852246402	ALOX5/ITGB2/S100A9	3
BP	GO:0051588	regulation of neurotransmitter transport	6/225	99/18862	0.00120048117382462	0.0102737475271016	0.00705155933162739	BACE1/CAMK2A/CSPG5/GPM6B/ITGB1/MEF2C	6
BP	GO:0097191	extrinsic apoptotic signaling pathway	9/225	217/18862	0.00121847270405309	0.0103423592836443	0.00709865216419234	ACVR1/AGT/CSF2/FGFR1/G0S2/ITGAV/NGF/SCG2/SERPINE1	9
BP	GO:0010634	positive regulation of epithelial cell migration	8/225	175/18862	0.00122230412260187	0.0103423592836443	0.00709865216419234	AGT/AKT3/FGFR1/GLIPR2/MAPRE2/MMP9/PRKCA/SPARC	8
BP	GO:0010812	negative regulation of cell-substrate adhesion	5/225	67/18862	0.00122341814953669	0.0103423592836443	0.00709865216419234	COL1A1/JAG1/LRP1/POSTN/SERPINE1	5
BP	GO:0034394	protein localization to cell surface	5/225	67/18862	0.00122341814953669	0.0103423592836443	0.00709865216419234	ACTN2/FBLN5/FLNA/GPM6B/MAP1A	5
BP	GO:1904377	positive regulation of protein localization to cell periphery	5/225	67/18862	0.00122341814953669	0.0103423592836443	0.00709865216419234	EGFR/EPHA3/ITGB1/LRP1/SORBS1	5
BP	GO:0045598	regulation of fat cell differentiation	7/225	136/18862	0.0012444897502958	0.0104948940986016	0.00720334699876685	ALOX5/FOXO1/IL6/JAG1/LPL/MMP11/TRIO	7
BP	GO:0010927	cellular component assembly involved in morphogenesis	6/225	100/18862	0.00126461200936334	0.0106126255171685	0.00728415393713393	ACTN2/FHOD3/MYH6/MYL2/PHLDB1/PMP22	6
BP	GO:0060079	excitatory postsynaptic potential	6/225	100/18862	0.00126461200936334	0.0106126255171685	0.00728415393713393	ADORA1/APP/DLG4/MEF2C/RGS4/SHANK2	6
BP	GO:0006941	striated muscle contraction	8/225	176/18862	0.0012676361696791	0.0106126255171685	0.00728415393713393	ADORA1/CCN2/DTNA/EHD3/FLNA/KCNE4/MYH6/MYL2	8
BP	GO:0031644	regulation of nervous system process	7/225	137/18862	0.00129846814879512	0.0108445556716238	0.00744334309772218	ADORA1/APP/DLG4/IL10/ITGAX/RGS4/SHANK2	7
BP	GO:0002548	monocyte chemotaxis	5/225	68/18862	0.00130787898211767	0.0108527019685742	0.00744893444558501	CCL2/CXCL12/IL6/SERPINE1/TNFSF11	5
BP	GO:0010611	regulation of cardiac muscle hypertrophy	5/225	68/18862	0.00130787898211767	0.0108527019685742	0.00744893444558501	AGT/AKAP6/FOXO1/PRKCA/RGS4	5
BP	GO:0042493	response to drug	12/225	359/18862	0.00131280395399912	0.0108527019685742	0.00744893444558501	COL1A1/CYBB/CYP2E1/EGFR/IL10/LPL/MEF2C/PDE4A/PTPRM/TH/TIMP2/TIMP4	12
BP	GO:0008217	regulation of blood pressure	8/225	177/18862	0.0013142976305059	0.0108527019685742	0.00744893444558501	ACTA2/ADORA1/AGT/COL1A2/MME/MYH6/NPR2/POSTN	8
BP	GO:0006816	calcium ion transport	13/225	409/18862	0.00131509948840196	0.0108527019685742	0.00744893444558501	AKAP6/CALCRL/CAMK2A/CCL2/CCN2/CXCL12/EHD3/GEM/IL16/ITGAV/RGS4/SLC24A3/UBASH3B	13
BP	GO:2000379	positive regulation of reactive oxygen species metabolic process	6/225	101/18862	0.00133133018458843	0.0109605473154002	0.00752295591241369	ADGRB1/AGT/EGFR/ITGB2/NOX4/TLR4	6
BP	GO:0009914	hormone transport	11/225	312/18862	0.00135975216463745	0.0111680118545815	0.00766535268665662	ADORA1/AGT/ALOX5/EGFR/IL11/IL6/LRP1/PRKCA/SYT7/TNFSF11/VGF	11
BP	GO:0043687	post-translational protein modification	12/225	361/18862	0.00137595806992354	0.0112743987478841	0.00773837311939081	APP/FBN1/FN1/IGFBP5/IL6/MFGE8/MXRA8/SCG2/SPARCL1/TIMP1/VCAN/VGF	12
BP	GO:0071229	cellular response to acid chemical	5/225	69/18862	0.00139656813681499	0.0113063503000676	0.00776030360438325	COL1A1/COL1A2/COL6A1/CYBB/MMP2	5
BP	GO:0150116	regulation of cell-substrate junction organization	5/225	69/18862	0.00139656813681499	0.0113063503000676	0.00776030360438325	EPHA3/GPM6B/LIMCH1/LRP1/MAPRE2	5
BP	GO:0043200	response to amino acid	6/225	102/18862	0.0014007038902963	0.0113063503000676	0.00776030360438325	CCN2/COL1A1/COL1A2/COL6A1/CYBB/MMP2	6
BP	GO:0046620	regulation of organ growth	6/225	102/18862	0.0014007038902963	0.0113063503000676	0.00776030360438325	AKAP6/GLI1/IGF2/MEF2C/MYH6/RGS4	6
BP	GO:0048568	embryonic organ development	13/225	412/18862	0.0014037448111399	0.0113063503000676	0.00776030360438325	ACVR1/CHST11/CSF2/FBN1/GLI1/IGF2/IL10/MEF2C/MICAL2/NES/NTN1/SOBP/TH	13
BP	GO:0010744	positive regulation of macrophage derived foam cell differentiation	3/225	19/18862	0.00140930019411792	0.0113063503000676	0.00776030360438325	AGT/CSF2/LPL	3
BP	GO:0090330	regulation of platelet aggregation	3/225	19/18862	0.00140930019411792	0.0113063503000676	0.00776030360438325	PRKCA/SERPINE2/UBASH3B	3
BP	GO:0001953	negative regulation of cell-matrix adhesion	4/225	41/18862	0.00141247826887746	0.0113063503000676	0.00776030360438325	JAG1/LRP1/POSTN/SERPINE1	4
BP	GO:1901186	positive regulation of ERBB signaling pathway	4/225	41/18862	0.00141247826887746	0.0113063503000676	0.00776030360438325	ADORA1/AGT/CCDC88A/MMP9	4
BP	GO:1904646	cellular response to amyloid-beta	4/225	41/18862	0.00141247826887746	0.0113063503000676	0.00776030360438325	APP/BACE1/LRP1/TLR4	4
BP	GO:0048732	gland development	13/225	413/18862	0.00143437614425323	0.0114551790690823	0.00786245473202111	DKK3/EGFR/EZH2/GLI1/IGF2/IGFBP5/IL10/IL6/NTN1/PLXND1/SERPINE2/SERPINF1/TNFSF11	13
BP	GO:0032637	interleukin-8 production	6/225	103/18862	0.00147280196225683	0.0117350151751314	0.00805452494785345	CD14/IL10/IL6/SERPINE1/TLR4/TLR8	6
BP	GO:0060560	developmental growth involved in morphogenesis	9/225	225/18862	0.00156512434198332	0.0124420205718216	0.0085397899876444	APP/CXCL12/DCLK1/FN1/LRP1/NGF/NTN1/POSTN/S1PR1	9
BP	GO:0009416	response to light stimulus	11/225	319/18862	0.00162114499644401	0.0128578685530319	0.00882521424054791	APP/AQP1/EGFR/MME/MMP1/MMP2/MMP3/MMP9/NFATC4/TH/TIMP1	11
BP	GO:0099565	chemical synaptic transmission, postsynaptic	6/225	105/18862	0.00162544965649649	0.0128625765055179	0.00882844562288409	ADORA1/APP/DLG4/MEF2C/RGS4/SHANK2	6
BP	GO:0030099	myeloid cell differentiation	13/225	419/18862	0.00163007299138772	0.0128697790162867	0.00883338918723474	APP/CSF2/FBN1/IL11/JAG1/LRRC17/MEF2C/MMP9/PRKCA/TLR4/TNFSF11/TSPAN2/UBASH3B	13
BP	GO:0010042	response to manganese ion	3/225	20/18862	0.0016434937267518	0.0129462483111858	0.00888587517334707	APP/BACE1/TH	3
BP	GO:0001655	urogenital system development	11/225	320/18862	0.00166163516269988	0.0130594727299723	0.00896358865664575	ACTA2/AGT/FBN1/GLI1/JAG1/MEF2C/MME/MMP9/PECAM1/PLXND1/SERPINF1	11
BP	GO:2000273	positive regulation of signaling receptor activity	4/225	43/18862	0.0016895949729748	0.0132491768695264	0.00909379528202679	ADORA1/CCL2/IL10/ITGB1	4
BP	GO:0006024	glycosaminoglycan biosynthetic process	6/225	107/18862	0.00178983611091336	0.0140035484433989	0.00961157089382013	CHST11/CHST6/CSPG5/GPC6/SDC3/VCAN	6
BP	GO:0007219	Notch signaling pathway	8/225	186/18862	0.00179874355101705	0.0140136074786652	0.00961847508178195	APP/CNTN1/EGFR/JAG1/PLXND1/POSTN/SORBS2/TIMP4	8
BP	GO:0001764	neuron migration	7/225	145/18862	0.00179920811540855	0.0140136074786652	0.00961847508178195	CAMK2A/CXCL12/DCLK1/FGFR1/FLNA/MEF2C/NTN1	7
BP	GO:0046427	positive regulation of receptor signaling pathway via JAK-STAT	4/225	44/18862	0.00184137952203827	0.0142460299629121	0.00977800216119944	AGT/CYP1B1/IL10/IL6	4
BP	GO:0098815	modulation of excitatory postsynaptic potential	4/225	44/18862	0.00184137952203827	0.0142460299629121	0.00977800216119944	APP/DLG4/RGS4/SHANK2	4
BP	GO:0150076	neuroinflammatory response	4/225	44/18862	0.00184137952203827	0.0142460299629121	0.00977800216119944	IL6/ITGB1/MMP3/MMP9	4
BP	GO:0010594	regulation of endothelial cell migration	9/225	231/18862	0.00187384742382949	0.0144540653603858	0.00992079075362833	ADGRB1/AGT/AKT3/FGFR1/MEF2C/PRKCA/PTPRM/SERPINF1/SPARC	9
BP	GO:0001523	retinoid metabolic process	6/225	108/18862	0.00187660975538766	0.0144540653603858	0.00992079075362833	BCO1/CYP1B1/GPC6/LPL/LRP1/SDC3	6
BP	GO:1905952	regulation of lipid localization	8/225	189/18862	0.00198830722489169	0.0152804275864182	0.0104879783597975	ADORA1/AGT/IL6/ITGAV/ITGB1/LPL/LRP1/TNFSF11	8
BP	GO:0001974	blood vessel remodeling	4/225	45/18862	0.00200235725663211	0.0153204641313176	0.0105154581154608	AGT/FLNA/JAG1/MEF2C	4
BP	GO:1900271	regulation of long-term synaptic potentiation	4/225	45/18862	0.00200235725663211	0.0153204641313176	0.0105154581154608	ADORA1/APP/CALB2/MME	4
BP	GO:0001822	kidney development	10/225	280/18862	0.00202712050448004	0.0154757701949952	0.0106220550431831	ACTA2/AGT/FBN1/JAG1/MEF2C/MME/MMP9/PECAM1/PLXND1/SERPINF1	10
BP	GO:0002686	negative regulation of leukocyte migration	4/225	46/18862	0.00217280772045132	0.0163660577031947	0.0112331188414432	ADORA1/CCL2/CXCL12/PLCB1	4
BP	GO:0008038	neuron recognition	4/225	46/18862	0.00217280772045132	0.0163660577031947	0.0112331188414432	APP/EFNB3/EPHA3/GAP43	4
BP	GO:0030001	metal ion transport	14/225	486/18862	0.00217501943327633	0.0163660577031947	0.0112331188414432	AKAP6/CALCRL/CAMK2A/CCL2/CCN2/CXCL12/EHD3/GEM/IL16/ITGAV/KCNE4/RGS4/SLC24A3/UBASH3B	14
BP	GO:0010288	response to lead ion	3/225	22/18862	0.00218151144226081	0.0163660577031947	0.0112331188414432	APP/BACE1/SPARC	3
BP	GO:0045932	negative regulation of muscle contraction	3/225	22/18862	0.00218151144226081	0.0163660577031947	0.0112331188414432	ADORA1/CALCRL/KCNMA1	3
BP	GO:0046058	cAMP metabolic process	3/225	22/18862	0.00218151144226081	0.0163660577031947	0.0112331188414432	PDE4A/PDE7B/PTHLH	3
BP	GO:0071404	cellular response to low-density lipoprotein particle stimulus	3/225	22/18862	0.00218151144226081	0.0163660577031947	0.0112331188414432	ITGB1/ITGB2/LPL	3
BP	GO:1904996	positive regulation of leukocyte adhesion to vascular endothelial cell	3/225	22/18862	0.00218151144226081	0.0163660577031947	0.0112331188414432	ALOX5/IL6/ITGB2	3
BP	GO:0042176	regulation of protein catabolic process	12/225	383/18862	0.00225235892132105	0.0168610713202997	0.0115728797594306	ADGRB1/EGFR/FLNA/FOXO1/IL10/LRP1/MAP1A/RAB26/SERPINE2/TIMP1/TIMP2/TIMP4	12
BP	GO:0050770	regulation of axonogenesis	7/225	151/18862	0.00226436235303193	0.0169114576911271	0.0116074632921151	CXCL12/EFNB3/FN1/LRP1/NGF/NTN1/PLXND1	7
BP	GO:0048678	response to axon injury	5/225	77/18862	0.00227372743337139	0.0169114576911271	0.0116074632921151	DPYSL3/FLNA/GAP43/LRP1/NREP	5
BP	GO:0060420	regulation of heart growth	5/225	77/18862	0.00227372743337139	0.0169114576911271	0.0116074632921151	AKAP6/GLI1/MEF2C/MYH6/RGS4	5
BP	GO:0051924	regulation of calcium ion transport	9/225	238/18862	0.00229365930971373	0.0170231759474685	0.0116841429954988	AKAP6/CAMK2A/CCL2/CXCL12/EHD3/GEM/IL16/RGS4/UBASH3B	9
BP	GO:0001774	microglial cell activation	4/225	47/18862	0.0023530084071962	0.0172519866432226	0.0118411910631649	APP/IL6/ITGB2/TLR8	4
BP	GO:0010712	regulation of collagen metabolic process	4/225	47/18862	0.0023530084071962	0.0172519866432226	0.0118411910631649	CCN2/IL6/ITGB1/VIM	4
BP	GO:0070169	positive regulation of biomineral tissue development	4/225	47/18862	0.0023530084071962	0.0172519866432226	0.0118411910631649	ACVR1/ALOX5/GPM6B/MEF2C	4
BP	GO:1903053	regulation of extracellular matrix organization	4/225	47/18862	0.0023530084071962	0.0172519866432226	0.0118411910631649	AGT/IL6/LRP1/PHLDB1	4
BP	GO:1904707	positive regulation of vascular associated smooth muscle cell proliferation	4/225	47/18862	0.0023530084071962	0.0172519866432226	0.0118411910631649	IGFBP5/IL10/MMP2/MMP9	4
BP	GO:0022407	regulation of cell-cell adhesion	13/225	437/18862	0.00235435363019166	0.0172519866432226	0.0118411910631649	ALOX5/CCL2/CXCL12/EFNB3/IGF2/IL10/IL6/ITGB2/JAG1/PRKCA/SERPINE2/TNFSF11/UBASH3B	13
BP	GO:0051051	negative regulation of transport	13/225	438/18862	0.00240130649110613	0.0175589204602824	0.0120518602485007	ACTN2/ADORA1/DLG4/EPHA3/GEM/GPM6B/IL11/ITGAV/KCNE4/MMP9/RGS4/SERPINE2/WNK2	13
BP	GO:0006023	aminoglycan biosynthetic process	6/225	114/18862	0.00246596220393213	0.0179196258652471	0.0122994364671723	CHST11/CHST6/CSPG5/GPC6/SDC3/VCAN	6
BP	GO:0090066	regulation of anatomical structure size	14/225	493/18862	0.00247699940506329	0.0179196258652471	0.0122994364671723	ACTA2/ACTN2/ADORA1/AGT/AKT3/AQP1/CXCL12/EGFR/FHOD3/FN1/KCNMA1/LRP1/NGF/NTN1	14
BP	GO:0072001	renal system development	10/225	288/18862	0.00248668535849454	0.0179196258652471	0.0122994364671723	ACTA2/AGT/FBN1/JAG1/MEF2C/MME/MMP9/PECAM1/PLXND1/SERPINF1	10
BP	GO:0031639	plasminogen activation	3/225	23/18862	0.00248682632463469	0.0179196258652471	0.0122994364671723	PLAU/SERPINE1/SERPINE2	3
BP	GO:0032331	negative regulation of chondrocyte differentiation	3/225	23/18862	0.00248682632463469	0.0179196258652471	0.0122994364671723	LTBP3/PTHLH/RFLNB	3
BP	GO:0034505	tooth mineralization	3/225	23/18862	0.00248682632463469	0.0179196258652471	0.0122994364671723	ALPL/COL1A1/FOXO1	3
BP	GO:0048668	collateral sprouting	3/225	23/18862	0.00248682632463469	0.0179196258652471	0.0122994364671723	APP/LRP1/NGF	3
BP	GO:0002762	negative regulation of myeloid leukocyte differentiation	4/225	48/18862	0.0025432345610854	0.0181375534747366	0.0124490147456205	FBN1/LRRC17/TLR4/UBASH3B	4
BP	GO:0035850	epithelial cell differentiation involved in kidney development	4/225	48/18862	0.0025432345610854	0.0181375534747366	0.0124490147456205	ACTA2/JAG1/MEF2C/MMP9	4
BP	GO:0045778	positive regulation of ossification	4/225	48/18862	0.0025432345610854	0.0181375534747366	0.0124490147456205	ACVR1/ALOX5/GPM6B/MEF2C	4
BP	GO:0110151	positive regulation of biomineralization	4/225	48/18862	0.0025432345610854	0.0181375534747366	0.0124490147456205	ACVR1/ALOX5/GPM6B/MEF2C	4
BP	GO:1904894	positive regulation of receptor signaling pathway via STAT	4/225	48/18862	0.0025432345610854	0.0181375534747366	0.0124490147456205	AGT/CYP1B1/IL10/IL6	4
BP	GO:1904019	epithelial cell apoptotic process	6/225	116/18862	0.00269036554641457	0.0191474476054885	0.0131421725600279	CCL2/E2F2/IL10/IL6/SCG2/SERPINE1	6
BP	GO:0032330	regulation of chondrocyte differentiation	4/225	49/18862	0.00274375898640055	0.0194874357517711	0.0133755291399164	CCN2/LTBP3/PTHLH/RFLNB	4
BP	GO:0062149	detection of stimulus involved in sensory perception of pain	3/225	24/18862	0.00281727831202295	0.0198873454775388	0.0136500139032519	ADORA1/BACE1/CXCL12	3
BP	GO:0098581	detection of external biotic stimulus	3/225	24/18862	0.00281727831202295	0.0198873454775388	0.0136500139032519	C4B/DMBT1/TLR4	3
BP	GO:1905564	positive regulation of vascular endothelial cell proliferation	3/225	24/18862	0.00281727831202295	0.0198873454775388	0.0136500139032519	AKT3/FGFR1/IGF2	3
BP	GO:0002761	regulation of myeloid leukocyte differentiation	6/225	118/18862	0.00292974731848682	0.0206392361908035	0.0141660867346603	FBN1/LRRC17/PRKCA/TLR4/TNFSF11/UBASH3B	6
BP	GO:0010959	regulation of metal ion transport	9/225	247/18862	0.0029398732820036	0.0206685614511653	0.0141862146201092	AKAP6/CAMK2A/CCL2/CXCL12/EHD3/GEM/IL16/RGS4/UBASH3B	9
BP	GO:0035176	social behavior	4/225	50/18862	0.00295485186581269	0.0207318149127668	0.0142296296968606	ATXN1/DLG4/SHANK2/TH	4
BP	GO:0006970	response to osmotic stress	5/225	82/18862	0.00299310238728737	0.0209577633825011	0.0143847132275799	AQP1/EGFR/FMO1/KCNMA1/TH	5
BP	GO:0051092	positive regulation of NF-kappaB transcription factor activity	7/225	159/18862	0.00302290858185537	0.0211237926304652	0.0144986701931094	AGT/APP/CAMK2A/ITGB2/S100A9/TLR4/TNFSF11	7
BP	GO:0120254	olefinic compound metabolic process	6/225	119/18862	0.00305524545962033	0.0213068023401289	0.0146242819839923	ALOX5/BCO1/CYP1B1/CYP2E1/DKK3/LHB	6
BP	GO:0031667	response to nutrient levels	13/225	451/18862	0.0030849857709468	0.0214673224525957	0.0147344576617567	ALPL/C2/COL1A1/CYBB/EGFR/FOXO1/GPT/LPL/MMP7/POSTN/SPARC/TH/VGF	13
BP	GO:1902905	positive regulation of supramolecular fiber organization	8/225	203/18862	0.00309065028962644	0.0214673224525957	0.0147344576617567	ACTN2/APP/CCDC88A/CCN2/FLNA/LIMCH1/LPAR1/NOX4	8
BP	GO:0032680	regulation of tumor necrosis factor production	7/225	160/18862	0.00312992093771931	0.0216533053296111	0.0148621101360346	APP/CD14/IL10/IL6/LPL/NFATC4/TLR4	7
BP	GO:0050680	negative regulation of epithelial cell proliferation	7/225	160/18862	0.00312992093771931	0.0216533053296111	0.0148621101360346	ALOX5/CCL2/MEF2C/PTPRM/SCG2/SERPINF1/SPARC	7
BP	GO:1904705	regulation of vascular associated smooth muscle cell proliferation	5/225	83/18862	0.00315462144243047	0.0216746486523531	0.0148767594844104	IGFBP5/IL10/MEF2C/MMP2/MMP9	5
BP	GO:1990874	vascular associated smooth muscle cell proliferation	5/225	83/18862	0.00315462144243047	0.0216746486523531	0.0148767594844104	IGFBP5/IL10/MEF2C/MMP2/MMP9	5
BP	GO:0030206	chondroitin sulfate biosynthetic process	3/225	25/18862	0.00317352308982525	0.0216746486523531	0.0148767594844104	CHST11/CSPG5/VCAN	3
BP	GO:0042730	fibrinolysis	3/225	25/18862	0.00317352308982525	0.0216746486523531	0.0148767594844104	PLAU/SERPINE1/SERPING1	3
BP	GO:1905048	regulation of metallopeptidase activity	3/225	25/18862	0.00317352308982525	0.0216746486523531	0.0148767594844104	LRP1/TIMP1/TIMP2	3
BP	GO:1990776	response to angiotensin	3/225	25/18862	0.00317352308982525	0.0216746486523531	0.0148767594844104	ACTN2/CAMK2A/CYBB	3
BP	GO:0032964	collagen biosynthetic process	4/225	51/18862	0.00317678058724622	0.0216746486523531	0.0148767594844104	CCN2/COL1A1/IL6/VIM	4
BP	GO:0044706	multi-multicellular organism process	8/225	204/18862	0.00318458441718159	0.0216852054812405	0.0148840053413926	IGFBP5/ITGA5/MMP2/MMP7/MMP9/PTHLH/SERPINE2/TIMP1	8
BP	GO:0055074	calcium ion homeostasis	13/225	454/18862	0.00326342250722479	0.0221784753138061	0.015222569383546	ADORA1/AKAP6/APP/CALB2/CXCL12/DLG4/ITGAV/LPAR1/LRP1/S1PR1/SLC24A3/TNFSF11/UBASH3B	13
BP	GO:1904375	regulation of protein localization to cell periphery	6/225	121/18862	0.00331823954500004	0.0224031089337824	0.0153767504450294	EGFR/EPHA3/GPC6/ITGB1/LRP1/SORBS1	6
BP	GO:0002718	regulation of cytokine production involved in immune response	5/225	84/18862	0.00332233063818931	0.0224031089337824	0.0153767504450294	GPRC5B/IL10/IL1R1/IL6/TLR4	5
BP	GO:0046330	positive regulation of JNK cascade	5/225	84/18862	0.00332233063818931	0.0224031089337824	0.0153767504450294	APP/CCN2/PLCB1/TLR4/TNFSF11	5
BP	GO:1900407	regulation of cellular response to oxidative stress	5/225	84/18862	0.00332233063818931	0.0224031089337824	0.0153767504450294	ALOX5/FBLN5/IL10/MMP3/TLR4	5
BP	GO:0032640	tumor necrosis factor production	7/225	162/18862	0.0033526153969455	0.0225634271180837	0.0154867875260027	APP/CD14/IL10/IL6/LPL/NFATC4/TLR4	7
BP	GO:0014888	striated muscle adaptation	4/225	52/18862	0.00340980957904171	0.0228154440172946	0.0156597635615409	EZH2/FOXO1/IGFBP5/MYH6	4
BP	GO:0031103	axon regeneration	4/225	52/18862	0.00340980957904171	0.0228154440172946	0.0156597635615409	FLNA/GAP43/LRP1/NREP	4
BP	GO:0051703	biological process involved in intraspecies interaction between organisms	4/225	52/18862	0.00340980957904171	0.0228154440172946	0.0156597635615409	ATXN1/DLG4/SHANK2/TH	4
BP	GO:0030324	lung development	7/225	163/18862	0.00346839729926246	0.0231494508915507	0.0158890147948202	CCN2/EGFR/GLI1/IGFBP5/LTBP3/MME/SPARC	7
BP	GO:0034764	positive regulation of transmembrane transport	8/225	207/18862	0.00347976454544083	0.0231494508915507	0.0158890147948202	ACTN2/AKAP6/CCL2/EHD3/FLNA/ITGB1/SORBS1/WNK2	8
BP	GO:0034767	positive regulation of ion transmembrane transport	8/225	207/18862	0.00347976454544083	0.0231494508915507	0.0158890147948202	ACTN2/AKAP6/CCL2/EHD3/FLNA/ITGB1/SORBS1/WNK2	8
BP	GO:0042745	circadian sleep/wake cycle	3/225	26/18862	0.00355618213381995	0.0236125043598083	0.0162068393273504	ADORA1/CSF2/TH	3
BP	GO:1903555	regulation of tumor necrosis factor superfamily cytokine production	7/225	164/18862	0.00358720257270954	0.0237729333021248	0.0163169524289495	APP/CD14/IL10/IL6/LPL/NFATC4/TLR4	7
BP	GO:0002720	positive regulation of cytokine production involved in immune response	4/225	53/18862	0.00365420015318409	0.024170720860565	0.0165899806070631	GPRC5B/IL1R1/IL6/TLR4	4
BP	GO:0051952	regulation of amine transport	5/225	86/18862	0.00367684818042341	0.0242742015111382	0.0166610062912419	ADORA1/CXCL12/ITGB1/RGS4/SYT7	5
BP	GO:0006836	neurotransmitter transport	8/225	209/18862	0.00368804893476101	0.0243018585701172	0.0166799891786269	BACE1/CAMK2A/CSPG5/GPM6B/ITGB1/MEF2C/SYT7/TH	8
BP	GO:0022604	regulation of cell morphogenesis	10/225	305/18862	0.00374134742544092	0.0245763206925135	0.0168683708704348	CCL2/CSPG5/DLG4/FLNA/FN1/ITGB2/LPAR1/PLXND1/POSTN/SPARC	10
BP	GO:0071621	granulocyte chemotaxis	6/225	124/18862	0.00374388266752658	0.0245763206925135	0.0168683708704348	CCL2/CXCL5/ITGB2/S100A9/SCG2/THBS4	6
BP	GO:0030900	forebrain development	11/225	357/18862	0.00385217082647207	0.0252393649991535	0.017323462477021	APP/AQP1/CXCL12/DCLK1/EZH2/FLNA/GLI1/LPAR1/LRP1/PLCB1/TH	11
BP	GO:1904063	negative regulation of cation transmembrane transport	5/225	87/18862	0.0038639204285894	0.0252685815197941	0.0173435157271341	ACTN2/GEM/KCNE4/MMP9/RGS4	5
BP	GO:0001505	regulation of neurotransmitter levels	8/225	211/18862	0.00390586109145112	0.025420114400263	0.0174475228671286	BACE1/CAMK2A/CSPG5/GPM6B/ITGB1/MEF2C/SYT7/TH	8
BP	GO:0030199	collagen fibril organization	4/225	54/18862	0.00391021035636809	0.025420114400263	0.0174475228671286	COL1A1/COL1A2/CYP1B1/MMP11	4
BP	GO:0046622	positive regulation of organ growth	4/225	54/18862	0.00391021035636809	0.025420114400263	0.0174475228671286	AKAP6/GLI1/IGF2/MEF2C	4
BP	GO:0045637	regulation of myeloid cell differentiation	9/225	258/18862	0.00391642847367007	0.025420114400263	0.0174475228671286	CSF2/FBN1/JAG1/LRRC17/MEF2C/PRKCA/TLR4/TNFSF11/UBASH3B	9
BP	GO:0030323	respiratory tube development	7/225	167/18862	0.0039622643647502	0.0255494682557467	0.0175363070604633	CCN2/EGFR/GLI1/IGFBP5/LTBP3/MME/SPARC	7
BP	GO:0071706	tumor necrosis factor superfamily cytokine production	7/225	167/18862	0.0039622643647502	0.0255494682557467	0.0175363070604633	APP/CD14/IL10/IL6/LPL/NFATC4/TLR4	7
BP	GO:0007263	nitric oxide mediated signal transduction	3/225	27/18862	0.00396584360115168	0.0255494682557467	0.0175363070604633	AGT/EGFR/GUCY1B1	3
BP	GO:2000463	positive regulation of excitatory postsynaptic potential	3/225	27/18862	0.00396584360115168	0.0255494682557467	0.0175363070604633	DLG4/RGS4/SHANK2	3
BP	GO:0045471	response to ethanol	6/225	126/18862	0.0040493178977367	0.026038841991754	0.0178721969512449	CD14/CYBB/CYP2E1/RGS4/SPARC/TH	6
BP	GO:0036293	response to decreased oxygen levels	11/225	360/18862	0.00410071483525269	0.026320514109233	0.0180655273443881	ADORA1/AQP1/CCN2/CXCL12/CYBB/KCNMA1/MMP2/NOX4/PLAU/POSTN/TH	11
BP	GO:0071385	cellular response to glucocorticoid stimulus	4/225	55/18862	0.00417809482867794	0.0267676093829902	0.0183723987018429	AQP1/EGFR/FOXO1/SERPINF1	4
BP	GO:0018105	peptidyl-serine phosphorylation	10/225	310/18862	0.00419286235469119	0.0268126585264938	0.0184033189388271	AKT3/APP/CAMK2A/DCLK1/EGFR/IL11/IL6/NGF/PRKCA/RPS6KA2	10
BP	GO:1905477	positive regulation of protein localization to membrane	6/225	127/18862	0.00420877122769697	0.0268648270261468	0.0184391256655911	EGFR/EPHA3/ITGB1/ITGB2/LRP1/SORBS1	6
BP	GO:0033273	response to vitamin	5/225	89/18862	0.00425834964984912	0.0270815410759212	0.0185878709969271	ALPL/COL1A1/EGFR/POSTN/SPARC	5
BP	GO:0042058	regulation of epidermal growth factor receptor signaling pathway	5/225	89/18862	0.00425834964984912	0.0270815410759212	0.0185878709969271	ADORA1/AGT/CCDC88A/EGFR/MMP9	5
BP	GO:0009895	negative regulation of catabolic process	10/225	312/18862	0.00438509240939378	0.0274973280395612	0.0188732533693954	ADGRB1/ADORA1/EGFR/FLNA/IL10/MAP1A/SERPINE2/TIMP1/TIMP2/TIMP4	10
BP	GO:0001958	endochondral ossification	3/225	28/18862	0.00440306320310342	0.0274973280395612	0.0188732533693954	ALPL/COL1A1/MEF2C	3
BP	GO:0003299	muscle hypertrophy in response to stress	3/225	28/18862	0.00440306320310342	0.0274973280395612	0.0188732533693954	EZH2/FOXO1/MYH6	3
BP	GO:0014887	cardiac muscle adaptation	3/225	28/18862	0.00440306320310342	0.0274973280395612	0.0188732533693954	EZH2/FOXO1/MYH6	3
BP	GO:0014898	cardiac muscle hypertrophy in response to stress	3/225	28/18862	0.00440306320310342	0.0274973280395612	0.0188732533693954	EZH2/FOXO1/MYH6	3
BP	GO:0032607	interferon-alpha production	3/225	28/18862	0.00440306320310342	0.0274973280395612	0.0188732533693954	IL10/TLR4/TLR8	3
BP	GO:0032647	regulation of interferon-alpha production	3/225	28/18862	0.00440306320310342	0.0274973280395612	0.0188732533693954	IL10/TLR4/TLR8	3
BP	GO:0036075	replacement ossification	3/225	28/18862	0.00440306320310342	0.0274973280395612	0.0188732533693954	ALPL/COL1A1/MEF2C	3
BP	GO:0061037	negative regulation of cartilage development	3/225	28/18862	0.00440306320310342	0.0274973280395612	0.0188732533693954	LTBP3/PTHLH/RFLNB	3
BP	GO:0071280	cellular response to copper ion	3/225	28/18862	0.00440306320310342	0.0274973280395612	0.0188732533693954	APP/AQP1/BACE1	3
BP	GO:1902808	positive regulation of cell cycle G1/S phase transition	4/225	56/18862	0.00445810466966319	0.0277909906205982	0.0190748136187785	EGFR/EZH2/GLI1/PLCB1	4
BP	GO:0001659	temperature homeostasis	7/225	171/18862	0.00450775868496096	0.0280500746895416	0.0192526403250719	ADORA1/DIO2/FOXO1/G0S2/LCN2/TLR4/TNFSF11	7
BP	GO:0046328	regulation of JNK cascade	6/225	129/18862	0.00454154018648803	0.0281698797557668	0.0193348705463701	APP/CCN2/EGFR/PLCB1/TLR4/TNFSF11	6
BP	GO:0030111	regulation of Wnt signaling pathway	11/225	365/18862	0.00454326681577427	0.0281698797557668	0.0193348705463701	APP/COL1A1/DACT3/DKK3/EGFR/GLI1/GPRC5B/LRP1/NFATC4/WNK2/WNT5B	11
BP	GO:0007612	learning	6/225	130/18862	0.0047150124192699	0.0291825590092669	0.0200299399765977	APP/ATXN1/DLG4/MAP1A/SHANK2/TH	6
BP	GO:0002460	adaptive immune response based on somatic recombination of immune receptors built from immunoglobulin superfamily domains	11/225	367/18862	0.0047305845865374	0.0292267489785002	0.0200602705048776	C2/C4B/IL10/IL1R1/IL6/JAG1/MEF2C/SERPING1/SUSD4/TLR4/TLR8	11
BP	GO:0042445	hormone metabolic process	8/225	218/18862	0.00474738304505185	0.0292783445447504	0.0200956839891687	BCO1/CPQ/CYP1B1/DIO2/DKK3/LHB/MME/NGF	8
BP	GO:0051091	positive regulation of DNA-binding transcription factor activity	9/225	266/18862	0.00477391580518891	0.0293896841576994	0.0201721038042946	AGT/APP/CAMK2A/IL10/IL6/ITGB2/S100A9/TLR4/TNFSF11	9
BP	GO:0001773	myeloid dendritic cell activation	3/225	29/18862	0.00486836505997994	0.0298122849786051	0.0204621629822478	CSF2/DOCK2/IL10	3
BP	GO:0002063	chondrocyte development	3/225	29/18862	0.00486836505997994	0.0298122849786051	0.0204621629822478	CHST11/PTHLH/RFLNB	3
BP	GO:1901380	negative regulation of potassium ion transmembrane transport	3/225	29/18862	0.00486836505997994	0.0298122849786051	0.0204621629822478	ACTN2/KCNE4/RGS4	3
BP	GO:0030316	osteoclast differentiation	5/225	92/18862	0.0049026676846624	0.0299166306250702	0.0205337823708989	FBN1/LRRC17/TLR4/TNFSF11/UBASH3B	5
BP	GO:0045185	maintenance of protein location	5/225	92/18862	0.0049026676846624	0.0299166306250702	0.0205337823708989	CCDC88A/FBN1/FLNA/IL10/SYNE1	5
BP	GO:0009991	response to extracellular stimulus	13/225	477/18862	0.00492948188182804	0.0300273887564429	0.0206098030763692	ALPL/C2/COL1A1/CYBB/EGFR/FOXO1/GPT/LPL/MMP7/POSTN/SPARC/TH/VGF	13
BP	GO:0051495	positive regulation of cytoskeleton organization	8/225	220/18862	0.00501164231593628	0.0304743022228687	0.0209165496473056	ACTN2/CCDC88A/CCN2/FLNA/LIMCH1/LPAR1/NES/NOX4	8
BP	GO:0031102	neuron projection regeneration	4/225	58/18862	0.00505548639971431	0.0305799578733155	0.0209890681792125	FLNA/GAP43/LRP1/NREP	4
BP	GO:0031663	lipopolysaccharide-mediated signaling pathway	4/225	58/18862	0.00505548639971431	0.0305799578733155	0.0209890681792125	CCL2/CD14/PRKCA/TLR4	4
BP	GO:0061005	cell differentiation involved in kidney development	4/225	58/18862	0.00505548639971431	0.0305799578733155	0.0209890681792125	ACTA2/JAG1/MEF2C/MMP9	4
BP	GO:0051897	positive regulation of protein kinase B signaling	7/225	175/18862	0.00510817551586894	0.0308219661378459	0.0211551746200782	EGFR/F10/FGFR1/IGF2/IGFBP5/ITGB1/TNFSF11	7
BP	GO:0043271	negative regulation of ion transport	10/225	319/18862	0.00511328059124679	0.0308219661378459	0.0211551746200782	ACTN2/ADORA1/GEM/GPM6B/ITGAV/KCNE4/MMP9/RGS4/SERPINE2/WNK2	10
BP	GO:0002367	cytokine production involved in immune response	5/225	93/18862	0.00513200689305809	0.0308276185291843	0.0211590542338982	GPRC5B/IL10/IL1R1/IL6/TLR4	5
BP	GO:1902882	regulation of response to oxidative stress	5/225	93/18862	0.00513200689305809	0.0308276185291843	0.0211590542338982	ALOX5/FBLN5/IL10/MMP3/TLR4	5
BP	GO:0072503	cellular divalent inorganic cation homeostasis	13/225	480/18862	0.00518984525837355	0.0311211136081708	0.0213604995154329	ADORA1/AKAP6/APP/CALB2/CXCL12/DLG4/ITGAV/LPAR1/LRP1/S100A9/S1PR1/SLC24A3/UBASH3B	13
BP	GO:0002687	positive regulation of leukocyte migration	6/225	133/18862	0.00526472071705715	0.0315155820471849	0.0216312495601294	APP/CXCL12/IL1R1/IL6/SERPINE1/THBS4	6
BP	GO:0019934	cGMP-mediated signaling	3/225	30/18862	0.00536224253842409	0.0318359012993829	0.0218511060639006	AQP1/GUCY1B1/NPR2	3
BP	GO:0050650	chondroitin sulfate proteoglycan biosynthetic process	3/225	30/18862	0.00536224253842409	0.0318359012993829	0.0218511060639006	CHST11/CSPG5/VCAN	3
BP	GO:0051968	positive regulation of synaptic transmission, glutamatergic	3/225	30/18862	0.00536224253842409	0.0318359012993829	0.0218511060639006	CCL2/EGFR/SHANK2	3
BP	GO:0060292	long-term synaptic depression	3/225	30/18862	0.00536224253842409	0.0318359012993829	0.0218511060639006	ADORA1/SHANK2/SORCS2	3
BP	GO:0021549	cerebellum development	5/225	94/18862	0.00536884447476107	0.0318359012993829	0.0218511060639006	CNTN1/EZH2/GLI1/LPAR1/SERPINE2	5
BP	GO:0030239	myofibril assembly	4/225	59/18862	0.00537334167920918	0.0318359012993829	0.0218511060639006	ACTN2/FHOD3/MYH6/MYL2	4
BP	GO:0007565	female pregnancy	7/225	177/18862	0.00543001978277858	0.0321168064285163	0.0220439100216986	IGFBP5/ITGA5/MMP2/MMP7/MMP9/PTHLH/TIMP1	7
BP	GO:0060048	cardiac muscle contraction	6/225	135/18862	0.00565638653174781	0.0333986979881396	0.0229237578440779	ADORA1/CCN2/EHD3/FLNA/KCNE4/MYH6	6
BP	GO:0032890	regulation of organic acid transport	4/225	60/18862	0.00570428888882129	0.033510280150262	0.0230003441369066	ADORA1/ITGB1/RGS4/TNFSF11	4
BP	GO:0071384	cellular response to corticosteroid stimulus	4/225	60/18862	0.00570428888882129	0.033510280150262	0.0230003441369066	AQP1/EGFR/FOXO1/SERPINF1	4
BP	GO:1903670	regulation of sprouting angiogenesis	4/225	60/18862	0.00570428888882129	0.033510280150262	0.0230003441369066	ALOX5/E2F2/IL10/ITGA5	4
BP	GO:0042391	regulation of membrane potential	12/225	431/18862	0.00576954985610261	0.0338363110004258	0.0232241208919617	ACTN2/ADORA1/AKAP6/APP/DLG4/EHD3/FLNA/KCNE4/KCNMA1/MEF2C/RGS4/SHANK2	12
BP	GO:0060078	regulation of postsynaptic membrane potential	6/225	136/18862	0.0058600125370456	0.0341764778330976	0.0234576001162573	ADORA1/APP/DLG4/MEF2C/RGS4/SHANK2	6
BP	GO:1901184	regulation of ERBB signaling pathway	5/225	96/18862	0.00586552655873974	0.0341764778330976	0.0234576001162573	ADORA1/AGT/CCDC88A/EGFR/MMP9	5
BP	GO:1901890	positive regulation of cell junction assembly	5/225	96/18862	0.00586552655873974	0.0341764778330976	0.0234576001162573	ADGRB1/AGT/AMIGO2/CLSTN2/CRB3	5
BP	GO:0051955	regulation of amino acid transport	3/225	31/18862	0.00588515907148211	0.0341764778330976	0.0234576001162573	ADORA1/ITGB1/RGS4	3
BP	GO:0032060	bleb assembly	2/225	10/18862	0.00598532084382291	0.0341764778330976	0.0234576001162573	LPAR1/PMP22	2
BP	GO:0034350	regulation of glial cell apoptotic process	2/225	10/18862	0.00598532084382291	0.0341764778330976	0.0234576001162573	CCL2/PRKCA	2
BP	GO:0042045	epithelial fluid transport	2/225	10/18862	0.00598532084382291	0.0341764778330976	0.0234576001162573	AQP1/CSF2	2
BP	GO:0048251	elastic fiber assembly	2/225	10/18862	0.00598532084382291	0.0341764778330976	0.0234576001162573	FBLN5/LTBP3	2
BP	GO:0048672	positive regulation of collateral sprouting	2/225	10/18862	0.00598532084382291	0.0341764778330976	0.0234576001162573	LRP1/NGF	2
BP	GO:0070091	glucagon secretion	2/225	10/18862	0.00598532084382291	0.0341764778330976	0.0234576001162573	IL6/SYT7	2
BP	GO:0070092	regulation of glucagon secretion	2/225	10/18862	0.00598532084382291	0.0341764778330976	0.0234576001162573	IL6/SYT7	2
BP	GO:0070391	response to lipoteichoic acid	2/225	10/18862	0.00598532084382291	0.0341764778330976	0.0234576001162573	CD14/TLR4	2
BP	GO:0071223	cellular response to lipoteichoic acid	2/225	10/18862	0.00598532084382291	0.0341764778330976	0.0234576001162573	CD14/TLR4	2
BP	GO:0090331	negative regulation of platelet aggregation	2/225	10/18862	0.00598532084382291	0.0341764778330976	0.0234576001162573	SERPINE2/UBASH3B	2
BP	GO:1990535	neuron projection maintenance	2/225	10/18862	0.00598532084382291	0.0341764778330976	0.0234576001162573	APP/MAP1A	2
BP	GO:2000659	regulation of interleukin-1-mediated signaling pathway	2/225	10/18862	0.00598532084382291	0.0341764778330976	0.0234576001162573	IL1R1/IL6	2
BP	GO:0046686	response to cadmium ion	4/225	61/18862	0.0060485596607886	0.0344241507131253	0.0236275945612	CYBB/EGFR/MMP9/SPARC	4
BP	GO:0070542	response to fatty acid	4/225	61/18862	0.0060485596607886	0.0344241507131253	0.0236275945612	CCN2/FOXO1/LPL/NFATC4	4
BP	GO:0003158	endothelium development	6/225	137/18862	0.00606893823421739	0.0344835080652418	0.0236683354777072	ACVR1/ITGAX/JAG1/PECAM1/PLCB1/S1PR1	6
BP	GO:0032872	regulation of stress-activated MAPK cascade	7/225	181/18862	0.00611907497668977	0.034691857584718	0.0238113396730533	APP/CCN2/EGFR/FOXO1/PLCB1/TLR4/TNFSF11	7
BP	GO:0060191	regulation of lipase activity	5/225	97/18862	0.00612562517075805	0.034691857584718	0.0238113396730533	EGFR/FGFR1/LPAR1/LPL/LRP1	5
BP	GO:0009266	response to temperature stimulus	8/225	228/18862	0.00618296273399794	0.0348594125104279	0.0239263438131525	ADORA1/CAMK2A/CD14/CXCL12/FOXO1/LPL/SCARA5/VGF	8
BP	GO:0048562	embryonic organ morphogenesis	9/225	277/18862	0.00618371021823869	0.0348594125104279	0.0239263438131525	ACVR1/CHST11/FBN1/GLI1/MEF2C/MICAL2/NTN1/SOBP/TH	9
BP	GO:0032147	activation of protein kinase activity	10/225	328/18862	0.00618538335081165	0.0348594125104279	0.0239263438131525	ADORA1/AGT/CCDC88A/EGFR/GPRC5B/LPAR1/NGF/SHC2/TLR4/TNFSF11	10
BP	GO:0042593	glucose homeostasis	8/225	229/18862	0.00634285417063502	0.0356430426539185	0.0244642015360816	ALOX5/FOXO1/IGFBP5/IL6/LRP1/SERPINF1/TH/VGF	8
BP	GO:0060996	dendritic spine development	5/225	98/18862	0.00639373027933546	0.0356430426539185	0.0244642015360816	CAMK2A/DLG4/LPAR1/MEF2C/SHANK2	5
BP	GO:0006027	glycosaminoglycan catabolic process	4/225	62/18862	0.00640638142699353	0.0356430426539185	0.0244642015360816	CSPG5/GPC6/SDC3/VCAN	4
BP	GO:0019933	cAMP-mediated signaling	4/225	62/18862	0.00640638142699353	0.0356430426539185	0.0244642015360816	AKAP6/LPAR1/PDE4A/PDE7B	4
BP	GO:0032835	glomerulus development	4/225	62/18862	0.00640638142699353	0.0356430426539185	0.0244642015360816	ACTA2/JAG1/MEF2C/PECAM1	4
BP	GO:0042698	ovulation cycle	4/225	62/18862	0.00640638142699353	0.0356430426539185	0.0244642015360816	EGFR/MMP7/SERPINF1/TIMP4	4
BP	GO:1901016	regulation of potassium ion transmembrane transporter activity	4/225	62/18862	0.00640638142699353	0.0356430426539185	0.0244642015360816	ACTN2/AKAP6/ITGB1/KCNE4	4
BP	GO:0016486	peptide hormone processing	3/225	32/18862	0.00643754896172908	0.0356430426539185	0.0244642015360816	LHB/MME/NGF	3
BP	GO:0050974	detection of mechanical stimulus involved in sensory perception	3/225	32/18862	0.00643754896172908	0.0356430426539185	0.0244642015360816	BACE1/CXCL12/SERPINE2	3
BP	GO:0051385	response to mineralocorticoid	3/225	32/18862	0.00643754896172908	0.0356430426539185	0.0244642015360816	CCN2/CYBB/TH	3
BP	GO:0090322	regulation of superoxide metabolic process	3/225	32/18862	0.00643754896172908	0.0356430426539185	0.0244642015360816	EGFR/FBLN5/ITGB2	3
BP	GO:0030902	hindbrain development	6/225	139/18862	0.00650300094880436	0.0357925920712174	0.0245668472927845	CNTN1/EZH2/FLNA/GLI1/LPAR1/SERPINE2	6
BP	GO:0007188	adenylate cyclase-modulating G protein-coupled receptor signaling pathway	8/225	230/18862	0.00650586641802278	0.0357925920712174	0.0245668472927845	ADGRB1/ADORA1/CALCRL/FLNA/LPAR1/PRKCA/PTHLH/S1PR1	8
BP	GO:0033500	carbohydrate homeostasis	8/225	230/18862	0.00650586641802278	0.0357925920712174	0.0245668472927845	ALOX5/FOXO1/IGFBP5/IL6/LRP1/SERPINF1/TH/VGF	8
BP	GO:0043406	positive regulation of MAP kinase activity	8/225	230/18862	0.00650586641802278	0.0357925920712174	0.0245668472927845	AGT/EGFR/EZH2/FGFR1/LPAR1/SHC2/TLR4/TNFSF11	8
BP	GO:0002702	positive regulation of production of molecular mediator of immune response	5/225	99/18862	0.00666996693388391	0.0365035372612585	0.0250548164759754	GPRC5B/IL10/IL1R1/IL6/TLR4	5
BP	GO:1903426	regulation of reactive oxygen species biosynthetic process	5/225	99/18862	0.00666996693388391	0.0365035372612585	0.0250548164759754	ADGRB1/ALOX5/IL10/ITGB2/TLR4	5
BP	GO:0021537	telencephalon development	8/225	231/18862	0.00667203750301625	0.0365035372612585	0.0250548164759754	AQP1/CXCL12/EZH2/FLNA/LPAR1/LRP1/PLCB1/TH	8
BP	GO:0070302	regulation of stress-activated protein kinase signaling cascade	7/225	184/18862	0.00667721945286725	0.0365035372612585	0.0250548164759754	APP/CCN2/EGFR/FOXO1/PLCB1/TLR4/TNFSF11	7
BP	GO:0046718	viral entry into host cell	6/225	140/18862	0.00672829374965644	0.0367248285611169	0.0252067034798567	EFNB3/EGFR/ITGA5/ITGAV/ITGB1/NCAM1	6
BP	GO:0035690	cellular response to drug	4/225	63/18862	0.00677797733111175	0.0369378450151467	0.0253529109041916	EGFR/MEF2C/PDE4A/TH	4
BP	GO:0018209	peptidyl-serine modification	10/225	333/18862	0.00685241678406255	0.0372848925801582	0.0255911128348035	AKT3/APP/CAMK2A/DCLK1/EGFR/IL11/IL6/NGF/PRKCA/RPS6KA2	10
BP	GO:1903076	regulation of protein localization to plasma membrane	5/225	100/18862	0.00695445929833237	0.0376636064542668	0.0258510494690202	EGFR/EPHA3/ITGB1/LRP1/SORBS1	5
BP	GO:1904064	positive regulation of cation transmembrane transport	6/225	141/18862	0.00695919776718512	0.0376636064542668	0.0258510494690202	ACTN2/AKAP6/CCL2/EHD3/FLNA/WNK2	6
BP	GO:0006874	cellular calcium ion homeostasis	12/225	442/18862	0.00699719160679907	0.0376636064542668	0.0258510494690202	ADORA1/AKAP6/APP/CALB2/CXCL12/DLG4/ITGAV/LPAR1/LRP1/S1PR1/SLC24A3/UBASH3B	12
BP	GO:0003298	physiological muscle hypertrophy	3/225	33/18862	0.00701981816776005	0.0376636064542668	0.0258510494690202	AKAP6/RGS4/SORBS2	3
BP	GO:0003301	physiological cardiac muscle hypertrophy	3/225	33/18862	0.00701981816776005	0.0376636064542668	0.0258510494690202	AKAP6/RGS4/SORBS2	3
BP	GO:0035633	maintenance of blood-brain barrier	3/225	33/18862	0.00701981816776005	0.0376636064542668	0.0258510494690202	IL6/ITGB1/PECAM1	3
BP	GO:0061049	cell growth involved in cardiac muscle cell development	3/225	33/18862	0.00701981816776005	0.0376636064542668	0.0258510494690202	AKAP6/RGS4/SORBS2	3
BP	GO:0140448	signaling receptor ligand precursor processing	3/225	33/18862	0.00701981816776005	0.0376636064542668	0.0258510494690202	LHB/MME/NGF	3
BP	GO:1905332	positive regulation of morphogenesis of an epithelium	3/225	33/18862	0.00701981816776005	0.0376636064542668	0.0258510494690202	AGT/ITGAX/WNT5B	3
BP	GO:0051893	regulation of focal adhesion assembly	4/225	64/18862	0.00716356614658299	0.0381742305637998	0.0262015249109204	EPHA3/GPM6B/LIMCH1/LRP1	4
BP	GO:0072577	endothelial cell apoptotic process	4/225	64/18862	0.00716356614658299	0.0381742305637998	0.0262015249109204	CCL2/IL10/SCG2/SERPINE1	4
BP	GO:0090109	regulation of cell-substrate junction assembly	4/225	64/18862	0.00716356614658299	0.0381742305637998	0.0262015249109204	EPHA3/GPM6B/LIMCH1/LRP1	4
BP	GO:0044344	cellular response to fibroblast growth factor stimulus	6/225	142/18862	0.00719579045982681	0.0381742305637998	0.0262015249109204	CCL2/CCN2/COL1A1/FGFR1/NR4A1/POSTN	6
BP	GO:0051090	regulation of DNA-binding transcription factor activity	12/225	444/18862	0.00724103443191336	0.0381742305637998	0.0262015249109204	AGT/APP/CAMK2A/CYP1B1/EZH2/FLNA/IL10/IL6/ITGB2/S100A9/TLR4/TNFSF11	12
BP	GO:0022037	metencephalon development	5/225	101/18862	0.00724733060633985	0.0381742305637998	0.0262015249109204	CNTN1/EZH2/GLI1/LPAR1/SERPINE2	5
BP	GO:0006182	cGMP biosynthetic process	2/225	11/18862	0.00725817020817775	0.0381742305637998	0.0262015249109204	GUCY1B1/NPR2	2
BP	GO:0032493	response to bacterial lipoprotein	2/225	11/18862	0.00725817020817775	0.0381742305637998	0.0262015249109204	CD14/DMBT1	2
BP	GO:0036363	transforming growth factor beta activation	2/225	11/18862	0.00725817020817775	0.0381742305637998	0.0262015249109204	ITGAV/LTBP3	2
BP	GO:0043589	skin morphogenesis	2/225	11/18862	0.00725817020817775	0.0381742305637998	0.0262015249109204	COL1A1/COL1A2	2
BP	GO:0045348	positive regulation of MHC class II biosynthetic process	2/225	11/18862	0.00725817020817775	0.0381742305637998	0.0262015249109204	IL10/TLR4	2
BP	GO:0048680	positive regulation of axon regeneration	2/225	11/18862	0.00725817020817775	0.0381742305637998	0.0262015249109204	FLNA/LRP1	2
BP	GO:1901503	ether biosynthetic process	2/225	11/18862	0.00725817020817775	0.0381742305637998	0.0262015249109204	ALOX5/LPCAT2	2
BP	GO:0007189	adenylate cyclase-activating G protein-coupled receptor signaling pathway	6/225	143/18862	0.00743814907535652	0.0390615525684632	0.0268105532859741	ADGRB1/CALCRL/LPAR1/PRKCA/PTHLH/S1PR1	6
BP	GO:0060541	respiratory system development	7/225	188/18862	0.0074792565214199	0.0392180077204862	0.0269179389098001	CCN2/EGFR/GLI1/IGFBP5/LTBP3/MME/SPARC	7
BP	GO:0032729	positive regulation of interferon-gamma production	4/225	65/18862	0.00756336220022715	0.0395393867058632	0.0271385227792544	CD14/IL1R1/TLR4/TLR8	4
BP	GO:0050795	regulation of behavior	4/225	65/18862	0.00756336220022715	0.0395393867058632	0.0271385227792544	ADORA1/CSF2/DLG4/MEF2C	4
BP	GO:0001569	branching involved in blood vessel morphogenesis	3/225	34/18862	0.00763234507434789	0.0397202823238586	0.0272626835277797	ACVR1/NFATC4/PLXND1	3
BP	GO:0002691	regulation of cellular extravasation	3/225	34/18862	0.00763234507434789	0.0397202823238586	0.0272626835277797	CXCL12/IL1R1/PLCB1	3
BP	GO:0060306	regulation of membrane repolarization	3/225	34/18862	0.00763234507434789	0.0397202823238586	0.0272626835277797	AKAP6/FLNA/KCNE4	3
BP	GO:0030593	neutrophil chemotaxis	5/225	103/18862	0.00785869807437506	0.0405935134512429	0.0278620403923251	CCL2/CXCL5/ITGB2/S100A9/THBS4	5
BP	GO:0032414	positive regulation of ion transmembrane transporter activity	5/225	103/18862	0.00785869807437506	0.0405935134512429	0.0278620403923251	ACTN2/AKAP6/CCL2/EHD3/WNK2	5
BP	GO:0032526	response to retinoic acid	5/225	103/18862	0.00785869807437506	0.0405935134512429	0.0278620403923251	AQP1/COL1A1/EPHA3/SERPINF1/WNT5B	5
BP	GO:0032651	regulation of interleukin-1 beta production	5/225	103/18862	0.00785869807437506	0.0405935134512429	0.0278620403923251	APP/IL6/LPL/TLR4/TLR8	5
BP	GO:2001237	negative regulation of extrinsic apoptotic signaling pathway	5/225	103/18862	0.00785869807437506	0.0405935134512429	0.0278620403923251	ACVR1/CSF2/ITGAV/SCG2/SERPINE1	5
BP	GO:0038127	ERBB signaling pathway	6/225	145/18862	0.00794047189002428	0.0409548743613454	0.0281100665279681	ADORA1/AGT/CCDC88A/EGFR/MMP9/PRKCA	6
BP	GO:0061035	regulation of cartilage development	4/225	66/18862	0.00797757530133294	0.0409633718435852	0.0281158989177582	CCN2/LTBP3/PTHLH/RFLNB	4
BP	GO:0061515	myeloid cell development	4/225	66/18862	0.00797757530133294	0.0409633718435852	0.0281158989177582	APP/FBN1/TNFSF11/TSPAN2	4
BP	GO:0072678	T cell migration	4/225	66/18862	0.00797757530133294	0.0409633718435852	0.0281158989177582	APP/CCL2/CXCL12/S1PR1	4
BP	GO:0061387	regulation of extent of cell growth	5/225	104/18862	0.0081774356608657	0.041927502959409	0.028777646517528	CXCL12/FN1/LRP1/NGF/NTN1	5
BP	GO:0002755	MyD88-dependent toll-like receptor signaling pathway	3/225	35/18862	0.00827548124656326	0.0423675302815189	0.0290796666675472	CD14/TLR4/TLR8	3
BP	GO:0048015	phosphatidylinositol-mediated signaling	7/225	192/18862	0.00835049571301494	0.0426885223323153	0.0292999849579471	AGT/EGFR/FGFR1/FN1/NGF/PLCB1/SERPINE2	7
BP	GO:0045669	positive regulation of osteoblast differentiation	4/225	67/18862	0.00840641067605016	0.0428479697105733	0.0294094243465532	ACVR1/IL6/JAG1/MEF2C	4
BP	GO:1901224	positive regulation of NIK/NF-kappaB signaling	4/225	67/18862	0.00840641067605016	0.0428479697105733	0.0294094243465532	APP/CD14/EGFR/TLR4	4
BP	GO:0010958	regulation of amino acid import across plasma membrane	2/225	12/18862	0.00864174146461624	0.0431588990149278	0.0296228359017635	ITGB1/RGS4	2
BP	GO:0030208	dermatan sulfate biosynthetic process	2/225	12/18862	0.00864174146461624	0.0431588990149278	0.0296228359017635	CSPG5/VCAN	2
BP	GO:0032429	regulation of phospholipase A2 activity	2/225	12/18862	0.00864174146461624	0.0431588990149278	0.0296228359017635	EGFR/LRP1	2
BP	GO:0033629	negative regulation of cell adhesion mediated by integrin	2/225	12/18862	0.00864174146461624	0.0431588990149278	0.0296228359017635	CYP1B1/SERPINE1	2
BP	GO:0034111	negative regulation of homotypic cell-cell adhesion	2/225	12/18862	0.00864174146461624	0.0431588990149278	0.0296228359017635	SERPINE2/UBASH3B	2
BP	GO:0051549	positive regulation of keratinocyte migration	2/225	12/18862	0.00864174146461624	0.0431588990149278	0.0296228359017635	MAPRE2/MMP9	2
BP	GO:0051956	negative regulation of amino acid transport	2/225	12/18862	0.00864174146461624	0.0431588990149278	0.0296228359017635	ADORA1/RGS4	2
BP	GO:0061430	bone trabecula morphogenesis	2/225	12/18862	0.00864174146461624	0.0431588990149278	0.0296228359017635	COL1A1/MMP2	2
BP	GO:0070572	positive regulation of neuron projection regeneration	2/225	12/18862	0.00864174146461624	0.0431588990149278	0.0296228359017635	FLNA/LRP1	2
BP	GO:1900272	negative regulation of long-term synaptic potentiation	2/225	12/18862	0.00864174146461624	0.0431588990149278	0.0296228359017635	ADORA1/APP	2
BP	GO:1903789	regulation of amino acid transmembrane transport	2/225	12/18862	0.00864174146461624	0.0431588990149278	0.0296228359017635	ITGB1/RGS4	2
BP	GO:1903800	positive regulation of production of miRNAs involved in gene silencing by miRNA	2/225	12/18862	0.00864174146461624	0.0431588990149278	0.0296228359017635	EGFR/IL6	2
BP	GO:2001135	regulation of endocytic recycling	2/225	12/18862	0.00864174146461624	0.0431588990149278	0.0296228359017635	ACTN2/EHD2	2
BP	GO:2001204	regulation of osteoclast development	2/225	12/18862	0.00864174146461624	0.0431588990149278	0.0296228359017635	FBN1/TNFSF11	2
BP	GO:0071774	response to fibroblast growth factor	6/225	148/18862	0.00873911735316475	0.0435824183396677	0.0299135255102648	CCL2/CCN2/COL1A1/FGFR1/NR4A1/POSTN	6
BP	GO:1905475	regulation of protein localization to membrane	7/225	194/18862	0.00881311879177823	0.0438883185808956	0.0301234852834525	EGFR/EPHA3/GPC6/ITGB1/ITGB2/LRP1/SORBS1	7
BP	GO:0018958	phenol-containing compound metabolic process	5/225	106/18862	0.00884161391956974	0.043946044171043	0.0301631062127	CPQ/CYP2E1/DIO2/ITGB2/TH	5
BP	GO:0006026	aminoglycan catabolic process	4/225	68/18862	0.00885006890692095	0.043946044171043	0.0301631062127	CSPG5/GPC6/SDC3/VCAN	4
BP	GO:0014741	negative regulation of muscle hypertrophy	3/225	36/18862	0.00894955216814811	0.0442814749659395	0.030393334777849	FOXO1/IGFBP5/RGS4	3
BP	GO:0043267	negative regulation of potassium ion transport	3/225	36/18862	0.00894955216814811	0.0442814749659395	0.030393334777849	ACTN2/KCNE4/RGS4	3
BP	GO:0002790	peptide secretion	11/225	401/18862	0.00896106209680005	0.0442814749659395	0.030393334777849	ADORA1/ALOX5/EGFR/IL6/LRP1/PRKCA/SCG2/SYT7/TLR4/TNFSF11/VGF	11
BP	GO:0048511	rhythmic process	9/225	294/18862	0.0089687234351095	0.0442814749659395	0.030393334777849	ADORA1/CSF2/EGFR/EZH2/MMP7/SERPINE1/SERPINF1/TH/TIMP4	9
BP	GO:0051047	positive regulation of secretion	9/225	295/18862	0.00915799034449684	0.0449374722760523	0.0308435895598987	ADORA1/AQP1/CXCL12/EGFR/ITGB2/LRP1/SYT7/TLR4/TNFSF11	9
BP	GO:1903829	positive regulation of cellular protein localization	9/225	295/18862	0.00915799034449684	0.0449374722760523	0.0308435895598987	CCDC88A/EGFR/EPHA3/FLNA/ITGB1/ITGB2/LRP1/MAP1A/SORBS1	9
BP	GO:0002526	acute inflammatory response	5/225	107/18862	0.00918728930234701	0.0449374722760523	0.0308435895598987	ACVR1/ADORA1/FN1/IL6/TNFSF11	5
BP	GO:0032649	regulation of interferon-gamma production	5/225	107/18862	0.00918728930234701	0.0449374722760523	0.0308435895598987	CD14/IL10/IL1R1/TLR4/TLR8	5
BP	GO:0033138	positive regulation of peptidyl-serine phosphorylation	5/225	107/18862	0.00918728930234701	0.0449374722760523	0.0308435895598987	APP/EGFR/IL11/IL6/NGF	5
BP	GO:1901989	positive regulation of cell cycle phase transition	5/225	107/18862	0.00918728930234701	0.0449374722760523	0.0308435895598987	APP/EGFR/EZH2/GLI1/PLCB1	5
BP	GO:0001666	response to hypoxia	10/225	348/18862	0.00919234502126979	0.0449374722760523	0.0308435895598987	ADORA1/AQP1/CXCL12/CYBB/KCNMA1/MMP2/NOX4/PLAU/POSTN/TH	10
BP	GO:0002683	negative regulation of immune system process	11/225	403/18862	0.00927970636278716	0.0453006510611554	0.0310928634246093	ADORA1/CCL2/CXCL12/FBN1/IL10/LRRC17/PLCB1/SERPING1/SUSD4/TLR4/UBASH3B	11
BP	GO:0048017	inositol lipid-mediated signaling	7/225	196/18862	0.00929430357082019	0.0453080958881333	0.0310979733067638	AGT/EGFR/FGFR1/FN1/NGF/PLCB1/SERPINE2	7
BP	GO:0003208	cardiac ventricle morphogenesis	4/225	69/18862	0.00930874587738901	0.0453147657458291	0.0311025512757232	JAG1/MEF2C/MYH6/MYL2	4
BP	GO:0003018	vascular process in circulatory system	8/225	245/18862	0.00935151936798385	0.0454591390314615	0.0312016443074386	ACTA2/ADORA1/AGT/EGFR/KCNMA1/LRP1/SLC24A3/SLC2A3	8
BP	GO:0032611	interleukin-1 beta production	5/225	108/18862	0.00954217665899552	0.0462562018182916	0.0317487217509457	APP/IL6/LPL/TLR4/TLR8	5
BP	GO:0034446	substrate adhesion-dependent cell spreading	5/225	108/18862	0.00954217665899552	0.0462562018182916	0.0317487217509457	CSPG5/FLNA/FN1/ITGAV/POSTN	5
BP	GO:0003205	cardiac chamber development	6/225	151/18862	0.00959377536064848	0.0464413762569939	0.0318758193399964	ACVR1/JAG1/MEF2C/MYH6/MYL2/PLXND1	6
BP	GO:0010613	positive regulation of cardiac muscle hypertrophy	3/225	37/18862	0.00965485796442782	0.0466718796439426	0.0320340292147205	AGT/AKAP6/PRKCA	3
BP	GO:0010517	regulation of phospholipase activity	4/225	70/18862	0.00978263272112979	0.0470840847843721	0.0323169531426128	EGFR/FGFR1/LPAR1/LRP1	4
BP	GO:0055021	regulation of cardiac muscle tissue growth	4/225	70/18862	0.00978263272112979	0.0470840847843721	0.0323169531426128	AKAP6/GLI1/MEF2C/RGS4	4
BP	GO:0030072	peptide hormone secretion	8/225	247/18862	0.00979158292596823	0.0470840847843721	0.0323169531426128	ALOX5/EGFR/IL6/LRP1/PRKCA/SYT7/TNFSF11/VGF	8
BP	GO:1901136	carbohydrate derivative catabolic process	7/225	198/18862	0.00979446772346576	0.0470840847843721	0.0323169531426128	CSPG5/GPC6/MAN1A1/PDE4A/PDE7B/SDC3/VCAN	7
BP	GO:1902414	protein localization to cell junction	5/225	109/18862	0.00990639028570765	0.0475561616762642	0.0326409710536511	DLG4/FLNA/GPC6/MAP1A/PECAM1	5
BP	GO:0002921	negative regulation of humoral immune response	2/225	13/18862	0.0101332359499028	0.0479151375202769	0.032887360159087	SERPING1/SUSD4	2
BP	GO:0010755	regulation of plasminogen activation	2/225	13/18862	0.0101332359499028	0.0479151375202769	0.032887360159087	SERPINE1/SERPINE2	2
BP	GO:0014745	negative regulation of muscle adaptation	2/225	13/18862	0.0101332359499028	0.0479151375202769	0.032887360159087	FOXO1/IGFBP5	2
BP	GO:0030205	dermatan sulfate metabolic process	2/225	13/18862	0.0101332359499028	0.0479151375202769	0.032887360159087	CSPG5/VCAN	2
BP	GO:0045472	response to ether	2/225	13/18862	0.0101332359499028	0.0479151375202769	0.032887360159087	NFATC4/TH	2
BP	GO:0051764	actin crosslink formation	2/225	13/18862	0.0101332359499028	0.0479151375202769	0.032887360159087	DPYSL3/FLNA	2
BP	GO:0061043	regulation of vascular wound healing	2/225	13/18862	0.0101332359499028	0.0479151375202769	0.032887360159087	ALOX5/SERPINE1	2
BP	GO:0070307	lens fiber cell development	2/225	13/18862	0.0101332359499028	0.0479151375202769	0.032887360159087	VIM/WNT5B	2
BP	GO:0071236	cellular response to antibiotic	2/225	13/18862	0.0101332359499028	0.0479151375202769	0.032887360159087	EZH2/MEF2C	2
BP	GO:0098814	spontaneous synaptic transmission	2/225	13/18862	0.0101332359499028	0.0479151375202769	0.032887360159087	APP/ITGB1	2
BP	GO:2000009	negative regulation of protein localization to cell surface	2/225	13/18862	0.0101332359499028	0.0479151375202769	0.032887360159087	ACTN2/GPM6B	2
BP	GO:0044409	entry into host	6/225	153/18862	0.0101956643577209	0.0481446494058045	0.0330448895001422	EFNB3/EGFR/ITGA5/ITGAV/ITGB1/NCAM1	6
BP	GO:2001259	positive regulation of cation channel activity	4/225	71/18862	0.0102719157760481	0.0484387211969835	0.0332467306177856	ACTN2/AKAP6/CCL2/EHD3	4
BP	GO:0007618	mating	3/225	38/18862	0.0103916741100444	0.0484758310436255	0.033272201584898	APP/SERPINE2/TH	3
BP	GO:0009595	detection of biotic stimulus	3/225	38/18862	0.0103916741100444	0.0484758310436255	0.033272201584898	C4B/DMBT1/TLR4	3
BP	GO:0014742	positive regulation of muscle hypertrophy	3/225	38/18862	0.0103916741100444	0.0484758310436255	0.033272201584898	AGT/AKAP6/PRKCA	3
BP	GO:0030204	chondroitin sulfate metabolic process	3/225	38/18862	0.0103916741100444	0.0484758310436255	0.033272201584898	CHST11/CSPG5/VCAN	3
BP	GO:0030279	negative regulation of ossification	3/225	38/18862	0.0103916741100444	0.0484758310436255	0.033272201584898	LTBP3/MEF2C/RFLNB	3
BP	GO:0045214	sarcomere organization	3/225	38/18862	0.0103916741100444	0.0484758310436255	0.033272201584898	ACTN2/FHOD3/MYH6	3
BP	GO:0071276	cellular response to cadmium ion	3/225	38/18862	0.0103916741100444	0.0484758310436255	0.033272201584898	CYBB/EGFR/MMP9	3
BP	GO:0097242	amyloid-beta clearance	3/225	38/18862	0.0103916741100444	0.0484758310436255	0.033272201584898	ITGB2/LRP1/MME	3
BP	GO:0022612	gland morphogenesis	5/225	111/18862	0.0106632470524203	0.0495426464928802	0.0340044283031887	GLI1/IGFBP5/IL6/NTN1/PLXND1	5
BP	GO:0031623	receptor internalization	5/225	111/18862	0.0106632470524203	0.0495426464928802	0.0340044283031887	CALCRL/DLG4/ITGB1/ITGB2/LRP1	5
BP	GO:0071675	regulation of mononuclear cell migration	5/225	111/18862	0.0106632470524203	0.0495426464928802	0.0340044283031887	APP/CCL2/CXCL12/PLCB1/SERPINE1	5
BP	GO:0032413	negative regulation of ion transmembrane transporter activity	4/225	72/18862	0.0107767765427936	0.0498985970671333	0.0342487409638659	ACTN2/GEM/KCNE4/MMP9	4
BP	GO:1903036	positive regulation of response to wounding	4/225	72/18862	0.0107767765427936	0.0498985970671333	0.0342487409638659	FLNA/ITGB1/LRP1/SERPINE1	4
BP	GO:0071496	cellular response to external stimulus	9/225	303/18862	0.0107830493950614	0.0498985970671333	0.0342487409638659	AQP1/COL1A1/EGFR/FOXO1/LPL/MMP7/POSTN/TLR4/TLR8	9
CC	GO:0062023	collagen-containing extracellular matrix	32/233	423/19520	7.61901827339928e-17	2.45332388403457e-14	1.58796380856111e-14	AGT/CCN2/COL1A1/COL1A2/COL4A2/COL6A1/CXCL12/FBLN5/FBN1/FN1/GPC6/LTBP3/MFGE8/MMP2/MMP9/NCAM1/NTN1/POSTN/S100A9/SDC3/SERPINE1/SERPINE2/SERPINF1/SERPING1/SPARC/SPARCL1/THBS2/THBS4/TIMP1/TIMP2/VCAN/WNT5B	32
CC	GO:0005788	endoplasmic reticulum lumen	21/233	306/19520	1.27818916482999e-10	2.05788455537629e-08	1.33200765598073e-08	APP/BACE1/COL1A1/COL1A2/COL4A2/COL6A1/F10/FBN1/FMO1/FN1/IGFBP5/IL6/MFGE8/MXRA8/P4HA2/SCG2/SPARCL1/TIMP1/VCAN/VGF/WNT5B	21
CC	GO:0031091	platelet alpha granule	11/233	91/19520	1.13233469280291e-08	1.21537257027512e-06	7.86674628684126e-07	ACTN2/APP/FN1/IGF2/PECAM1/SERPINE1/SERPINE2/SERPING1/SPARC/THBS2/TIMP1	11
CC	GO:0005925	focal adhesion	21/233	416/19520	3.06949982707597e-08	2.19134202050783e-06	1.41839071611818e-06	ACTN2/ADGRB1/ARHGAP31/EGFR/EHD3/FLNA/IL16/ITGA5/ITGAV/ITGB1/ITGB2/LRP1/MAPRE2/MME/NOX4/PLAU/PLEC/SORBS1/SORBS2/TNS3/VIM	21
CC	GO:0005796	Golgi lumen	11/233	102/19520	3.79940043915311e-08	2.19134202050783e-06	1.41839071611818e-06	APP/CSPG5/DEFB4A/F10/GPC6/LHB/MMP11/NGF/SDC3/VCAN/WNT5B	11
CC	GO:0030055	cell-substrate junction	21/233	423/19520	4.08324600094626e-08	2.19134202050783e-06	1.41839071611818e-06	ACTN2/ADGRB1/ARHGAP31/EGFR/EHD3/FLNA/IL16/ITGA5/ITGAV/ITGB1/ITGB2/LRP1/MAPRE2/MME/NOX4/PLAU/PLEC/SORBS1/SORBS2/TNS3/VIM	21
CC	GO:0045121	membrane raft	17/233	323/19520	3.71263161308856e-07	1.49433422426815e-05	9.67238236041494e-06	AKAP6/APP/BAALC/BACE1/CD14/CNTN1/EGFR/EHD2/GPM6B/ITGB1/ITGB2/KCNMA1/MME/PECAM1/S1PR1/SORBS1/TFPI	17
CC	GO:0098857	membrane microdomain	17/233	323/19520	3.71263161308856e-07	1.49433422426815e-05	9.67238236041494e-06	AKAP6/APP/BAALC/BACE1/CD14/CNTN1/EGFR/EHD2/GPM6B/ITGB1/ITGB2/KCNMA1/MME/PECAM1/S1PR1/SORBS1/TFPI	17
CC	GO:0031093	platelet alpha granule lumen	8/233	67/19520	1.30004455009619e-06	4.65127050145527e-05	3.01062948443329e-05	ACTN2/APP/FN1/IGF2/SERPINE1/SERPING1/SPARC/TIMP1	8
CC	GO:0031983	vesicle lumen	16/233	328/19520	2.22841301367872e-06	7.17548990404549e-05	4.64448186008829e-05	ACTN2/ALOX5/APP/BACE1/DOCK2/EGFR/FN1/IGF2/LCN2/QPCT/S100A9/SERPINE1/SERPING1/SPARC/TIMP1/TIMP2	16
CC	GO:0030139	endocytic vesicle	15/233	307/19520	4.56310197735341e-06	0.000133574439700709	8.64587743077489e-05	CAMK2A/CYBB/DLG4/DMBT1/EGFR/EHD2/EHD3/ITGAV/LPAR1/LRP1/MPEG1/SPARC/SYT7/VIM/WNT5B	15
CC	GO:0060205	cytoplasmic vesicle lumen	15/233	326/19520	9.38716718257923e-06	0.000251888986065876	0.000163040272118481	ACTN2/ALOX5/APP/BACE1/DOCK2/FN1/IGF2/LCN2/QPCT/S100A9/SERPINE1/SERPING1/SPARC/TIMP1/TIMP2	15
CC	GO:0098984	neuron to neuron synapse	15/233	342/19520	1.65305917828762e-05	0.000387107371283296	0.000250563123615864	ACTN2/ADGRB1/ADORA1/BAALC/BACE1/CAMK2A/CLSTN2/DCLK1/DLG4/EFNB3/GAP43/PSD/SHANK2/SORCS2/SYT7	15
CC	GO:0005604	basement membrane	8/233	94/19520	1.68307552731868e-05	0.000387107371283296	0.000250563123615864	COL4A2/FBN1/FN1/NTN1/SERPINF1/SPARC/THBS4/TIMP1	8
CC	GO:0043292	contractile fiber	12/233	231/19520	2.28229255267483e-05	0.000464802193606874	0.000300852678437924	ACTA2/ACTN2/FHOD3/FLNA/MMP2/MYH6/MYL2/PDE4DIP/PLEC/SORBS2/SYNE1/TIMP4	12
CC	GO:0042581	specific granule	10/233	160/19520	2.30957611730124e-05	0.000464802193606874	0.000300852678437924	CYBB/DOCK2/ITGAV/ITGB2/LAIR1/LCN2/PLAU/QPCT/SLC2A3/TIMP2	10
CC	GO:0008305	integrin complex	5/233	31/19520	3.06143193535313e-05	0.00057987122540218	0.000375333450897783	ITGA5/ITGAV/ITGAX/ITGB1/ITGB2	5
CC	GO:0034774	secretory granule lumen	14/233	322/19520	3.489475089468e-05	0.000624228321560386	0.000404044484043663	ACTN2/ALOX5/APP/DOCK2/FN1/IGF2/LCN2/QPCT/S100A9/SERPINE1/SERPING1/SPARC/TIMP1/TIMP2	14
CC	GO:0031252	cell leading edge	16/233	411/19520	3.7049669837567e-05	0.000627894404615609	0.000406417430905167	ACTA2/ADORA1/APP/ARHGAP31/CCDC88A/DPYSL3/ITGA5/ITGAV/ITGB1/PDE4A/PLXND1/PSD/PTPRM/SORBS2/TLR4/VIM	16
CC	GO:0043197	dendritic spine	10/233	177/19520	5.46755270244708e-05	0.000879113826866969	0.000569024314219221	ACTN2/ADGRB1/ADORA1/APP/CAMK2A/DLG4/LPAR1/PSD/SHANK2/SORCS2	10
CC	GO:0044309	neuron spine	10/233	178/19520	5.73335104478458e-05	0.000879113826866969	0.000569024314219221	ACTN2/ADGRB1/ADORA1/APP/CAMK2A/DLG4/LPAR1/PSD/SHANK2/SORCS2	10
CC	GO:0098636	protein complex involved in cell adhesion	5/233	36/19520	6.47048340653936e-05	0.000947043480411669	0.000612993164830044	ITGA5/ITGAV/ITGAX/ITGB1/ITGB2	5
CC	GO:0030667	secretory granule membrane	13/233	305/19520	8.12705356489782e-05	0.00111511925616902	0.000721783630995313	CD14/CYBB/DMBT1/ITGAV/ITGAX/ITGB2/LAIR1/MME/PECAM1/PLAU/RAB26/SLC2A3/SPARC	13
CC	GO:0030016	myofibril	11/233	224/19520	8.31144787206724e-05	0.00111511925616902	0.000721783630995313	ACTN2/FHOD3/FLNA/MMP2/MYH6/MYL2/PDE4DIP/PLEC/SORBS2/SYNE1/TIMP4	11
CC	GO:0009897	external side of plasma membrane	15/233	402/19520	0.000104167972274277	0.00130482614630506	0.000844575276130766	CD14/CXCL12/F10/IL1R1/ITGA5/ITGAV/ITGB2/LIFR/MFGE8/NCAM1/S1PR1/SCARA5/SERPINE2/TLR4/TLR8	15
CC	GO:0014069	postsynaptic density	13/233	313/19520	0.000105358632931464	0.00130482614630506	0.000844575276130766	ACTN2/ADGRB1/ADORA1/BAALC/CAMK2A/CLSTN2/DCLK1/DLG4/EFNB3/GAP43/PSD/SHANK2/SORCS2	13
CC	GO:0032279	asymmetric synapse	13/233	318/19520	0.000123360268404934	0.00146908867139432	0.000950897538202274	ACTN2/ADGRB1/ADORA1/BAALC/CAMK2A/CLSTN2/DCLK1/DLG4/EFNB3/GAP43/PSD/SHANK2/SORCS2	13
CC	GO:0030027	lamellipodium	10/233	196/19520	0.00012774684099081	0.00146908867139432	0.000950897538202274	ACTA2/APP/ARHGAP31/CCDC88A/DPYSL3/ITGAV/ITGB1/PLXND1/PTPRM/SORBS2	10
CC	GO:0070820	tertiary granule	9/233	164/19520	0.000160745132457993	0.00178482526384392	0.00115526447283784	CYBB/ITGAX/ITGB2/LAIR1/MMP9/PLAU/QPCT/SLC2A3/TIMP2	9
CC	GO:0099572	postsynaptic specialization	13/233	333/19520	0.000194174390125233	0.00202098502149263	0.00130812368177686	ACTN2/ADGRB1/ADORA1/BAALC/CAMK2A/CLSTN2/DCLK1/DLG4/EFNB3/GAP43/PSD/SHANK2/SORCS2	13
CC	GO:0043025	neuronal cell body	16/233	474/19520	0.000194566880951154	0.00202098502149263	0.00130812368177686	ADORA1/APP/BACE1/CYBB/FLNA/GAP43/LPAR1/LRP1/MAP1A/MME/SERPINF1/SHANK2/SLC2A3/SORCS2/TH/TIMP2	16
CC	GO:0032432	actin filament bundle	6/233	73/19520	0.000236892451723413	0.00231149604408906	0.00149616285298998	FLNA/LIMCH1/MYH6/NOX4/RFLNB/SORBS1	6
CC	GO:0070821	tertiary granule membrane	6/233	73/19520	0.000236892451723413	0.00231149604408906	0.00149616285298998	CYBB/ITGAX/ITGB2/LAIR1/PLAU/SLC2A3	6
CC	GO:0070382	exocytic vesicle	10/233	215/19520	0.000270417396511969	0.00256101181402512	0.00165766701267399	APP/BACE1/CLCN4/DLG4/DPYSL3/MME/NGF/RAB26/SYT7/TH	10
CC	GO:0045211	postsynaptic membrane	11/233	265/19520	0.000358736144657118	0.00330037253084549	0.00213623328246945	ACTN2/ADORA1/CLSTN2/CNTN1/CSPG5/DLG4/EFNB3/KCNMA1/SHANK2/SORCS2/SYNE1	11
CC	GO:0097060	synaptic membrane	13/233	368/19520	0.000505290900710624	0.00451954638968947	0.00292536837253519	ACTN2/ADORA1/CALB2/CLSTN2/CNTN1/CSPG5/DLG4/EFNB3/KCNMA1/SHANK2/SORCS2/SYNE1/SYT7	13
CC	GO:0043198	dendritic shaft	4/233	32/19520	0.000547127006467063	0.00476148367790255	0.00308196720570351	APP/FLNA/LPAR1/MAP1A	4
CC	GO:0008021	synaptic vesicle	9/233	197/19520	0.000619927944858183	0.00525307363800881	0.00340015881113353	APP/BACE1/CLCN4/DLG4/MME/NGF/RAB26/SYT7/TH	9
CC	GO:0030017	sarcomere	9/233	203/19520	0.000768013057291932	0.00609781862569539	0.00394693719479466	ACTN2/FHOD3/FLNA/MMP2/MYH6/MYL2/SORBS2/SYNE1/TIMP4	9
CC	GO:0031253	cell projection membrane	12/233	337/19520	0.000770657095412824	0.00609781862569539	0.00394693719479466	ADORA1/AQP1/EHD3/GAP43/ITGA5/ITGAV/ITGB1/MXRA8/PDE4A/PLXND1/PSD/SHANK2	12
CC	GO:0035579	specific granule membrane	6/233	91/19520	0.000776430321905314	0.00609781862569539	0.00394693719479466	CYBB/ITGAV/ITGB2/LAIR1/PLAU/SLC2A3	6
CC	GO:0098978	glutamatergic synapse	11/233	308/19520	0.00123787395705708	0.00949036700410428	0.00614283317035844	ACTN2/CDH11/CLSTN2/CSPG5/DLG4/EFNB3/FLNA/GPC6/PLCB1/SPARC/SPARCL1	11
CC	GO:0031594	neuromuscular junction	5/233	69/19520	0.00140205390900445	0.0104991013651031	0.00679575701304482	APP/DLG4/ITGB1/POSTN/SERPINE2	5
CC	GO:0030175	filopodium	6/233	103/19520	0.00147981207175644	0.010599491177801	0.00686073636222491	ACTA2/ACTN2/APP/GAP43/ITGAV/ITGB1	6
CC	GO:0045177	apical part of cell	13/233	414/19520	0.00148129535093492	0.010599491177801	0.00686073636222491	ACVR1/APP/AQP1/CRB3/EGFR/FN1/JAG1/KCNE4/KCNMA1/LRP1/NOX4/SHANK2/SORBS2	13
CC	GO:0098644	complex of collagen trimers	3/233	21/19520	0.00190487720457869	0.0133341404320508	0.00863079374156935	COL1A1/COL1A2/COL4A2	3
CC	GO:0005911	cell-cell junction	14/233	485/19520	0.00215836239296945	0.014787078522046	0.00957123748730015	ADGRB1/AKAP6/APP/CADM3/CALB2/CDH11/CRB3/FLNA/ITGA5/JAG1/MXRA8/PECAM1/PTPRM/SORBS1	14
CC	GO:0098793	presynapse	14/233	487/19520	0.00224088830359037	0.0150326257032521	0.00973017289716871	ADORA1/APP/BACE1/CALB2/CLCN4/CNTN1/DLG4/EFNB3/GUCY1B1/MME/NGF/RAB26/SYT7/TH	14
CC	GO:0150034	distal axon	10/233	287/19520	0.00244399276718387	0.0160605238986369	0.0103955009216414	ADORA1/APP/CALB2/DPYSL3/FLNA/GAP43/LRP1/SHANK2/TH/TIMP2	10
CC	GO:0030133	transport vesicle	12/233	402/19520	0.0033666223475478	0.0216810479182079	0.0140334994697782	APP/BACE1/CCDC88A/CLCN4/DLG4/DPYSL3/MME/NGF/RAB26/SYT7/TH/VGF	12
CC	GO:0030666	endocytic vesicle membrane	7/233	163/19520	0.00348665898368656	0.022013807700923	0.0142488850107314	CAMK2A/CYBB/DLG4/DMBT1/LRP1/SYT7/WNT5B	7
CC	GO:0098839	postsynaptic density membrane	5/233	86/19520	0.00369051781854051	0.022852821876347	0.0147919540095348	ACTN2/CLSTN2/DLG4/EFNB3/SORCS2	5
CC	GO:0031225	anchored component of membrane	7/233	170/19520	0.00438891483409925	0.0266647278599992	0.0172592877289305	ALPL/CD14/CNTN1/GPC6/NCAM1/RAB26/TFPI	7
CC	GO:0031256	leading edge membrane	7/233	173/19520	0.00482548175172276	0.0287741689639764	0.018624666410158	ADORA1/ITGA5/ITGAV/ITGB1/PDE4A/PLXND1/PSD	7
CC	GO:0098802	plasma membrane signaling receptor complex	10/233	318/19520	0.00504020703710792	0.0295081211990682	0.0190997319300932	ACVR1/CALCRL/DLG4/IL6/ITGA5/ITGAV/ITGAX/ITGB1/ITGB2/SHANK2	10
CC	GO:0098686	hippocampal mossy fiber to CA3 synapse	3/233	30/19520	0.00537373760018882	0.0308989912010857	0.020000000842808	BACE1/EFNB3/SYT7	3
CC	GO:0030426	growth cone	7/233	178/19520	0.00562479869379643	0.0312760132684309	0.0202440360482162	APP/DPYSL3/FLNA/GAP43/LRP1/SHANK2/TIMP2	7
CC	GO:0032587	ruffle membrane	5/233	95/19520	0.00563356760735712	0.0312760132684309	0.0202440360482162	ITGA5/ITGAV/ITGB1/PDE4A/PSD	5
CC	GO:0045335	phagocytic vesicle	6/233	136/19520	0.00588530371943785	0.0316385036042237	0.0204786652946593	CYBB/DMBT1/ITGAV/MPEG1/SYT7/VIM	6
CC	GO:0005769	early endosome	11/233	378/19520	0.00591942531762036	0.0316385036042237	0.0204786652946593	APP/BACE1/CLCN4/EGFR/EHD2/EHD3/EPHA3/LRP1/MME/SORCS2/TLR4	11
CC	GO:0005641	nuclear envelope lumen	2/233	10/19520	0.00599362956477529	0.0316385036042237	0.0204786652946593	ALOX5/APP	2
CC	GO:0035580	specific granule lumen	4/233	62/19520	0.00642466953188508	0.0328371998296348	0.0212545458197702	DOCK2/LCN2/QPCT/TIMP2	4
CC	GO:0044304	main axon	4/233	62/19520	0.00642466953188508	0.0328371998296348	0.0212545458197702	ADORA1/APP/DLG4/MAP1A	4
CC	GO:0030427	site of polarized growth	7/233	184/19520	0.00671037783235738	0.0329844534314473	0.0213498587101228	APP/DPYSL3/FLNA/GAP43/LRP1/SHANK2/TIMP2	7
CC	GO:0099240	intrinsic component of synaptic membrane	6/233	140/19520	0.00675698159130678	0.0329844534314473	0.0213498587101228	ADORA1/CLSTN2/CNTN1/CSPG5/EFNB3/SYT7	6
CC	GO:0101002	ficolin-1-rich granule	7/233	185/19520	0.00690545211481292	0.0329844534314473	0.0213498587101228	ALOX5/ITGAX/ITGB2/MMP9/QPCT/SLC2A3/TIMP2	7
CC	GO:0001725	stress fiber	4/233	64/19520	0.00718386354417103	0.0329844534314473	0.0213498587101228	LIMCH1/MYH6/NOX4/SORBS1	4
CC	GO:0097517	contractile actin filament bundle	4/233	64/19520	0.00718386354417103	0.0329844534314473	0.0213498587101228	LIMCH1/MYH6/NOX4/SORBS1	4
CC	GO:0098889	intrinsic component of presynaptic membrane	4/233	64/19520	0.00718386354417103	0.0329844534314473	0.0213498587101228	ADORA1/CNTN1/EFNB3/SYT7	4
CC	GO:0099092	postsynaptic density, intracellular component	2/233	11/19520	0.00726819234797114	0.0329844534314473	0.0213498587101228	ACTN2/PSD	2
CC	GO:0005903	brush border	5/233	101/19520	0.00727296954544335	0.0329844534314473	0.0213498587101228	AQP1/FLNA/MME/PLEC/SHANK2	5
CC	GO:0055037	recycling endosome	7/233	190/19520	0.00794461382355405	0.0355300784886723	0.0229975663313407	APP/BACE1/CLCN4/EHD2/EHD3/ITGB1/SORCS2	7
CC	GO:0098936	intrinsic component of postsynaptic membrane	5/233	105/19520	0.00853472232748899	0.036663981489648	0.0237315081234073	ADORA1/CLSTN2/CNTN1/CSPG5/EFNB3	5
CC	GO:0005583	fibrillar collagen trimer	2/233	12/19520	0.00865361053792934	0.036663981489648	0.0237315081234073	COL1A1/COL1A2	2
CC	GO:0043020	NADPH oxidase complex	2/233	12/19520	0.00865361053792934	0.036663981489648	0.0237315081234073	CYBB/NOX4	2
CC	GO:0098643	banded collagen fibril	2/233	12/19520	0.00865361053792934	0.036663981489648	0.0237315081234073	COL1A1/COL1A2	2
CC	GO:0051233	spindle midzone	3/233	36/19520	0.00896824509135538	0.0375035703820316	0.0242749491194582	APP/GEM/MAPRE2	3
CC	GO:0031965	nuclear membrane	9/233	295/19520	0.00921406189248776	0.0380375375561674	0.0246205702390361	AKAP6/ALOX5/AQP1/EGFR/EPHA3/NR4A1/PLCB1/PRICKLE2/SYNE1	9
CC	GO:0043204	perikaryon	6/233	151/19520	0.00963332341944661	0.0390346690044969	0.0252659838603805	APP/FLNA/GAP43/SLC2A3/SORCS2/TH	6
CC	GO:0016324	apical plasma membrane	10/233	351/19520	0.00979147627861548	0.0390346690044969	0.0252659838603805	AQP1/CRB3/EGFR/FN1/JAG1/KCNE4/KCNMA1/NOX4/SHANK2/SORBS2	10
CC	GO:0016363	nuclear matrix	5/233	109/19520	0.00994050577133151	0.0390346690044969	0.0252659838603805	ALOX5/ATXN1/SORBS1/SPARC/VIM	5
CC	GO:0099634	postsynaptic specialization membrane	5/233	109/19520	0.00994050577133151	0.0390346690044969	0.0252659838603805	ACTN2/CLSTN2/DLG4/EFNB3/SORCS2	5
CC	GO:0044853	plasma membrane raft	5/233	111/19520	0.0106997210528307	0.0415097611929096	0.0268680376469307	AKAP6/EHD2/ITGB2/KCNMA1/TFPI	5
CC	GO:0098862	cluster of actin-based cell projections	6/233	156/19520	0.0111933983533693	0.0429080270212489	0.0277730936587358	AQP1/CALB2/FLNA/MME/PLEC/SHANK2	6
CC	GO:0099091	postsynaptic specialization, intracellular component	2/233	14/19520	0.0117458445131486	0.0444293452466309	0.0287577978386169	ACTN2/PSD	2
CC	GO:0042641	actomyosin	4/233	74/19520	0.0118662226435101	0.0444293452466309	0.0287577978386169	LIMCH1/MYH6/NOX4/SORBS1	4
MF	GO:0005178	integrin binding	17/225	142/18337	1.83437961377313e-12	8.65827177700918e-10	6.87409623687615e-10	ACTN2/CCN2/CXCL12/EGFR/FBLN5/FBN1/FN1/IGF2/ITGA5/ITGAV/ITGAX/ITGB1/ITGB2/MFGE8/PRKCA/THBS4/TIMP2	17
MF	GO:0030546	signaling receptor activator activity	25/225	492/18337	2.03094127008002e-09	4.79302139738884e-07	3.80534259025519e-07	AGT/APP/CCL2/CCN2/CSF2/CSPG5/CXCL12/CXCL5/DEFB4A/FBN1/IGF2/IL10/IL11/IL16/IL6/JAG1/LHB/NGF/PTHLH/SCG2/THBS4/TIMP1/TNFSF11/VGF/WNT5B	25
MF	GO:0048018	receptor ligand activity	24/225	486/18337	7.60233003743355e-09	1.19609992588955e-06	9.49624383623279e-07	AGT/CCL2/CCN2/CSF2/CSPG5/CXCL12/CXCL5/DEFB4A/FBN1/IGF2/IL10/IL11/IL16/IL6/JAG1/LHB/NGF/PTHLH/SCG2/THBS4/TIMP1/TNFSF11/VGF/WNT5B	24
MF	GO:0008083	growth factor activity	14/225	162/18337	1.30045510062583e-08	1.53453701873848e-06	1.21832109427052e-06	AGT/CCN2/CSF2/CSPG5/CXCL12/IGF2/IL10/IL11/IL6/JAG1/NGF/THBS4/TIMP1/VGF	14
MF	GO:0019838	growth factor binding	12/225	137/18337	1.25379021455813e-07	1.18357796254288e-05	9.39682771331989e-06	ACVR1/CCN2/COL1A1/COL1A2/COL6A1/EGFR/FGFR1/IGFBP5/IL1R1/ITGAV/LIFR/LTBP3	12
MF	GO:0002020	protease binding	11/225	131/18337	6.49261772220016e-07	4.74605616954792e-05	3.76805529964108e-05	COL1A1/COL1A2/FN1/IL1R1/ITGAV/ITGB1/LRP1/SERPINE1/TIMP1/TIMP2/TIMP4	11
MF	GO:1901681	sulfur compound binding	15/225	260/18337	8.08080349723309e-07	4.74605616954792e-05	3.76805529964108e-05	APP/CCN2/CFH/DPYSL3/FBN1/FGFR1/FN1/LPL/LRP1/MMP7/OGDHL/POSTN/SERPINE2/THBS2/THBS4	15
MF	GO:0008201	heparin binding	12/225	164/18337	8.8289801833981e-07	4.74605616954792e-05	3.76805529964108e-05	APP/CCN2/CFH/FBN1/FGFR1/FN1/LPL/MMP7/POSTN/SERPINE2/THBS2/THBS4	12
MF	GO:0005539	glycosaminoglycan binding	14/225	228/18337	9.04968337413798e-07	4.74605616954792e-05	3.76805529964108e-05	APP/CCN2/CFH/DPYSL3/FBN1/FGFR1/FN1/LPL/MMP7/POSTN/SERPINE2/THBS2/THBS4/VCAN	14
MF	GO:0005201	extracellular matrix structural constituent	12/225	170/18337	1.29308467245637e-06	6.10335965399405e-05	4.84566466731017e-05	COL1A1/COL1A2/COL4A2/COL6A1/FBLN5/FBN1/FN1/MFGE8/POSTN/SPARC/THBS2/VCAN	12
MF	GO:0004866	endopeptidase inhibitor activity	12/225	180/18337	2.35849503499712e-06	0.000101200877865331	8.03468165032511e-05	AGT/APP/C4B/NGF/SERPINE1/SERPINE2/SERPINF1/SERPING1/TFPI/TIMP1/TIMP2/TIMP4	12
MF	GO:0030414	peptidase inhibitor activity	12/225	187/18337	3.50771197808957e-06	0.000137970004471523	0.000109539075807008	AGT/APP/C4B/NGF/SERPINE1/SERPINE2/SERPINF1/SERPING1/TFPI/TIMP1/TIMP2/TIMP4	12
MF	GO:0061135	endopeptidase regulator activity	12/225	192/18337	4.60653854151253e-06	0.000167252783968763	0.000132787669698661	AGT/APP/C4B/NGF/SERPINE1/SERPINE2/SERPINF1/SERPING1/TFPI/TIMP1/TIMP2/TIMP4	12
MF	GO:0061134	peptidase regulator activity	13/225	230/18337	5.55895933574277e-06	0.000187416343319328	0.000148796204776273	AGT/APP/C4B/FN1/NGF/SERPINE1/SERPINE2/SERPINF1/SERPING1/TFPI/TIMP1/TIMP2/TIMP4	13
MF	GO:0005126	cytokine receptor binding	14/225	270/18337	6.54359833206224e-06	0.000200507654202424	0.000159189841427437	CCDC88A/CCL2/CSF2/CXCL12/CXCL5/DEFB4A/IL10/IL11/IL6/ITGA5/LIFR/NES/NGF/TNFSF11	14
MF	GO:0004222	metalloendopeptidase activity	9/225	107/18337	6.79686963398046e-06	0.000200507654202424	0.000159189841427437	MME/MMP1/MMP10/MMP11/MMP2/MMP3/MMP7/MMP9/TLL1	9
MF	GO:0005125	cytokine activity	12/225	235/18337	3.50351027359385e-05	0.00093811639667653	0.00074480249156299	CCL2/CSF2/CXCL12/CXCL5/IL10/IL11/IL16/IL6/SCG2/TIMP1/TNFSF11/WNT5B	12
MF	GO:0008191	metalloendopeptidase inhibitor activity	4/225	16/18337	3.57756252969863e-05	0.00093811639667653	0.00074480249156299	NGF/TIMP1/TIMP2/TIMP4	4
MF	GO:0008237	metallopeptidase activity	10/225	184/18337	9.44221967975726e-05	0.00234564615202391	0.00186228820276653	CPQ/MME/MMP1/MMP10/MMP11/MMP2/MMP3/MMP7/MMP9/TLL1	10
MF	GO:0019825	oxygen binding	5/225	39/18337	0.000109021921849901	0.00257291735565767	0.00204272653571394	CYGB/CYP1B1/CYP2E1/NOX4/TH	5
MF	GO:0038187	pattern recognition receptor activity	4/225	23/18337	0.000162707418864878	0.0036570429382963	0.00290345068250108	CD14/DMBT1/TLR4/TLR8	4
MF	GO:0005518	collagen binding	6/225	68/18337	0.000185298550735376	0.00397549617941352	0.00315628153405712	COL6A1/FN1/ITGB1/MMP9/SPARC/SPARCL1	6
MF	GO:0004867	serine-type endopeptidase inhibitor activity	7/225	98/18337	0.000204878070571061	0.00420445431780611	0.00333805918184428	AGT/APP/SERPINE1/SERPINE2/SERPINF1/SERPING1/TFPI	7
MF	GO:0001664	G protein-coupled receptor binding	12/225	289/18337	0.000248185915854374	0.00488098967846935	0.00387518359842794	ADORA1/AGT/CCL2/CXCL12/CXCL5/DEFB4A/DLG4/FLNA/GPRC5B/NES/S1PR1/WNT5B	12
MF	GO:0048407	platelet-derived growth factor binding	3/225	11/18337	0.000279687222257474	0.0052804947562211	0.00419236425783834	COL1A1/COL1A2/COL6A1	3
MF	GO:0001618	virus receptor activity	6/225	76/18337	0.000341193745789755	0.00576291255678493	0.00457537214588634	EFNB3/EGFR/ITGA5/ITGAV/ITGB1/NCAM1	6
MF	GO:0070851	growth factor receptor binding	8/225	141/18337	0.000354865890187188	0.00576291255678493	0.00457537214588634	APP/CCDC88A/CSF2/IL10/IL11/IL1R1/IL6/ITGA5	8
MF	GO:0003779	actin binding	15/225	439/18337	0.000358536302522694	0.00576291255678493	0.00457537214588634	ACTN2/CCDC88A/EGFR/FHOD3/FLNA/ITGB1/KCNMA1/LIMCH1/MAP1A/MICAL2/MYH6/MYL2/PLEC/SORBS1/SYNE1	15
MF	GO:0001968	fibronectin binding	4/225	28/18337	0.000358561811843877	0.00576291255678493	0.00457537214588634	CCN2/IGFBP5/ITGAV/ITGB1	4
MF	GO:0140272	exogenous protein binding	6/225	77/18337	0.00036628681504989	0.00576291255678493	0.00457537214588634	EFNB3/EGFR/ITGA5/ITGAV/ITGB1/NCAM1	6
MF	GO:0005506	iron ion binding	8/225	150/18337	0.000536582620205366	0.00816990312054621	0.00648636376207505	ALOX5/CYGB/CYP1B1/CYP2E1/CYP4X1/LCN2/P4HA2/TH	8
MF	GO:0050840	extracellular matrix binding	5/225	55/18337	0.000561825872755851	0.0082869316231488	0.00657927666779878	DMBT1/ITGAV/ITGB1/SPARC/SPARCL1	5
MF	GO:0001786	phosphatidylserine binding	5/225	60/18337	0.000839382399741153	0.012005711899328	0.00953174272114356	ADGRB1/GAP43/MFGE8/MME/SYT7	5
MF	GO:0043394	proteoglycan binding	4/225	36/18337	0.000955367978970528	0.0131270309237243	0.0104219960054546	CFH/FN1/LPL/LRP1	4
MF	GO:0004857	enzyme inhibitor activity	13/225	385/18337	0.000981096184416272	0.0131270309237243	0.0104219960054546	AGT/APP/C4B/ELFN1/NGF/SERPINE1/SERPINE2/SERPINF1/SERPING1/TFPI/TIMP1/TIMP2/TIMP4	13
MF	GO:0072341	modified amino acid binding	6/225	93/18337	0.00100121422299592	0.0131270309237243	0.0104219960054546	ADGRB1/GAP43/MFGE8/MME/NOX4/SYT7	6
MF	GO:0043395	heparan sulfate proteoglycan binding	3/225	17/18337	0.00109161429923947	0.0139254580875954	0.011055894467404	CFH/LPL/LRP1	3
MF	GO:0004252	serine-type endopeptidase activity	8/225	168/18337	0.00112451166169305	0.0139676185347137	0.0110893670792999	C2/F10/MMP1/MMP2/MMP3/MMP7/MMP9/PLAU	8
MF	GO:0004497	monooxygenase activity	6/225	101/18337	0.00153525769704561	0.0181901776011712	0.0144418002364339	CYP1B1/CYP2E1/CYP4X1/FMO1/MICAL2/TH	6
MF	GO:0030020	extracellular matrix structural constituent conferring tensile strength	4/225	41/18337	0.00156576576565461	0.0181901776011712	0.0144418002364339	COL1A1/COL1A2/COL4A2/COL6A1	4
MF	GO:0042379	chemokine receptor binding	5/225	69/18337	0.00158007898654241	0.0181901776011712	0.0144418002364339	CCL2/CXCL12/CXCL5/DEFB4A/NES	5
MF	GO:0008307	structural constituent of muscle	4/225	42/18337	0.00171412690832137	0.0189434783144446	0.015039871275518	ACTN2/MYL2/PLEC/SORBS2	4
MF	GO:0020037	heme binding	7/225	140/18337	0.00172578298203627	0.0189434783144446	0.015039871275518	CYBB/CYGB/CYP1B1/CYP2E1/CYP4X1/GUCY1B1/NOX4	7
MF	GO:0008236	serine-type peptidase activity	8/225	186/18337	0.00214098515182132	0.0229669316286287	0.0182342276088131	C2/F10/MMP1/MMP2/MMP3/MMP7/MMP9/PLAU	8
MF	GO:0017171	serine hydrolase activity	8/225	188/18337	0.0022881218930797	0.0239998563007471	0.0190543016125467	C2/F10/MMP1/MMP2/MMP3/MMP7/MMP9/PLAU	8
MF	GO:0005158	insulin receptor binding	3/225	22/18337	0.00236295101577753	0.0242459321618912	0.0192496696022151	CCDC88A/IGF2/SORBS1	3
MF	GO:0046906	tetrapyrrole binding	7/225	150/18337	0.00255081588104614	0.0256167041671017	0.0203379720862806	CYBB/CYGB/CYP1B1/CYP2E1/CYP4X1/GUCY1B1/NOX4	7
MF	GO:0015026	coreceptor activity	4/225	48/18337	0.0028140569304778	0.0266835459406985	0.0211849740296357	GPC6/ITGAV/ITGB1/LRP1	4
MF	GO:0016709	oxidoreductase activity, acting on paired donors, with incorporation or reduction of molecular oxygen, NAD(P)H as one donor, and incorporation of one atom of oxygen	4/225	48/18337	0.0028140569304778	0.0266835459406985	0.0211849740296357	CYP2E1/CYP4X1/FMO1/MICAL2	4
MF	GO:0019199	transmembrane receptor protein kinase activity	5/225	80/18337	0.00303228935506228	0.0266835459406985	0.0211849740296357	ACVR1/EFNB3/EGFR/EPHA3/FGFR1	5
MF	GO:0016702	oxidoreductase activity, acting on single donors with incorporation of molecular oxygen, incorporation of two atoms of oxygen	3/225	24/18337	0.0030500744695303	0.0266835459406985	0.0211849740296357	ALOX5/BCO1/P4HA2	3
MF	GO:0043495	protein-membrane adaptor activity	3/225	24/18337	0.0030500744695303	0.0266835459406985	0.0211849740296357	AKAP6/LPL/SYNE1	3
MF	GO:0050431	transforming growth factor beta binding	3/225	24/18337	0.0030500744695303	0.0266835459406985	0.0211849740296357	ACVR1/ITGAV/LTBP3	3
MF	GO:0004175	endopeptidase activity	13/225	438/18337	0.00305277856101211	0.0266835459406985	0.0211849740296357	BACE1/C2/F10/MME/MMP1/MMP10/MMP11/MMP2/MMP3/MMP7/MMP9/PLAU/TLL1	13
MF	GO:0005516	calmodulin binding	8/225	198/18337	0.00314694126191503	0.0270064777386163	0.0214413605596507	CAMK2A/EGFR/GAP43/GEM/MYH6/PLCB1/RGS4/SYT7	8
MF	GO:0001965	G-protein alpha-subunit binding	3/225	25/18337	0.00343490150437861	0.028443394913451	0.0225821779419905	CCDC88A/LPAR1/RGS4	3
MF	GO:0016701	oxidoreductase activity, acting on single donors with incorporation of molecular oxygen	3/225	25/18337	0.00343490150437861	0.028443394913451	0.0225821779419905	ALOX5/BCO1/P4HA2	3
MF	GO:0016705	oxidoreductase activity, acting on paired donors, with incorporation or reduction of molecular oxygen	7/225	160/18337	0.00365041859723187	0.0297068547912662	0.0235852816808447	CYP1B1/CYP2E1/CYP4X1/FMO1/MICAL2/P4HA2/TH	7
MF	GO:0005543	phospholipid binding	13/225	451/18337	0.00390711260867318	0.0311697382302794	0.0247467145628445	ACTN2/ADGRB1/CCDC88A/F10/GAP43/JAG1/LPAR1/MFGE8/MME/PLCB1/PSD/SH3PXD2B/SYT7	13
MF	GO:0005179	hormone activity	6/225	122/18337	0.00396225485978129	0.0311697382302794	0.0247467145628445	AGT/FBN1/IGF2/LHB/PTHLH/VGF	6
MF	GO:0005080	protein kinase C binding	4/225	54/18337	0.0043198230981214	0.0334255164313656	0.0265376535449736	CCDC88A/DACT3/FLNA/ITGAV	4
MF	GO:0005520	insulin-like growth factor binding	3/225	29/18337	0.00526410872672908	0.0400751503067117	0.0318170238831163	CCN2/IGFBP5/ITGAV	3
MF	GO:0004714	transmembrane receptor protein tyrosine kinase activity	4/225	61/18337	0.00667003869477688	0.0493609508987061	0.0391893365743519	EFNB3/EGFR/EPHA3/FGFR1	4
MF	GO:0019955	cytokine binding	6/225	136/18337	0.00669301029134998	0.0493609508987061	0.0391893365743519	ACVR1/IL1R1/ITGAV/ITGB1/LIFR/LTBP3	6
