# Supplementary material for: Single-cell RNA sequencing and traditional RNA sequencing reveals the role of cancer-associated fibroblasts in oral squamous cell carcinoma cohort
Source: Front Oncol. 2023 May 10;13:1195520. doi: 10.3389/fonc.2023.1195520 (PMC10206127; doi:10.3389/fonc.2023.1195520)
Supplement: Supplementary file 5 [file DataSheet_5.zip]

Archive with 18 entries (18 files):
- cliROC.pdf
- forest.pdf
- lasso.cvfit.pdf
- lasso.lambda.pdf
- lasso.SigExp.txt
- multiCox.txt
- multiForest.pdf
- risk.TCGA.txt
- ROC.pdf
- survival.TCGA.pdf
- TCGA.heatmap.pdf
- TCGA.riskScore.pdf
- TCGA.share.txt
- TCGA.survStat.pdf
- time.txt
- uniCox.txt
- uniForest.pdf
- uniSigExp.txt
