# Supplementary material for: Single-cell RNA sequencing and traditional RNA sequencing reveals the role of cancer-associated fibroblasts in oral squamous cell carcinoma cohort
Source: Front Oncol. 2023 May 10;13:1195520. doi: 10.3389/fonc.2023.1195520 (PMC10206127; doi:10.3389/fonc.2023.1195520)
Supplement: Supplementary file 5 [file DataSheet_5.zip › lasso.SigExp.txt]

id	futime	fustat	ACTN2	APP	AQP1	DEPP1	EFNB3	IL10	IL16	PLAU	SHANK2	SLC2A3	TIMP4
TCGA-BA-5152	3.52876712328767	0	0.02667074	8.292556	6.403848	3.755539	2.906787	0.9765801	1.438038	5.37773	0.4901198	2.850938	0.3136573
TCGA-BA-A6DJ	1.11506849315068	1	0.1234731	9.008896	4.323528	4.319023	4.345285	1.000035	1.222531	9.664453	0.02832512	6.138975	0.3596044
TCGA-CN-4741	6.13424657534247	0	0.88893945	8.13647524	5.58532996	3.22011931	2.58488806	0.479031	1.68416376	7.00647959	1.32013724	2.78001107	0.38312658
TCGA-CN-6011	2.55616438356164	0	0.1820029	9.64543	5.14207	3.574604	3.354453	0.8182325	1.475334	7.760394	1.245705	3.525086	0.4641158
TCGA-CN-6013	1.99178082191781	1	3.94107808	8.11466518	6.03162182	5.16770972	0.20362359	1.23729297	2.57499819	7.71861585	2.59405957	4.94573708	0.34906501
TCGA-CN-A49A	1.44109589041096	1	1.7235116	9.4060333	5.1762865	4.1548459	4.5042937	0.608283	1.6406272	8.2435077	2.8913676	5.1071328	0.4177445
TCGA-CQ-5323	4.01643835616438	0	0.15320678	7.77127703	6.01255887	3.81769564	0.89155416	1.00647541	2.31732362	6.41651784	3.51218766	2.72663946	0.44152683
TCGA-CQ-5326	0.243835616438356	1	0.04853678	8.8954028	4.13690135	5.74916127	0.81903395	1.3591532	1.26572288	9.40095867	3.99929819	6.72704539	1.83286029
TCGA-CQ-6223	3.91232876712329	0	0.038332131	7.991609137	4.70177334	3.808034138	0.373330642	0.408407927	1.203761893	7.974448363	2.116232222	2.041474237	0.579581843
TCGA-CQ-7069	3.49041095890411	0	0.23782206	10.13786314	6.44397936	4.26974611	1.40420916	1.25783464	0.78036336	11.09750874	3.70539474	3.66626201	0.71040444
TCGA-CV-A45O	2.33150684931507	0	0.04271785	7.26642853	4.13658875	2.69496252	0.3749903	0.56831256	0.86290269	5.08621653	0.24023582	2.67379742	0.11993485
TCGA-IQ-7632	1.20821917808219	0	0.07285466	7.978611	5.299772	3.001642	1.063671	0.3070851	0.8417087	5.309914	0.9548332	2.049382	0.3194093
TCGA-P3-A5QF	0.904109589041096	1	0.05420902	7.80561107	4.96943471	3.38340197	0.47625635	0.97520176	0.83096547	6.90091946	0.05979259	2.22944564	0.06307
TCGA-P3-A6T5	2.41643835616438	1	0.08140977	8.858565	5.496324	4.337097	1.978642	1.01794	0.9441717	7.99042	1.725675	2.27492	0.5467471
TCGA-P3-A6T6	1.08219178082192	1	0.156557	7.370018	5.806328	5.17021	1.407327	0.0878519	0.8290682	7.195979	0.1851572	1.483314	0.5117608
TCGA-QK-A6IH	1.78904109589041	0	0.054241765	8.571874568	4.605426985	4.028023423	0.946283106	0.534015302	0.937601305	7.512424197	0.214379789	2.848393633	0.706263246
TCGA-T2-A6X2	2.7041095890411	0	0.2024905	9.233283	5.323188	3.077914	1.270183	0.4459476	1.810883	7.157892	0.8052303	3.120995	0.09717507
TCGA-UF-A71B	4.12602739726027	0	0.1101379	9.10389	5.521332	4.321366	1.329379	0.8593299	1.758668	9.132268	1.899839	3.636109	2.027373
TCGA-BA-4077	3.10684931506849	1	1.86785473	9.21849556	5.28837532	5.50464772	1.20735382	1.16637788	2.18216075	10.0393792	1.79587419	3.51197546	1.40392418
TCGA-BA-6871	0.295890410958904	1	0.9733199	8.418949	6.9382	6.470016	2.479542	1.685847	2.117644	8.231413	1.388554	7.991323	0.374875
TCGA-BA-A4IG	2.34246575342466	0	0.05694866	8.61928937	5.11764422	4.52414955	0.59341791	0.61944139	2.00323601	5.89203879	0.15055289	3.11315335	0.2559372
TCGA-BB-4225	0.4	0	0.1660825	9.226373	5.843893	7.296313	1.632718	1.318056	2.321852	6.350662	0.2311504	4.343041	0.2253574
TCGA-BB-4228	1.53150684931507	0	0.2881473	8.779404	5.880084	6.378706	1.307103	1.072646	1.900709	7.373135	0.2691585	4.313413	0.3883271
TCGA-CN-A498	2.11780821917808	1	0.2629273	9.595103	4.435504	3.978032	1.198991	1.173983	1.385336	8.579155	5.331695	3.145034	0.7809086
TCGA-CN-A6UY	1.95342465753425	0	0.0589084	8.47315806	4.73746391	7.07815773	0.49570914	1.17554121	1.73652828	5.81680058	0.16025369	2.43120622	0.06823845
TCGA-CN-A6V6	1.73972602739726	0	5.96698191	7.71370577	6.21378572	4.52888523	1.18037472	1.83478876	2.62184131	6.22661288	0.31164646	3.39192509	0.76413775
TCGA-CR-5250	2.18904109589041	0	0.04230046	8.826896	6.442874	6.247291	1.187797	0.5101502	3.017341	7.557174	1.204226	3.26948	0.3065674
TCGA-CR-6472	2.87671232876712	0	0.09266856	7.47366873	6.1222453	4.93640654	1.04830633	0.68297375	1.66381464	5.95660534	0.0504124	2.31384236	0.44779927
TCGA-CR-6477	1.40821917808219	0	1.82730443	9.10752223	6.62177571	5.26292572	3.40289526	2.18211613	2.33465865	8.80205702	1.33004402	4.27548191	0.51384554
TCGA-CV-5439	1.4958904109589	1	0.06743595	7.142378	5.586264	3.845996	1.359263	0.4367774	1.233854	7.463288	2.003096	3.26943	0.01433999
TCGA-CV-6943	1.64931506849315	1	1.91405079	9.59522421	7.32885671	5.36603835	3.7152499	2.13849975	3.31894931	7.93175246	1.75372091	4.00396806	1.17483947
TCGA-CV-6950	1.25753424657534	1	5.9858466	9.5949723	5.3465791	5.1183881	4.9391295	0.748237	1.3451222	9.4599391	2.8749591	5.7420495	0.9467002
TCGA-CV-7406	4.78904109589041	1	8.4539398	9.20017798	6.74371615	6.30428219	1.13133365	0.69668675	1.11197044	7.48955327	1.29948946	4.85143254	1.06576948
TCGA-DQ-7591	1.7041095890411	0	1.34152824	8.20579932	4.88049162	6.57357733	1.75606599	1.07009478	2.94862337	7.67501314	0.61953425	3.60142926	0.23676992
TCGA-F7-A61V	2.07945205479452	0	5.4079601	7.1798288	5.7178026	3.6263391	0.9601164	0.8667687	0.9416731	6.0037089	1.4827581	1.9955749	0.5795857
TCGA-F7-A620	1.48767123287671	0	4.54789284	8.06040446	4.83437003	4.97697309	1.82992815	1.87295865	1.71523564	9.55841065	0.98598377	2.85584347	0.61511765
TCGA-HD-8224	1.22191780821918	1	9.49195957	8.46578591	6.44351414	6.0963995	0.85511855	1.11410791	2.39190947	8.18745418	2.00227076	2.77771096	1.78219925
TCGA-HD-8314	1.83561643835616	0	7.74199205	7.6684914	6.98914316	6.07392921	1.01405615	0.95380493	2.52727993	5.16329141	1.59310113	2.40957752	2.14436484
TCGA-MZ-A6I9	1.33972602739726	1	1.38937358	7.63651341	6.82802476	5.21410555	1.03135336	0.30991594	1.86203029	5.02695528	1.49506818	2.35588342	0.77993893
TCGA-MZ-A7D7	1.4986301369863	0	0.05411926	7.61291851	2.82614474	2.92078028	2.87431182	0.90917775	0.4708862	8.47032103	0.46343852	1.5582221	1.91270205
TCGA-P3-A5QE	4.27123287671233	0	0.46195261	8.11820015	4.78072271	6.16022147	0.6845061	1.16034971	2.97182867	7.47892515	2.93745162	3.47320042	0.0700299
TCGA-BA-5151	1.97808219178082	0	0.09735988	9.286971	6.894351	4.953685	3.070328	2.045202	1.902832	8.468076	1.605399	4.248099	0.3570439
TCGA-CN-4726	0.389041095890411	1	1.27399152	8.8939951	5.40684985	3.92302378	1.68141419	2.1233514	1.09535262	8.85263946	2.08307756	6.00266951	0.64124342
TCGA-CN-4731	2.73424657534247	1	0.07975808	10.0089676	4.54759818	5.31436547	1.79394145	0.2379606	1.26619214	7.62494238	1.6294008	7.43943178	1.40427913
TCGA-CN-4734	4.63013698630137	0	0.06125897	8.14652	5.504967	2.345276	0.9532187	1.166348	2.003752	6.849494	0.7456118	2.869882	0.1383874
TCGA-CN-A63V	1.86027397260274	0	1.359958	8.660266	5.297777	5.433622	2.66836	0.42331	1.28089	8.683563	0.5362248	2.820139	0.3726268
TCGA-CQ-5334	0.353424657534247	1	0.70922197	9.07854575	6.90773035	4.21465482	2.18265616	1.64104552	2.72250248	8.93753926	0.07729678	4.30300466	0.40847689
TCGA-CQ-6220	2.6986301369863	1	0.75079188	8.40397899	4.7868341	2.58250078	0.68241367	0.57505963	0.94429157	8.32786363	1.35536729	2.45523563	0.01433999
TCGA-CQ-A4C6	3.70684931506849	0	4.0949503	8.6736826	5.3151821	4.2915462	1.1363808	1.7588017	1.4037082	9.7570092	3.8529092	3.0684569	0.519522
TCGA-CQ-A4CG	1.17808219178082	1	0.18413979	9.44117439	4.39155952	4.63785055	1.79149852	0.78959807	1.5310555	10.18521712	2.02110288	4.89489293	0.44371327
TCGA-CQ-A4CI	2.6027397260274	0	0.194513	7.736569	6.096844	5.072873	2.799774	0.6794892	1.454574	9.578512	1.334507	3.680427	2.481976
TCGA-CV-6940	2.2027397260274	1	6.74629322	9.24292659	5.3899529	3.43862639	3.92676697	0.54731418	1.32784866	8.40959818	3.38755178	2.75412596	1.96049758
TCGA-CV-A464	4.71780821917808	0	6.8984193	9.5340019	7.6112551	5.5130374	2.4302024	1.6706835	2.4803148	9.4834067	2.081286	3.5679346	1.0514807
TCGA-D6-A6EN	1.88219178082192	0	0.18513675	7.65497244	4.7025621	7.7197053	1.24085538	1.01832826	1.83933136	8.80151534	0.39966259	4.10248969	0.06935774
TCGA-DQ-7588	1.16986301369863	1	0.06891877	9.708909	3.139242	2.913818	1.258768	0.3833694	0.4581262	8.487179	2.844623	5.564337	0.4772811
TCGA-F7-A624	1.03561643835616	0	0.1854515	7.698045	4.327207	3.997153	2.539378	1.393734	2.334964	6.38056	0.03089159	4.962148	0.2618226
TCGA-H7-8501	1.26301369863014	0	0.6382212	8.508692	4.784381	7.520694	0.8105952	2.451792	2.389671	8.991971	0.7319584	5.524642	1.054142
TCGA-HD-A4C1	0.0301369863013699	0	0.00998822	8.303136	5.347257	2.170594	1.829524	1.184155	1.613412	7.647932	0.07024199	4.701705	0.2511719
TCGA-IQ-7631	3.21095890410959	0	1.60573131	7.54109496	6.58715967	3.29145952	1.82492489	0.32509073	1.44899752	6.27955905	0.99031783	3.09939633	0.80402447
TCGA-P3-A6T2	6.2958904109589	0	0.97290712	8.62050731	5.05396496	4.84234383	1.23230169	0.61604163	0.83858625	9.73340896	1.81893177	5.4309066	0.11531527
TCGA-QK-A6IG	0.608219178082192	1	2.723079678	8.101799187	5.222556531	5.670800281	1.438383948	0.793324524	1.301228877	8.487540984	1.045608759	3.221082337	0.456867301
TCGA-UF-A7JA	6.20547945205479	0	0.5800623	9.58059379	5.92943224	5.67189947	4.76322677	1.23966798	0.92325661	7.76290503	1.45925171	5.23204466	0.78846913
TCGA-UF-A7JD	2.02465753424658	1	5.7222702	8.7822804	6.6435539	6.2237012	2.8869128	1.6024407	2.0091779	9.319649	0.8966	8.3050467	1.1308676
TCGA-BA-5556	1.98630136986301	0	0.04655818	8.953704	6.44963	3.729883	1.532479	1.540379	2.899564	7.851508	0.872824	3.581579	0.2749605
TCGA-BA-6872	1.05205479452055	1	0.02804731	9.292408	5.182695	5.123914	3.015845	0.807472	1.073507	9.395455	3.744504	3.835833	0.5156058
TCGA-BA-A6D8	2.32876712328767	0	0.8236402	6.57485278	5.47982953	4.27238123	2.51211122	0.42501828	1.28911987	7.4885233	0.4294366	3.70566624	1.9126723
TCGA-BA-A6DD	0.473972602739726	1	0.05135082	8.224562	5.685021	6.182237	1.547983	0.9083702	1.895822	8.109336	0.6733448	2.52862	0.9581739
TCGA-BB-8601	1.70958904109589	0	0.00998822	7.508582	5.147166	2.057849	2.791583	0.07689757	0.4171721	6.658324	0.8983664	1.664747	1.453491
TCGA-CN-4730	2.23835616438356	0	0.1065117	8.304262	5.438366	2.184053	0.9510709	0.2708986	0.440377	6.014448	0.1606884	2.498157	0.3409153
TCGA-CN-5358	0.715068493150685	1	6.0502471	8.7130724	7.9179963	4.5698084	2.4838783	2.8308526	3.8136981	8.4534063	0.4063954	4.9869804	1.1047835
TCGA-CN-5359	1.03287671232877	1	2.08045414	9.13382899	6.2727412	6.00130863	3.51974999	2.00208446	3.55565183	8.7955711	2.5715757	5.18025009	1.1366469
TCGA-CN-5364	1.35068493150685	1	5.1989867	8.5080784	6.4531674	4.8874037	1.5261447	0.840527	1.8483909	8.8846248	4.1057729	3.2176927	1.366258
TCGA-CN-5373	4.33972602739726	0	2.96751776	9.33265082	6.05019864	4.28966945	1.47985843	2.0650291	2.2519205	8.28660228	3.32182757	3.45635261	0.32704614
TCGA-CN-6016	3.95342465753425	0	8.62521755	9.36030681	6.80418803	5.93617396	3.49999397	1.75251176	2.89809457	9.08432382	2.64511988	3.81773314	1.41120659
TCGA-CN-6995	0.306849315068493	1	4.29723332	9.01663158	5.02929031	5.56534637	2.19520098	0.90041489	1.78882469	9.57958118	3.6950705	3.9903189	0.18156995
TCGA-CN-A642	0.224657534246575	1	4.4258973	8.6330632	3.8616315	4.5840509	3.7638946	1.259163	1.5451395	7.8677313	0.2261537	3.9077677	0.3492811
TCGA-CQ-5324	4.36438356164384	0	0.38179921	8.98643352	5.82629248	5.39478493	2.07614933	0.95906969	1.27777024	7.95947844	3.69535601	3.96272196	0.58496299
TCGA-CQ-5332	0.868493150684931	1	0.2227086	7.835107	6.232955	6.675133	5.026775	0.6204538	1.714418	8.96235	1.174875	5.483198	1.078328
TCGA-CQ-6218	3.43287671232877	0	0.04234205	9.029289	5.707634	3.741719	0.8492457	1.197822	1.276852	8.280479	1.451516	2.978279	0.2159669
TCGA-CQ-6228	1.24931506849315	1	0.39854943	8.22798637	5.39629743	6.11342668	1.34015371	0.69812029	1.44045613	8.67180015	0.64353852	5.87080565	0.98277423
TCGA-CQ-7068	3.58630136986301	0	0.1143751	8.655583	4.289161	5.428162	4.064233	1.007731	2.269166	9.267663	0.384701	3.516635	0.1290985
TCGA-CQ-7072	6.46301369863014	0	4.00907145	9.81264973	5.69110113	4.81873121	2.70711637	0.50180711	2.55330993	9.1918504	0.61684785	5.37256804	0.34389291
TCGA-CQ-A4C7	0.967123287671233	1	5.06641673	9.37193632	6.08286417	5.53616204	2.9038298	1.38738444	1.14902572	8.9977863	3.42598961	4.09264294	1.52190433
TCGA-CQ-A4C9	1.93698630136986	0	0.21998031	7.58858039	6.72121202	5.02074852	2.399986	1.09697608	1.7311077	7.69993358	0.3731295	3.15095789	0.2963481
TCGA-CQ-A4CB	2.44657534246575	0	0.1537833	8.992093	6.684216	5.796368	1.522239	1.811734	2.18972	10.12493	4.005463	4.401568	1.312251
TCGA-CR-6491	1.8986301369863	0	1.28422272	8.24619354	5.82399965	3.00832944	2.53021229	0.97711662	1.15241842	8.97024136	1.37683374	2.79229573	0.09606459
TCGA-CV-5436	1.6	1	2.262682142	10.176699872	4.484113942	4.261615689	4.209261841	0.612098164	1.430378873	8.427370655	1.849413186	4.101132593	1.078405128
TCGA-CV-6936	0.454794520547945	1	0.184936604	8.245598528	5.356759699	3.502086284	0.734027962	0.689470433	1.479609345	8.845237271	2.122937659	2.872502548	0.235732681
TCGA-CV-6948	3.53150684931507	1	0.14066806	7.70784977	5.6693324	4.88260402	2.81066821	0.47665752	1.48451884	5.99166142	0.56639464	3.57501126	0.35747824
TCGA-CV-6953	4.4958904109589	1	0.07714073	7.932078	4.517249	3.242362	1.187291	0.5771712	1.52709	5.693542	0.2793334	3.138469	0.05916283
TCGA-CV-7102	0.153424657534247	1	6.81060074	10.19028099	5.92676501	5.44548841	1.99315974	1.35545509	1.78120487	8.48721515	2.62652799	4.20126221	1.69836787
TCGA-CV-7235	6.43013698630137	0	0.1378128	8.452112	7.068211	5.894764	2.834038	0.5517476	2.209671	8.843972	1.951586	6.047392	0.4410085
TCGA-CV-7407	2.96164383561644	1	1.32727228	9.33822587	5.2438052	6.03476841	3.75306866	0.9506048	1.78861809	8.64851555	2.49750708	3.28359182	0.21301918
TCGA-CV-A45X	0.542465753424658	1	0.08803949	7.930619	4.600961	3.744637	0.9098748	0.4046804	1.224217	8.480744	2.664507	2.424008	0.05794103
TCGA-CV-A463	0.063013698630137	1	0.11260415	8.26331186	5.15834802	2.77035174	2.16491333	0.21451787	0.85871113	4.42019846	0.53070409	2.14371614	0.32887506
TCGA-CV-A6JD	0.498630136986301	1	0.1464682	9.968032	5.075385	7.197794	3.622872	1.018288	1.963177	10.25546	1.174805	4.504946	0.4232256
TCGA-CX-7086	1.56986301369863	0	0.3044047	8.250861	5.761433	2.733066	0.9041623	0.8728199	1.139863	7.332829	0.6930605	2.639637	0.2018439
TCGA-CX-7219	2.86301369863014	0	0.51134157	9.33792206	5.47411706	5.6262766	2.03763884	2.15393487	2.11283471	8.05365801	1.33229667	4.82667956	0.44815163
TCGA-CX-A4AQ	4.26027397260274	0	0.24089033	7.85703979	5.56771229	7.4822179	4.40992398	1.29817177	3.37554456	8.37583606	0.78204165	3.49316711	1.2416138
TCGA-D6-A6EO	2.07945205479452	0	0.05993649	8.99908634	6.61031746	3.88768971	4.07107923	0.65827145	0.92549758	6.4245835	0.57229205	3.06178915	0.24664085
TCGA-F7-8489	1.8027397260274	0	0.3563306	9.812627	5.691516	5.161241	2.872554	1.403237	2.084132	8.757613	2.639559	4.576792	0.9717814
TCGA-HD-7832	2.29041095890411	0	0.1757071	9.161919	5.449904	3.608338	0.2946638	1.05742	1.30493	8.61764	1.041008	2.850029	0.05841067
TCGA-IQ-A61G	0.986301369863014	0	0.1300948	8.202208	2.962107	5.173201	2.615454	0.2325752	0.4387254	8.193534	0.9564923	2.837722	0.2669641
TCGA-KU-A66T	1.51232876712329	0	0.07694112	9.08772627	3.33693012	5.07586965	1.93805778	0.2295292	0.59233661	7.46908036	5.44078221	4.68497539	1.45168581
TCGA-MT-A67D	0.153424657534247	0	0.2194178	8.551547	6.297983	3.512253	1.343342	1.506595	2.11972	8.051973	0.920054	4.417003	0.7920463
TCGA-MT-A7BN	1.28493150684932	0	0.18246298	8.36177054	6.08942762	5.49877322	2.88965997	0.92401377	1.39940918	6.5568388	1.30646116	5.01330702	1.3404603
TCGA-P3-A6T0	1.58356164383562	0	0.0353915	10.17445683	4.31475686	4.75733142	2.21698373	0.52073968	1.02722004	8.46504142	0.80436016	2.45844549	1.39162844
TCGA-P3-A6T4	0.16986301369863	1	0.05811993	7.77402834	5.21604447	3.97394038	2.11048216	0.57200791	0.86123997	8.70749792	3.17939975	2.47733102	0.62006204
TCGA-P3-A6T7	1.33424657534247	1	0.04705369	8.643255	5.164176	5.458241	0.6660613	1.019082	0.9160773	8.003009	3.245261	2.630181	0.3453625
TCGA-P3-A6T8	1.0958904109589	0	5.3515816	9.9350356	6.0394236	5.4467289	2.4330252	1.5088884	2.2648374	9.39871	1.6775999	3.6160295	2.7898517
TCGA-QK-A6II	0.778082191780822	1	1.930155	7.179754	3.020081	4.845634	0.310983	0.3398385	0.6457156	7.370025	0.1895285	2.279861	0.08452396
TCGA-QK-A6IJ	1.06027397260274	0	0.2692166	6.308824	4.404511	4.395692	0.3562056	0.1218051	0.9510335	6.95318	1.418975	4.129109	0.6289379
TCGA-QK-A6VB	1.75616438356164	0	0.36231601	8.80950645	5.06839789	2.71276134	2.34107879	0.48526348	0.72688724	5.69717685	0.54074912	2.61814805	0.29359066
TCGA-QK-A8Z7	1.07397260273973	0	0.721394451	7.20827361	5.51318044	5.25774082	2.17766244	0.233287678	1.654308366	6.006042912	0.197039152	3.27905718	1.062429267
TCGA-QK-A8Z9	1.23013698630137	1	2.65005019	9.61651139	5.92515938	4.71351249	2.89781548	1.22901314	2.97235039	9.86994733	4.29964651	4.76729197	0.40140024
TCGA-T3-A92N	0.26027397260274	1	0.3085718	8.08638	4.440245	4.362912	1.811864	0.7946906	1.382666	9.893101	1.373373	3.42193	0.2068182
TCGA-UF-A719	4.55616438356164	0	0.31362814	7.82531925	5.11290097	4.19456955	2.51156051	0.77682791	0.80979383	7.0758734	0.07650432	2.23626364	0.20146195
TCGA-UF-A71A	0.235616438356164	1	4.86471862	7.71181867	5.50752508	5.20170586	4.73173554	0.39900281	1.15782365	8.08236093	1.61527816	4.75836056	2.77009744
TCGA-UF-A71E	4.12054794520548	1	0.08160225	7.131814	4.784445	4.531818	1.719215	0.172336	0.6392496	7.955507	0.6803337	3.232748	1.514604
TCGA-UF-A7JC	1.4958904109589	1	0.84128258	8.63583716	4.5030568	2.22684766	1.04366339	0.24427871	0.64101988	8.40810699	3.88175659	2.22443796	0.15372818
TCGA-UF-A7JO	1.72876712328767	1	0.73216304	8.29496166	5.24429717	4.62727711	0.90038394	1.08791907	2.03603061	6.90690607	1.6767681	3.13375025	1.38340946
TCGA-UF-A7JT	2.72054794520548	1	0.82838841	8.27777506	5.78117873	4.26267241	2.56096505	1.52831553	2.18958055	10.10043226	0.07328857	3.60994416	0.78961389
TCGA-WA-A7GZ	1.71232876712329	1	4.47787652	9.63528446	4.7176538	3.59063901	1.91696767	0.81223716	1.84071894	8.75745975	0.60169532	3.07883061	0.46488381
TCGA-BA-5558	5.46575342465753	0	0.022636952	7.913890299	5.958573849	4.323316329	0.804346194	1.733377593	1.832068017	7.836305758	1.794795886	4.303413421	0.44594744
TCGA-CN-5369	1.04109589041096	1	0.04518173	8.79696437	6.6816392	5.30326491	1.81464366	1.44573613	2.35049397	8.64789964	0.44166763	4.64507241	0.58810352
TCGA-CQ-5331	3.83287671232877	0	0.06936367	8.3078031	6.12623877	3.34527823	2.08279987	1.04602118	2.17201979	6.66034364	0.16841881	3.2149602	0.15092906
TCGA-CQ-7063	5.84383561643836	0	0.4057146	9.048906	5.807304	4.128571	2.073627	1.543722	2.222593	8.401149	1.538083	3.622276	0.1399086
TCGA-CR-6492	1.31232876712329	0	0.1274248	9.05507	5.932915	4.614675	1.627361	1.445158	1.5343	8.648794	2.206791	2.944592	0.2197468
TCGA-CV-5442	6.37534246575343	0	0.06048318	7.63214235	3.33545879	3.95445049	0.23363131	0.11018518	0.81751569	7.25703562	0.08480998	1.43939045	0.06996998
TCGA-QK-A64Z	1.75616438356164	1	0.09718835	9.648128	4.812729	5.148754	0.87829	0.8200871	1.128239	9.676049	2.527397	1.913951	0.4396046
TCGA-BB-4227	0.367123287671233	0	0.05766405	8.696746	5.160147	7.393832	0.941178	0.2260531	0.7507387	7.997689	1.82051	3.598789	0.8992894
TCGA-BB-8596	5.92054794520548	0	4.494658	9.0576393	7.793114	7.3069171	2.4568861	1.7320729	2.4507534	10.2530749	3.8916413	4.9629779	1.9983219
TCGA-BB-A5HY	0.879452054794521	1	1.07678697	8.88205067	3.71398777	6.5710575	4.43521682	0.52894587	0.91105527	9.37391174	1.77758194	7.51731406	1.89507335
TCGA-CN-5366	0.986301369863014	1	3.02797336	10.48188493	5.70569927	4.40256936	2.73055002	1.23639669	1.77441944	10.37333509	2.31231423	3.74929635	0.62044659
TCGA-CR-6473	3.08219178082192	0	0.103750521	9.237496979	4.582796338	5.168318006	0.581715331	0.655529198	1.541469024	9.075487876	1.911590278	3.360670957	0.250230402
TCGA-CV-A6JM	0.531506849315069	1	0.200763	7.597877	4.165696	4.612287	2.136317	0.2759693	0.6273196	7.269694	0.6099439	3.575642	0.1522286
TCGA-D6-A6EP	1.16164383561644	0	1.110190515	7.743633039	5.951537337	3.83004862	6.463009285	0.491590809	1.357149346	5.099943839	0.946564385	3.891581998	1.042214688
TCGA-QK-A6VC	1.64383561643836	0	0.38454386	7.77580919	5.46605736	5.88037924	1.31492218	1.1510934	1.94906777	8.70516142	0.21816881	4.77681933	0.01433999
TCGA-TN-A7HL	1.6958904109589	0	0.19415334	7.07289923	5.17772746	4.91010969	1.3382147	1.97018625	2.95251358	9.19774613	0.08112736	4.68369225	0.32474731
TCGA-UF-A7JV	0.246575342465753	1	0.13638936	9.56199986	3.66658614	8.43002646	1.3974431	1.25475729	1.38444365	10.52191695	4.32870473	5.6606031	1.87151169
TCGA-CV-A468	1.27123287671233	1	4.6613676	7.1916177	6.8037243	5.6662469	2.5547648	1.0779373	2.4764522	7.8706223	0.8201504	4.2442905	0.7066861
TCGA-D6-6516	2.11780821917808	0	0.14268126	7.85656927	6.25871937	4.25633324	1.08677156	0.79020014	1.43188599	7.14203125	0.4121937	2.95585198	0.08907984
TCGA-D6-6827	1.55616438356164	0	0.4386566	8.182439	7.107586	6.039167	3.159616	0.5949829	1.578066	6.758224	2.559601	3.069753	0.5573636
TCGA-BB-A5HU	2.14246575342466	0	0.428327335	9.611906479	5.185842589	7.453202129	2.033702329	0.828390534	1.247689637	9.194264156	3.381278606	3.934559589	0.682864846
TCGA-BB-A5HZ	2.26575342465753	0	0.05367948	7.765957	5.643951	3.821488	1.748349	1.774018	0.9011586	7.902925	0.05507258	3.493691	0.1090457
TCGA-CN-4728	4.72328767123288	0	4.85136261	8.4128751	7.60680073	7.05881113	3.77033629	1.81103985	2.95530751	9.15415768	1.11940414	6.41312573	0.84359321
TCGA-CN-4729	1.07397260273973	0	0.0225473	8.37653997	6.74608972	3.72237017	1.39036429	1.87474483	1.58898755	8.31511959	0.81626595	4.38527426	0.61707658
TCGA-CN-4740	2.2986301369863	1	7.0825266	8.7977305	7.6606359	7.2756079	2.288263	2.4366468	2.6962458	7.7537969	0.1294371	6.4911313	1.4526366
TCGA-CN-6018	1.58904109589041	1	5.2336684	9.1808973	6.2583063	5.1804949	3.6028169	1.5319608	1.9790047	8.6195266	2.2634364	6.3160069	1.025782
TCGA-CN-6020	0.561643835616438	1	1.20553321	9.06149987	6.00665833	4.49477941	1.43016761	2.39112173	1.77553647	8.45402204	3.35024405	4.75259048	0.75597256
TCGA-CN-6994	3.24109589041096	0	0.1415726	8.795234	5.793068	4.394157	2.866965	0.5183014	1.895363	8.77372	5.083954	3.474122	0.8324118
TCGA-CQ-6227	0.353424657534247	1	7.41063193	10.09854139	7.20424872	8.02278072	2.19236951	0.77288539	1.5459813	10.31362254	2.23876399	3.86292908	4.05858249
TCGA-CQ-7071	3.59178082191781	0	0.1795382	8.919574	5.004065	3.340927	2.036138	1.696943	1.367953	6.893773	0.5438538	3.581841	0.2657305
TCGA-CQ-A4CD	2.8	0	0.1544757	8.414183	4.001216	5.443223	1.514397	0.9931035	1.023311	10.28293	1.937346	5.363144	0.0692117
TCGA-CR-6471	3.29315068493151	1	0.03581039	8.813374	6.96463	4.306964	1.522067	1.258071	2.67735	7.355886	1.453164	3.874265	0.2880259
TCGA-CR-6484	0.96986301369863	0	0.10441061	7.90779414	5.98944056	4.56374675	1.3267731	1.44745913	2.56861279	7.2725116	0.61337903	4.23497277	1.43371201
TCGA-CR-7365	3.26301369863014	0	4.3249862	9.2241957	4.8029483	4.921525	2.6926132	0.9482859	1.5605536	8.8096423	2.6395558	3.4251455	0.8376207
TCGA-CR-7367	3.94520547945205	0	0.2378026	8.772895	6.398108	4.941335	3.527664	0.8938492	2.313993	8.184335	1.422144	3.953596	0.2842514
TCGA-CR-7368	3.41095890410959	0	0.00998822	9.10997988	6.35420668	3.59284255	0.95195357	1.26274803	2.18963483	8.35227382	0.32203519	2.99758854	0.2282363
TCGA-CR-7369	2.98630136986301	1	0.56351244	8.65972235	6.51806989	3.29072394	1.31965643	1.84824003	2.10826554	8.39284422	1.85086185	3.92673498	0.29744271
TCGA-CR-7373	2.43561643835616	0	0.59540066	9.53253482	5.31768364	3.89802588	0.94842668	1.99677712	1.70428135	7.7408273	2.6696417	4.28694082	0.37798741
TCGA-CR-7376	2.66301369863014	0	4.74449022	9.62630679	7.86819161	5.28268273	3.26797671	3.9322107	3.78489243	8.86843267	2.2950567	6.06084788	1.43018691
TCGA-CR-7377	0.764383561643836	1	6.4347905	9.3101082	7.7516033	6.0491435	3.0090896	1.4684628	3.303272	7.8429761	3.7429862	5.0083612	1.6164718
TCGA-CR-7379	2.83835616438356	0	1.98032572	8.89209748	5.8711276	3.55004129	2.15759568	1.57156396	1.4779816	8.5906027	1.02870991	4.96472563	0.43939408
TCGA-CR-7380	1.66027397260274	1	0.02920153	9.563449	6.500632	4.178879	2.660325	1.343565	2.257924	8.655026	2.955571	3.471561	0.3029925
TCGA-CR-7386	3.91780821917808	0	3.58981411	9.99651859	7.15995277	6.09084332	2.53181929	1.38349957	2.69865289	8.61629137	2.38645207	5.71098107	0.19039668
TCGA-CR-7395	2.54794520547945	0	0.61786326	9.16241361	6.47991281	3.41009297	1.07072028	0.95849964	2.48092183	7.21162761	0.16226319	3.75948762	0.52017912
TCGA-CV-5966	1.49315068493151	1	2.66034926	8.68973068	4.36366276	4.58835375	0.45312622	2.09890264	1.18768533	9.35960937	0.63044528	3.17860501	2.15523056
TCGA-CV-6937	1.70958904109589	1	0.99374056	8.49364838	4.59250766	7.16077995	4.94671804	0.4028072	1.97121655	6.44955542	3.86555485	3.8977006	0.19976555
TCGA-CV-6938	0.394520547945205	1	0.10495679	9.20319315	4.31686993	4.67379166	0.34215981	1.00514156	1.8287461	9.07213438	0.07737	3.3465756	0.43330419
TCGA-CV-6942	11.7315068493151	0	0.32190203	9.10137709	7.15523176	4.75460043	0.74740788	1.67114167	2.6657936	8.36123263	0.81127639	4.13319054	0.79292174
TCGA-CV-6955	0.915068493150685	1	0.03295826	7.297394	5.233859	3.19035	1.386685	0.6117419	1.444356	5.480107	0.07420726	1.808852	0.1599377
TCGA-CV-6960	2.36164383561644	1	0.16112355	9.34384126	4.93270852	4.99063682	0.7919385	0.31581946	0.60744659	8.65001341	3.13589003	4.74168968	3.19228281
TCGA-CV-7090	14.3890410958904	0	0.079399899	9.8941022	6.913239426	3.454294849	2.977839126	2.117139061	2.09942678	8.800438246	0.820445931	4.178311035	0.870611092
TCGA-CV-7091	9.26301369863014	0	0.15529083	8.9384401	5.59584409	3.23525977	2.05035927	1.11578202	1.7387581	9.2198686	2.04611369	3.06005116	0.13561506
TCGA-CV-7095	1.56712328767123	1	5.1698145	9.6085256	4.5935263	4.2992886	2.3154436	0.4257666	1.188696	9.1943187	2.3124757	3.9671399	0.5677896
TCGA-CV-7097	1.05479452054795	1	5.97577801	8.97440377	4.65875684	5.28866512	2.22630387	1.27701922	1.60535358	8.81786297	0.87480617	4.61540369	1.09969879
TCGA-CV-7099	0.665753424657534	1	0.05150115	8.629685	4.701406	4.740054	0.5718475	1.289506	1.280358	8.322658	1.267608	3.402284	0.671475
TCGA-CV-7100	0.750684931506849	1	0.23189955	9.50969565	6.07997581	5.09410048	1.45576488	0.98636551	1.95668198	10.24223865	1.7928147	4.31233803	1.17760631
TCGA-CV-7178	5.93424657534247	1	5.4583923	8.2845526	6.3568552	6.6013734	1.7515666	0.9197331	2.6843536	7.2494435	2.5454762	4.4565037	1.0601562
TCGA-CV-7183	10.9068493150685	0	0.05761683	8.319492	5.943871	2.315849	2.635266	0.2064262	0.5232933	5.086704	0.8404779	2.281879	0.0538805
TCGA-CV-7252	0.413698630136986	1	0.119226804	10.39196073	5.685242546	4.043856398	1.31268508	0.938503713	1.507666172	8.838605647	1.236221173	4.410936319	0.190817455
TCGA-CV-7253	0.989041095890411	1	3.84118398	9.48560741	3.41441951	2.18692534	0.13059572	0.20883748	0.30776244	7.03156284	0.03603369	3.70298058	0.11517565
TCGA-CV-7254	3.9972602739726	1	0.44970637	8.10055598	7.8763563	7.03017303	2.94711447	1.79809321	3.13514944	6.99422291	1.07606357	5.19346584	2.42318685
TCGA-CV-7263	1.53424657534247	1	5.80812383	8.19228015	6.76566249	5.14815734	2.32055424	2.01432929	2.39731792	6.27321773	0.68798121	3.88314874	1.04685261
TCGA-CV-7411	7.44383561643836	1	0.03941698	8.457785	5.444193	3.869606	1.658767	0.4007422	0.8911842	6.424683	0.5746844	2.596704	0.6817506
TCGA-CV-7413	0.805479452054795	1	0.0812681	9.385282	5.445272	4.271278	2.197207	1.049395	1.995565	9.546888	0.7183299	2.773155	0.237739
TCGA-CV-7414	0.0383561643835616	1	3.95471918	10.321288245	5.995572323	4.255469045	4.638782092	0.211721769	1.847518168	8.122968512	2.944121369	3.687384035	1.252579097
TCGA-CV-7416	2.09041095890411	1	0.03928792	10.59855	6.126712	4.342697	2.593571	1.008581	2.243679	9.04217	2.8322	4.686098	0.5060013
TCGA-CV-7423	8.38082191780822	1	2.76352271	9.36255965	4.6674727	1.99589491	1.02862142	0.82328811	1.01019633	9.0545723	1.72950053	2.38554233	0.62891608
TCGA-CV-7425	4.70684931506849	1	0.3693524	8.634409	5.792994	3.423676	1.334928	0.3526794	1.592008	7.763605	0.1728048	2.262326	0.1435723
TCGA-CV-7427	13.041095890411	1	1.36773867	8.7702638	5.77810605	3.33593622	1.03854438	1.07425698	2.10638811	8.1161798	0.26204559	3.66951828	0.16572028
TCGA-CV-7428	4.57808219178082	1	0.19717347	8.81388579	6.14849224	4.6811549	0.91504377	0.81393543	1.78266702	8.21307699	0.43417745	3.80195267	1.08782279
TCGA-CV-7429	0.293150684931507	1	3.25127833	9.735641276	6.557705537	5.155200105	4.709122471	1.121195616	1.466702099	9.435080734	0.495989345	5.035984845	2.892395405
TCGA-CV-7432	7.04109589041096	1	0.2397516	9.139815	4.107005	3.982076	0.6474664	0.5052569	0.4521139	6.908788	0.5341923	3.662213	0.4580546
TCGA-CV-7434	0.597260273972603	1	0.1126422	9.313844	3.96335	3.148886	2.779873	1.197637	1.038373	9.273015	2.33566	3.702676	0.1804164
TCGA-CV-7435	12.8219178082192	1	3.69719603	8.53201968	6.37315243	5.54197393	1.79072497	1.51886083	2.6013763	9.58233954	1.81390244	5.03685456	0.71071202
TCGA-CV-7568	2.53972602739726	1	4.6051379	10.5654279	5.4943156	4.3920077	3.9323161	0.4597643	2.3191648	9.0182957	1.1929847	4.7279625	0.6116045
TCGA-CV-A45Q	14.1150684931507	1	1.33853	6.010026	3.865946	1.828691	0.8707976	0.08390687	0.3019435	6.414501	0.02417404	2.906007	0.01433999
TCGA-CV-A45U	2.95616438356164	1	0.47224474	8.85401267	5.40816492	3.74531343	4.5190367	0.84400606	1.614736	8.33252755	3.94070213	4.4096164	0.69497467
TCGA-CV-A45V	0.0876712328767123	1	1.03065497	7.81826873	6.22141422	4.56322394	1.73055436	1.52677493	1.38929943	6.64441107	0.33326913	3.36506099	0.65185831
TCGA-CV-A6JE	2.94520547945205	0	0.0702693	7.82164517	5.20964976	5.03259972	1.30969235	0.60332531	1.54137704	8.65801045	1.36298625	3.18755344	0.01433999
TCGA-CV-A6JN	2.48219178082192	0	1.07885568	6.80451131	4.62386125	3.29762909	0.72397144	0.677031	0.7555061	7.60387305	0.9618901	2.02780066	0.20929313
TCGA-CV-A6JY	1.76986301369863	0	0.00998822	7.254156	5.746718	3.87385	1.688232	0.2302821	0.7884033	5.091366	1.064662	1.925166	0.3530675
TCGA-CV-A6JZ	1.95616438356164	0	0.10799279	8.54994897	5.29460579	5.38134065	1.11177489	1.3019074	2.44440111	7.15591416	1.55514988	2.93289635	1.2508101
TCGA-CV-A6K2	0.868493150684931	1	0.07556852	9.23130718	4.55100541	4.66690427	1.02383732	0.67526511	1.08040524	7.42726462	0.61734471	2.79353216	0.6692453
TCGA-CX-7082	0.0301369863013699	1	5.84717078	7.98295748	5.91902378	4.12308064	1.60065873	0.8698237	1.34407226	7.6892933	1.14185828	3.46086172	1.36087107
TCGA-H7-7774	1.11506849315068	0	0.02935177	7.75794742	5.17545162	3.4192147	1.25689754	0.19568607	1.2144327	3.54664238	0.31304957	1.4806193	0.35663246
TCGA-H7-8502	1.25479452054795	0	0.967337631	8.797890483	5.456758765	5.684342958	1.161051208	0.632618412	1.01174843	9.150980644	1.933896474	4.163407681	0.820518753
TCGA-HD-A633	1.15342465753425	0	0.2625076	8.875599	4.592725	7.7633	1.250296	0.3131596	1.030626	9.076118	1.410412	3.658209	1.109478
TCGA-HD-A6I0	0.575342465753425	0	0.19757094	6.18758814	5.35024657	3.52919867	1.76715291	0.21718169	0.79670829	6.19264758	0.1836525	2.49681256	0.59272777
TCGA-HL-7533	2.8958904109589	0	0.1696446	8.64720056	4.57112824	3.32188864	1.13754111	0.70788386	1.74513246	8.79938948	1.5384787	3.31563223	0.22205212
TCGA-MT-A67F	1.05205479452055	0	0.03882491	8.13495077	5.44054155	4.90664304	0.27107804	1.98660553	2.46748111	9.26900349	0.08771313	5.79644921	0.10765786
TCGA-P3-A6T3	1.58082191780822	1	0.80193404	9.43020189	3.46485604	5.66278791	0.77083273	0.59308331	0.46165786	10.02177987	3.40929939	3.09262911	0.12312651
TCGA-RS-A6TO	1.06027397260274	1	0.82803885	8.71983936	6.31554393	5.79349892	2.37733514	0.64002095	1.49243821	8.65467805	0.81205513	5.10002907	1.47708852
TCGA-4P-AA8J	0.279452054794521	0	4.2500959	9.0608299	6.3004317	7.0114803	3.1796651	1.3059073	2.9357059	8.2072309	1.130124	3.9224766	1.9483553
TCGA-BA-4074	1.26575342465753	1	0.70219883	8.26908026	4.66949385	3.10438154	1.63473878	1.42394804	1.47365043	8.65263729	2.15343128	4.04203326	0.90626555
TCGA-BA-4075	0.775342465753425	1	1.636801574	8.637914651	4.144283684	4.210358664	3.481569813	1.509626588	0.787854425	9.351941315	2.306934666	4.769260106	2.149191103
TCGA-BA-5557	1.70684931506849	0	0.42420974	9.0036874	5.49894893	5.14921466	2.19657485	3.16282206	1.5760144	8.59588336	1.35174599	7.21550125	0.96115807
TCGA-BA-6873	0.334246575342466	0	3.76212519	9.91049735	4.9739974	5.15606017	2.32657056	0.86328652	1.60876708	9.59325464	1.189395	3.11856394	0.6338857
TCGA-BA-7269	3.48767123287671	0	2.26212526	7.68589057	5.43015962	5.03403639	1.45432551	0.67552572	0.92360817	7.94265844	0.30391833	3.25618323	2.8017436
TCGA-BA-A6DB	0.591780821917808	0	7.0712674	7.9779856	6.9541072	5.7452019	1.9069556	1.1771859	2.8823769	7.8296897	1.1468637	3.196586	0.6851239
TCGA-BA-A6DE	1.20547945205479	0	1.73924584	9.52822884	5.42571171	3.49267571	0.97622132	1.25565557	0.85025734	7.04074523	0.12598664	2.98702435	0.37389987
TCGA-BA-A6DG	0.189041095890411	1	4.8524413	9.8237322	4.3374283	7.0454816	3.2597855	2.3231757	1.998491	9.9980091	1.363682	6.3036481	2.0050501
TCGA-BB-4224	0.761643835616438	0	2.1189067	7.781113	5.349057	3.343515	2.0201996	0.819123	1.0065635	8.6049973	1.5939281	2.300715	0.1933607
TCGA-BB-A6UO	0.734246575342466	1	0.2065745	8.792796	5.29432	5.84052	1.282503	0.4720546	0.7954201	8.209195	1.223737	4.003862	0.4165017
TCGA-C9-A47Z	0.523287671232877	1	3.095843038	8.946704693	4.181105331	2.779685436	0.913354267	0.587941808	0.867370921	8.721835936	3.42320408	2.729045782	0.340577781
TCGA-C9-A480	1.05753424657534	0	4.17357041	8.38504314	5.32076511	3.93921277	1.39324384	0.78434242	1.04944961	8.90053992	1.04316253	2.12279481	0.19001178
TCGA-CN-4725	3.16986301369863	0	7.1663443	9.0809863	5.729775	3.8169106	0.7169125	1.0810982	0.9122042	8.2522361	1.5294708	3.1891257	1.1261834
TCGA-CN-4733	4.34520547945205	0	5.188243	8.7366109	7.515153	4.6607179	2.1496098	2.3569239	3.9192814	8.1694263	1.7455845	4.483138	0.6347331
TCGA-CN-4736	1.08219178082192	1	8.21069005	8.90235674	7.3994994	5.77506226	1.93554072	1.78751105	2.60978985	8.45918699	1.61576166	3.96922798	2.56326746
TCGA-CN-4737	1.71232876712329	0	7.311734	9.8497714	6.9010137	4.7586408	1.4332603	1.9260502	2.2996841	8.0802551	2.4227902	4.3460139	1.5459101
TCGA-CN-4742	1.08767123287671	1	2.838552433	9.058916553	6.237501357	4.794081058	2.086599008	1.246728835	2.171475244	9.114677056	1.475321508	4.038601899	0.795917208
TCGA-CN-5367	0.964383561643836	1	4.23632557	8.69618116	5.31237558	5.02868291	2.1424148	0.3430314	1.70553631	8.37195973	4.73582732	2.24921609	1.26308505
TCGA-CN-5370	0.70958904109589	1	6.4961289	9.4296524	6.9927712	5.6285859	2.1967168	2.9215669	3.2664435	8.8666803	2.5097361	5.5392088	1.7135457
TCGA-CN-6017	2.33698630136986	1	9.7111714	8.4395857	7.8845543	6.9457212	1.3132006	2.1669366	3.3712756	7.9632028	1.1693803	5.5138534	2.0190527
TCGA-CN-6019	2.84383561643836	0	4.76042755	8.88133554	7.49789528	6.8381472	3.64626168	2.24418253	2.65133042	8.35836492	2.01124209	6.53176233	1.84955547
TCGA-CN-6024	0.923287671232877	1	6.01096636	8.17382045	4.82090003	4.53129203	4.41545276	0.59109372	1.16098813	7.96211473	2.12802753	5.97588764	1.05097552
TCGA-CN-6996	1.45205479452055	1	7.1652239	9.4519542	6.5257573	4.982132	1.2991331	2.338392	2.723432	9.070337	1.8136441	4.1445247	1.0916149
TCGA-CN-6998	0.978082191780822	1	3.36518269	8.64842514	3.39141342	4.0542027	0.50926712	0.83140357	0.6161708	8.30103407	1.6921028	2.42317614	0.17953316
TCGA-CQ-5325	1.79178082191781	1	7.29355681	8.64907139	6.71067274	5.70200778	0.97856948	1.49752032	2.82594162	7.40965923	1.76669402	3.38088013	1.63796097
TCGA-CQ-5327	4.54794520547945	0	3.74367268	8.17123113	5.54813531	4.49709366	1.00057527	0.76605372	1.97263391	7.31446661	0.1451085	2.90901495	0.42108906
TCGA-CQ-5329	5.87123287671233	0	2.7492782	9.3998539	5.7843243	4.9031539	4.7521984	1.5864286	1.9553141	7.6279053	2.929651	3.3062011	1.1038332
TCGA-CQ-5330	5.1972602739726	0	7.28281131	9.94083169	6.88713195	5.37434696	1.6768725	2.19853515	2.82070517	8.20837458	3.12580227	3.71937987	1.3519606
TCGA-CQ-5333	0.934246575342466	1	8.28168587	9.36185434	5.53013402	6.02725895	0.99276558	1.80132418	2.29967139	8.500403	0.05481371	3.17246365	1.36653222
TCGA-CQ-6219	1.31232876712329	1	3.6460411	8.8875225	5.6918611	5.0100284	2.1521551	0.8433234	2.2190639	9.1532809	2.1172479	4.1332573	1.2264315
TCGA-CQ-6221	2.73972602739726	0	0.2128384	8.980708	6.519891	5.944128	2.759865	1.605755	1.716342	7.734485	0.2568709	5.552753	1.443655
TCGA-CQ-6222	5.52328767123288	0	9.23373289	7.5768218	6.27728926	5.81196932	0.6886622	1.12708942	1.86544936	7.59409962	0.67806698	2.72197073	2.49020717
TCGA-CQ-6224	4.71506849315069	0	7.13952838	9.6673168	6.40116813	5.98114664	3.25453606	1.31858594	2.64282386	10.34127537	1.63165635	4.15824085	0.7965752
TCGA-CQ-6225	1.1041095890411	1	2.22833754	7.81231439	4.06271693	2.84947659	1.96014238	0.04825197	0.39386596	7.17990802	1.03392936	3.04612029	0.8786595
TCGA-CQ-6229	3.23013698630137	0	5.51733262	8.59355216	5.84048976	4.51322313	1.17663331	0.56346907	1.34565048	8.05781947	1.98504045	2.06583716	1.17006803
TCGA-CQ-7065	4.46027397260274	0	3.84411648	9.40080312	6.24516382	3.22417737	0.89315046	0.43005796	0.48634504	7.75277102	2.13416145	1.51571296	1.24303016
TCGA-CQ-A4CA	0.003	0	7.9511206	8.3081211	6.8787638	5.530725	0.5973039	1.6374779	2.180742	8.9790417	1.7022833	3.0191203	1.3996741
TCGA-CQ-A4CE	2.45753424657534	0	0.85209783	7.11331579	5.55840985	2.69559907	0.95265492	0.4505036	1.33707448	6.00031456	0.79496619	2.0868887	0.13828739
TCGA-CQ-A4CH	1.03835616438356	1	2.016035422	8.638506397	5.599608358	4.167114966	1.104620199	1.397765203	1.526710495	10.449330987	0.814612908	3.701160872	0.729712971
TCGA-CR-6488	1.03835616438356	0	6.3885192	9.7061662	6.9272024	5.2162644	1.8609312	3.2117397	2.6153933	8.9608312	3.4617876	4.8222347	1.1885283
TCGA-CR-6493	0.772602739726027	1	1.0027906	9.50063145	3.83014564	4.83835041	0.49390825	0.61649704	0.79510617	7.51663056	3.06277291	2.95038555	0.50987196
TCGA-CR-7372	2.07945205479452	0	4.1666925	8.7110892	7.3820311	3.18749	3.7326661	1.535932	1.7298518	6.8233568	2.5115791	3.3081024	0.9914144
TCGA-CR-7382	2.18082191780822	0	4.83472011	9.74604668	7.61924553	5.84184596	2.86780698	2.72890793	3.39225483	10.00446937	0.4497115	5.27679315	1.13171489
TCGA-CR-7390	4.13150684931507	0	0.88671778	8.86965855	4.3992111	4.26500506	2.35727935	1.78357637	1.27919776	9.17749764	2.56372883	4.936182	1.01129661
TCGA-CR-7391	2.5013698630137	0	4.44184389	7.80201819	7.64779574	4.63592725	2.18431557	1.35057586	2.78239226	6.95113773	1.38362401	3.33748466	0.86004785
TCGA-CR-7392	3.9041095890411	0	2.7024202	9.96341642	6.08240026	6.11928736	1.90195245	1.61300237	3.02227918	8.26710352	2.10533482	4.24690721	1.33311028
TCGA-CR-7393	2.72054794520548	0	2.63401878	9.20632441	8.22208941	4.01108153	2.80072305	2.3761083	3.83224171	6.45746482	1.10550468	5.22480016	0.91257381
TCGA-CR-7394	3.68767123287671	0	2.06732458	8.76387229	6.47062229	3.65518169	1.4729399	1.78359625	3.28935733	7.16270989	0.89715297	4.20476136	0.38221203
TCGA-CR-7397	2.06575342465753	0	4.03450381	8.96171707	6.97351805	4.89151109	3.09994216	0.80020872	2.64287206	8.64298368	1.23653327	4.92418612	1.23046432
TCGA-CR-7401	2.95068493150685	0	5.73291817	8.744406	6.83833361	3.95331362	2.5875673	1.26050665	2.11318753	8.18585276	2.2855674	3.1742951	0.91475741
TCGA-CV-5970	1.11232876712329	1	4.24949028	9.47960676	5.79483711	4.91601593	1.20173943	1.52251585	1.49287232	8.58748271	3.31732448	2.97419116	0.56795917
TCGA-CV-5971	1.92054794520548	0	10.72637576	7.8752612	8.5664875	7.81256059	1.00039096	1.62294592	2.52571353	8.25234313	0.62919011	4.91940974	3.31665142
TCGA-CV-5973	7.23561643835616	0	0.3333523	8.279801	4.645009	4.380317	0.2528877	0.2637401	0.6160875	7.871306	1.791259	1.815003	0.2016556
TCGA-CV-5976	4.04931506849315	0	6.6155152	9.3337039	5.3182871	5.4028518	1.5463568	1.1337875	0.9902137	8.913681	3.394197	3.6156053	0.6057336
TCGA-CV-5977	5.04109589041096	0	1.63258183	8.67047367	3.85443848	3.08980916	0.33589148	0.56263987	0.66940203	8.44166315	1.21534096	1.79460404	0.16483675
TCGA-CV-5979	3.6027397260274	0	2.82023248	9.00716643	4.7791445	6.20393834	0.62590243	0.34182418	0.75874704	7.95533649	3.35135906	2.62421994	0.9378711
TCGA-CV-6003	4.56164383561644	0	1.29912237	8.67867722	3.99545291	4.47395677	0.67664998	0.84456114	0.70811214	9.73664388	1.68285483	4.31560784	1.26540014
TCGA-CV-6433	1.75616438356164	0	0.44502892	8.38752912	5.04215829	5.81618535	0.37456422	0.97184508	2.44919941	7.20122708	0.06973967	3.61009491	0.01433999
TCGA-CV-6436	5.2027397260274	0	0.07282719	6.671341	4.315077	2.539317	0.929887	0.2627749	1.215248	6.019187	0.1211483	2.45137	0.01433999
TCGA-CV-6441	0.8	1	7.295035487	9.696696652	4.54952435	6.762275712	0.694664325	0.215797477	0.498965732	6.553743484	0.086740191	1.322510392	1.871642886
TCGA-CV-6933	7.50958904109589	1	1.44654812	8.36190121	4.97527888	4.94666086	3.1165607	0.54903774	1.2784453	8.7161801	2.23174101	5.23190131	1.43265598
TCGA-CV-6934	0.178082191780822	1	5.40644923	9.15169996	7.56948275	7.25795792	2.09005455	1.83271082	3.07395161	9.33108833	3.23992203	6.61893295	1.18347542
TCGA-CV-6939	1.82465753424658	1	0.18303996	8.60987513	6.97915609	6.73382794	1.84284507	1.20885554	2.51529306	7.58293622	1.23088983	5.62814411	1.63721699
TCGA-CV-6941	0.936986301369863	1	0.5567826	8.556616	5.24404	5.182061	2.7332674	0.7407857	2.0672823	8.5127514	0.7486613	4.3195229	0.4711056
TCGA-CV-6945	1.0027397260274	1	0.49820434	9.08256793	3.13367106	7.28589497	2.81031938	0.41992129	0.90751819	8.2064475	3.94508156	2.77433147	0.36031536
TCGA-CV-6951	2.50684931506849	1	5.33601411	8.79564151	5.18080678	4.62536227	3.57351366	0.27675753	0.64168274	8.81989303	3.32959439	2.58669524	1.44209764
TCGA-CV-6952	0.506849315068493	1	4.01173597	9.70699388	5.17759306	3.2847398	1.22119885	0.89895448	1.31153931	8.64383614	1.45902042	3.00140189	0.43281171
TCGA-CV-6954	5.48493150684931	1	0.14360535	9.598188512	5.835479942	5.258771401	2.011106544	0.729902758	1.497377861	7.428514989	0.079725344	4.683373527	0.41540454
TCGA-CV-6956	0.594520547945205	1	6.16955644	8.5980034	5.63649307	4.4030277	0.59447052	0.60158774	0.82542376	8.23103328	1.04650673	6.24887817	0.74964843
TCGA-CV-6959	0.701369863013699	1	7.354509	9.6012388	6.7114288	5.5849142	0.8520911	1.5460041	1.8043749	8.329267	2.8617697	5.2940126	1.4084256
TCGA-CV-6961	0.208219178082192	1	8.17629495	8.95534121	5.43308901	6.53894554	1.07264324	0.83671159	1.38137718	8.10980066	2.6756739	5.26451608	1.56716152
TCGA-CV-7103	4.35890410958904	1	6.41437038	8.90850101	7.15326825	5.5786381	2.4449029	0.93931228	2.68886901	8.3849504	0.41463428	4.00790295	1.94313241
TCGA-CV-7104	1.07671232876712	1	7.83096667	9.68558755	5.97708754	6.54650273	2.10076273	1.34525117	1.62986676	9.06830606	2.88646583	4.08350999	0.49944933
TCGA-CV-7180	0.895890410958904	1	0.60991787	8.30766554	4.58710558	1.98216027	1.04181419	0.09561672	0.76905168	7.38352821	0.53597951	1.70238316	0.0610499
TCGA-CV-7236	0.394520547945205	1	0.05078883	10.31349	6.910398	6.244247	1.818767	1.090556	1.386022	10.63344	2.517911	4.199519	0.9720234
TCGA-CV-7238	7.47123287671233	0	7.56416488	9.12403342	6.73312757	5.77169429	1.89116949	1.17826056	2.33170568	9.46651029	1.84650281	2.72331798	1.29026002
TCGA-CV-7255	0.175342465753425	1	4.7631981	10.1438065	5.3429289	5.1029635	0.774613	0.4980299	0.7944062	8.7088331	1.1689189	3.6174025	1.1333244
TCGA-CV-7438	0.531506849315069	1	7.42263593	9.86627619	5.84036718	6.18449743	4.04503144	1.17975848	1.52195645	9.01593773	2.58417304	3.76696928	1.22624393
TCGA-CV-7446	2.99452054794521	1	1.53625009	8.77512633	5.68799452	4.25983166	5.05153311	1.25241638	1.5360063	7.20920944	2.09925008	4.95256133	1.07885221
TCGA-CV-A45P	1.75068493150685	0	2.78581715	8.1067039	4.85181113	3.34971232	1.99516131	0.6559192	0.9014261	6.61692033	0.61012568	2.78735609	0.05562498
TCGA-CV-A45R	15.013698630137	0	4.54213429	8.51860448	6.37095826	4.87714317	1.30479327	2.19465463	1.46157895	6.8583031	1.88418251	2.83172465	0.67208628
TCGA-CV-A45T	13.3041095890411	1	4.66702201	8.20532294	6.26933365	4.63947455	1.11962354	1.75387812	3.13071352	7.28441785	1.44450561	3.44537047	0.25334748
TCGA-CV-A465	0.589041095890411	1	2.97226704	8.71124347	5.15272667	2.35206967	1.50416787	0.21154901	0.55747256	7.58526236	1.80472717	1.65804713	1.77613473
TCGA-CV-A6JO	0.53972602739726	1	0.08138313	8.7235572	3.7820962	4.80477301	0.60720674	1.19001086	1.34494086	8.9528645	1.56929894	3.62656587	0.3945871
TCGA-CV-A6JT	2.33424657534247	0	5.21741279	8.3768462	4.97671685	5.64627446	1.51932335	0.57884621	1.34119224	9.83528957	0.87241158	1.55423393	0.54200786
TCGA-CV-A6JU	0.301369863013699	0	7.29013366	7.48380286	6.24557986	6.15163044	0.51253512	0.28203519	1.28554857	7.60958787	0.05975297	2.10453315	2.53850447
TCGA-CV-A6K0	1.66027397260274	0	6.85291429	8.70480308	6.9375429	5.43226031	3.03808652	1.87017289	2.73984363	8.02542706	1.20376878	3.59812758	0.91692358
TCGA-CX-7085	0.879452054794521	0	6.0660508	8.7510786	6.967229	5.1086135	2.6223263	2.0547437	2.931522	7.5367863	0.8762517	5.5500803	1.1878323
TCGA-D6-6515	1.1041095890411	1	3.45045882	9.56444605	7.01660503	5.54234532	3.67485375	1.51830261	3.13056614	8.34631439	1.19973589	4.32248184	1.10568442
TCGA-D6-6823	1.92054794520548	0	0.79046548	9.24765349	5.50468958	2.78410254	1.45741994	1.04739349	1.11056309	8.67893989	0.65249693	3.85455149	0.18467832
TCGA-D6-6825	1.34520547945205	0	4.3827751	9.2595157	6.1216404	5.1179228	1.0912744	2.0668415	2.7201727	8.4116315	5.757268	3.8881192	0.3224923
TCGA-D6-8569	2.10958904109589	0	4.5108043	9.1337574	5.1703534	4.2675273	0.7106174	1.5842175	2.8692752	9.4419687	2.8545635	3.0668706	0.3804517
TCGA-D6-A4Z9	1.47671232876712	0	3.4785587	8.4605399	5.2252046	4.1048908	0.971063	1.0393813	1.4738006	8.3875645	4.0987372	2.9994815	0.3600193
TCGA-D6-A4ZB	1.03013698630137	0	0.04529609	8.36417688	5.56870948	5.34131598	2.86390144	1.33637679	1.73330663	8.11070615	0.74366614	3.71423726	0.93688277
TCGA-D6-A6EM	0.635616438356164	0	7.34163023	6.90806104	6.35606055	4.53979063	0.27860497	0.89098025	2.24664802	7.97240657	0.37715802	3.35335645	1.53021713
TCGA-DQ-5624	4.87123287671233	0	4.8257815	10.4968837	5.8640609	5.3688788	2.5450043	2.7289601	2.1475249	9.3591361	2.3262739	4.4301172	0.944771
TCGA-DQ-5625	3.1041095890411	1	8.277703653	8.722407206	6.232299579	4.636947446	1.321360508	2.056824756	2.161994821	8.475145266	0.630147131	3.287047069	1.017374108
TCGA-DQ-5630	2.82191780821918	0	4.7432599	9.2251527	6.5296683	6.1989207	1.953805	2.8942691	2.6747713	9.4930947	1.3123154	3.6373257	0.8383236
TCGA-DQ-5631	1.5013698630137	1	2.703786007	11.106367895	5.387506603	8.083270526	2.15426009	1.211852011	1.414822208	9.33825964	3.513979497	3.044743275	3.673541088
TCGA-DQ-7592	3.13150684931507	0	5.00935396	10.37314951	5.38718029	4.733506	2.07647675	1.00357408	2.10003874	8.88592758	2.1396458	3.74801305	0.42406318
TCGA-F7-A50G	1.68767123287671	0	1.57107653	7.94795792	5.85798899	4.05791058	1.67973469	1.02194838	1.7644142	7.34661655	0.56760862	2.47170227	0.30437691
TCGA-F7-A50J	2.59452054794521	0	0.9444548	8.54949982	4.58203097	3.61216227	1.0664345	2.02856442	1.13018813	8.4051965	1.87782519	3.32911735	0.11590281
TCGA-F7-A61S	1.57808219178082	0	1.05400899	9.32429956	4.42443153	3.36028489	1.77701145	1.56332911	1.48851565	9.10127998	0.86375038	3.26779435	0.20238828
TCGA-F7-A61W	0.0383561643835616	0	3.70902761	9.64937527	4.40362927	3.74660811	3.77542904	0.29852338	0.81473374	10.23035337	2.0879717	1.61191911	0.48301779
TCGA-H7-A6C4	1.13424657534247	0	7.1080396	9.0190865	5.2939134	4.7145171	0.5379463	0.8131519	1.0590742	8.7831809	1.2861465	2.8056965	0.580024
TCGA-HD-7831	1.82739726027397	0	3.833789504	9.753057996	6.149149362	5.425717373	4.019277427	1.877381927	2.836275169	9.876743003	3.061204739	5.41043283	0.33947067
TCGA-HD-8634	1.05479452054795	1	2.60281155	8.08505865	4.93645966	2.27928528	1.59120548	0.70184723	1.15328377	7.82433015	0.90682743	1.81652427	0.01433999
TCGA-HD-8635	1.9041095890411	0	8.4119378	10.3206171	6.0367497	6.1940173	0.9305358	1.3467641	1.8673361	9.4477244	2.2123929	3.0993983	1.6426755
TCGA-HD-A6HZ	0.304109589041096	0	6.6881654	8.875967	6.5093183	5.4015719	4.4576012	1.4299453	2.3363259	7.5304302	1.9596439	3.899392	1.147475
TCGA-IQ-A61E	3.14246575342466	0	1.70268044	9.69705202	4.00064605	4.43738812	1.52631875	0.94172536	1.30856457	9.19594852	2.1560635	3.227317	0.50801691
TCGA-IQ-A61H	3.11780821917808	0	4.8653877	8.0130921	6.3516588	4.9827721	2.7258322	0.7299625	1.7268944	8.3415658	2.0761527	3.7557857	1.0144553
TCGA-IQ-A61J	2.7972602739726	0	5.9724741	9.38320059	6.72449614	4.77432794	1.91184373	1.20178858	2.12736069	8.62229061	2.24723147	2.86766886	0.48137435
TCGA-IQ-A6SG	1.58630136986301	0	0.03293067	8.935441	3.642891	3.499487	2.208763	0.6526454	0.7233425	6.54915	2.052227	3.462345	0.1597703
TCGA-IQ-A6SH	1.29041095890411	0	0.126755	8.805716	4.977315	3.714925	1.072152	1.184089	1.502602	8.231988	1.523926	2.300737	1.385115
TCGA-KU-A6H8	0.895890410958904	1	9.84459776	6.70831066	7.15916124	6.12316369	1.68558826	1.05440027	2.11235234	5.88168882	0.39811118	2.98321746	2.16101672
TCGA-MT-A51X	0.663013698630137	0	3.54376367	8.87392452	5.85798536	3.10554521	0.71659442	1.24559819	1.30778446	8.03494376	0.58029058	2.88963397	0.06321688
TCGA-MT-A67A	2.5041095890411	0	1.2928431	6.63254691	5.36679174	1.76560528	0.67700103	0.15221204	0.97419576	7.08990962	0.1806768	1.16046608	0.48576806
TCGA-P3-A5QA	5.97808219178082	0	4.947615412	9.7870644	5.0794894	5.1577229	1.529753683	2.147281667	1.255634394	9.929338533	0.55798381	3.99618612	1.76488268
TCGA-QK-A652	1.76712328767123	0	7.89463689	9.1506873	6.41686417	4.88181241	1.07370427	1.59710914	2.10872756	9.15354921	2.09070205	2.55509606	1.03081385
TCGA-QK-AA3K	0.693150684931507	0	0.1279513	8.919537	6.221048	3.429942	1.698442	2.293168	2.059747	6.638855	2.960237	4.962235	2.506198
TCGA-T2-A6WX	0.572602739726027	1	0.06186575	9.06636661	5.03952959	4.34650711	3.41356426	1.09275736	2.41143182	9.25465045	1.01851608	3.18157666	0.62112456
TCGA-T2-A6WZ	1.32602739726027	1	0.47679766	7.28934285	4.99138278	2.56470829	1.91033525	0.95085131	1.23432327	6.55048931	0.90523666	3.45329908	0.3128929
TCGA-UF-A7JS	1.86301369863014	1	4.26737878	6.29215369	5.08608939	5.07397362	0.15582815	0.40405496	1.03007358	6.410626	0.1308955	4.13271151	1.07961735
TCGA-UP-A6WW	1.41917808219178	0	0.1132142	8.31460608	5.44374753	5.94097737	1.29956974	0.7282784	2.03770957	6.58561413	0.4052619	3.31548023	0.33061144
TCGA-WA-A7H4	1.21369863013699	0	7.1972791	9.0281301	6.6697419	4.8961547	2.6480536	1.0791101	2.298788	8.3025461	2.5768471	2.9499703	0.9955146
TCGA-BA-A4IF	2.45205479452055	0	2.3512774	8.9597047	4.7338889	3.4447107	2.4592361	0.806667	1.1168993	7.3053153	1.9587432	2.5671197	2.9685745
TCGA-BA-A4II	2.51506849315069	0	0.1372524	8.59777	5.288288	3.163535	1.039669	1.442326	1.459269	7.385865	2.319116	4.121184	0.109052
TCGA-BA-A6DL	1.70684931506849	0	0.13796109	8.32121446	4.48500839	2.10415093	1.35153817	0.47514234	0.88407216	7.53840715	0.45066576	2.23947297	0.16701005
TCGA-BA-A8YP	1.36712328767123	0	3.8151126	8.5079346	6.0674538	5.2947897	4.1892573	1.7494738	2.2053598	7.3915216	1.9119971	5.1699048	1.6131154
TCGA-HD-7753	2.37260273972603	0	1.74977678	9.81422567	4.65451568	3.74875828	2.4165845	1.4613709	1.69565886	9.45794389	2.25335716	4.2383252	0.41834235
TCGA-IQ-7630	1.32876712328767	0	0.352763981	9.51084342	4.516635324	6.063833087	1.897392303	1.182989652	1.46221396	7.882306666	2.137983798	4.003339168	0.120244398
TCGA-IQ-A61I	0.00547945205479452	1	0.1309808	7.523541	5.163232	5.377757	0.1070214	0.9185285	1.595389	5.347252	1.077775	2.104615	0.2803337
TCGA-IQ-A61O	1.15342465753425	1	0.2204987	9.931947	7.220384	7.341376	2.083714	2.20341	2.262265	9.021739	0.6029721	6.69157	0.7935145
TCGA-QK-A8ZA	1.01643835616438	1	0.35150145	7.89637578	4.53082107	2.07467154	1.73857276	0.6931439	0.76772826	7.28975874	3.10061559	2.71020135	2.55276929
TCGA-BA-5153	4.82739726027397	1	0.09340287	9.3640245	6.5248644	6.90333673	1.09316473	1.58038113	3.28440546	6.21603416	0.076485	3.62649251	0.14986016
TCGA-BA-5559	5.70684931506849	1	8.00430575	8.32274032	7.01806034	6.10858292	0.786855	2.09950613	3.61462784	6.87663763	0.23387146	4.39897552	1.01119225
TCGA-BA-A4IH	1.7041095890411	0	1.06191336	8.82130856	6.48589004	6.4850236	3.43369709	1.51444581	1.45905399	6.62673064	1.61645113	4.93085814	0.58738176
TCGA-BB-4223	8.82465753424658	0	0.17655439	8.21759206	5.62859279	5.71536074	1.02410924	1.02494687	3.29330746	6.21343953	0.6924246	4.71848309	0.45113263
TCGA-BB-A6UM	1.07671232876712	0	0.44908405	7.67364045	5.34883134	3.42695728	0.27563198	1.11096132	1.70876109	7.64273738	0.0906608	2.45079152	0.222271
TCGA-CN-5365	0.961643835616438	1	0.07597861	8.19040624	4.55396471	4.62841743	0.85809281	1.02364076	1.08727483	8.19221922	1.61870219	2.31907837	0.08699639
TCGA-CN-5374	4.74520547945205	1	3.82332706	7.06320094	5.88250611	5.69368751	0.7642592	0.30476103	3.18049546	5.0791853	0.0820487	3.01671759	0.30720677
TCGA-CN-A499	1.96438356164384	0	0.12476968	8.58349822	4.12607993	4.02147059	0.28255646	1.60567645	2.1376402	7.83149277	1.09892614	3.9496747	0.3632413
TCGA-CN-A49C	1.76712328767123	0	0.04010859	8.506238	5.307342	3.760227	0.2804606	0.7565172	1.531314	7.622708	1.312345	2.041575	0.06386721
TCGA-CN-A6V7	1.62739726027397	0	0.06059569	8.719213	3.789603	3.513624	0.1288679	0.5957909	1.342807	4.956272	0.1017883	1.99372	0.4193779
TCGA-CR-5243	7.01917808219178	0	1.23273433	9.27870556	6.78167414	6.71172431	1.5014769	1.01082539	2.69335428	7.3859608	2.72054988	3.62894622	0.19367389
TCGA-CR-5247	0.980821917808219	0	0.7354561	9.013906	6.257272	6.441793	2.417291	0.6774607	1.869579	8.677383	0.3890769	4.467688	0.7378253
TCGA-CR-5248	4.55616438356164	0	0.1470558	6.971708	5.132205	4.844708	0.1484831	1.543456	4.062776	6.981173	0.09855693	4.187778	0.2569285
TCGA-CR-5249	3.15616438356164	0	0.1917894	9.121814	5.959291	5.614515	1.150926	1.230004	4.023728	8.575369	0.453555	3.912097	0.265739
TCGA-CR-6467	4.86849315068493	0	0.124210136	8.889817026	5.78403988	6.370383703	1.341083735	0.987901274	3.520961026	4.989819304	0.928895644	4.801319811	0.734151263
TCGA-CR-6470	4.16712328767123	0	2.05870314	9.07486897	6.53535597	5.89761952	0.85406501	1.38509792	3.92026247	6.64997999	0.0696457	4.32389356	0.45239026
TCGA-CR-6478	0.501369863013699	1	0.34688403	9.61744174	5.80394515	6.17638716	2.95461556	1.93943035	2.8607701	8.16431489	2.07450877	5.02378974	0.27611185
TCGA-CR-6480	0.991780821917808	0	0.1830455	8.672888	5.910452	5.130443	0.2025061	1.595431	2.018904	6.939752	0.506834	2.53979	0.2311478
TCGA-CR-6481	0.852054794520548	0	0.1292978	8.973373	6.442759	5.652751	1.141684	1.772165	4.313447	7.935804	0.198542	4.493841	0.6415842
TCGA-CR-6482	0.945205479452055	0	0.145849	8.62398318	6.85459903	5.92065617	1.09042722	1.46206052	4.24304118	5.56420624	0.16230291	3.93074444	1.4331178
TCGA-CR-6487	0.641095890410959	0	2.65190106	7.97424049	6.26823534	5.71829419	0.55173246	1.84960215	3.69888433	6.62951829	0.04450049	5.17790025	0.12580124
TCGA-CR-7383	1.42739726027397	1	6.48990892	8.9857308	7.13189959	4.95124528	2.01180063	1.4507608	2.63060285	8.86927284	4.16108307	3.82316013	1.51121481
TCGA-CR-7385	2.73150684931507	0	0.1584499	8.692956	5.460749	5.139102	0.7811016	0.9771768	2.968734	5.911894	0.05103551	3.372559	0.1772767
TCGA-CR-7404	4.03287671232877	0	0.19095001	8.8408513	7.19601411	6.00748712	0.63778428	1.46819568	3.10469063	7.06486956	0.98627913	3.60178313	0.51172894
TCGA-H7-A76A	1.74520547945205	0	0.24692459	7.78577668	5.7052688	8.26475777	1.45747898	0.95687824	3.25104447	6.38491565	0.29602271	3.92479293	0.57124953
TCGA-HD-7754	2.14520547945205	0	0.08580485	8.053896	5.897086	7.037349	1.795964	0.7990538	1.986715	8.462103	0.1899399	4.894217	0.5452995
TCGA-HD-A634	0.356164383561644	1	0.89473732	7.8861472	5.27476438	5.66205469	0.79271434	0.20768609	0.35252297	3.86690955	0.04202003	2.65384542	1.91022223
TCGA-KU-A6H7	1.60547945205479	0	0.12879423	7.96811073	5.02460729	5.7993804	1.00447732	0.85051245	2.00839109	7.19206438	0.46253312	2.45413936	0.39402459
TCGA-MT-A51W	1.1972602739726	0	0.1280029	8.255027	4.9003	2.260597	1.958872	0.9724967	0.9011705	7.69988	1.505357	2.604672	0.144012
TCGA-MZ-A5BI	0.594520547945205	1	0.45151942	7.82637738	5.57961377	6.45020766	2.68609944	1.36752531	2.65547622	6.79255908	0.5248864	4.95202369	0.37846008
TCGA-P3-A5Q5	2.49315068493151	0	1.503637	6.363583	5.202306	5.049763	0.2335271	1.473854	3.272087	7.32995	0.07076273	3.434503	0.09990421
TCGA-P3-A5Q6	1.31506849315068	1	0.30575329	8.59637577	5.56439765	6.08903802	2.31487699	0.54146132	1.04206891	8.71680624	2.36463539	3.30452286	1.53828252
TCGA-P3-A6SW	3.06849315068493	0	0.07906248	7.715042	5.233693	4.803485	0.7557092	0.7036543	1.894867	4.590607	0.05666642	2.799258	0.697553
TCGA-P3-A6SX	3.91780821917808	1	4.24019147	9.44615959	4.42149499	5.19467803	2.59478063	0.64929445	0.78018038	9.33871063	2.73104403	2.9921954	1.32508303
TCGA-QK-A6IF	1.92876712328767	0	1.11670362	7.68987677	5.42920629	7.38983501	2.46789864	1.89182704	4.37130468	5.91689257	1.73502089	4.50722227	0.09830752
TCGA-QK-A6V9	2.28219178082192	0	0.08660089	8.72465975	5.03973005	4.75635885	0.35336587	0.94417693	2.55094375	5.31699333	0.49701006	3.12393845	0.11493119
TCGA-RS-A6TP	1.41369863013699	0	0.10116969	8.32733091	3.14712651	4.26600148	0.8123433	0.59209004	0.98614633	8.67924427	0.02851677	2.25108279	0.01433999
TCGA-T2-A6X0	0.591780821917808	0	0.04915438	8.66498851	5.48701571	7.23578018	0.25185545	0.60888283	2.27350532	5.71743151	0.0361334	3.88629973	0.80036539
TCGA-TN-A7HI	1.12876712328767	0	0.24137487	6.66290145	5.18440712	4.11375459	2.56834646	0.69598896	2.32669146	5.87556115	0.1103007	3.59066608	0.43141402
