# Supplementary material for: Single-cell RNA sequencing and traditional RNA sequencing reveals the role of cancer-associated fibroblasts in oral squamous cell carcinoma cohort
Source: Front Oncol. 2023 May 10;13:1195520. doi: 10.3389/fonc.2023.1195520 (PMC10206127; doi:10.3389/fonc.2023.1195520)
Supplement: Supplementary file 5 [file DataSheet_5.zip › multiCox.txt]

id	coef
ACTN2	0.0893092372500448
AQP1	-0.288187341626548
IL10	-0.428014707494522
PLAU	0.137656068510232
SLC2A3	0.248403275463445
TIMP4	0.321091675329555
