# Supplementary material for: Single-cell RNA sequencing and traditional RNA sequencing reveals the role of cancer-associated fibroblasts in oral squamous cell carcinoma cohort
Source: Front Oncol. 2023 May 10;13:1195520. doi: 10.3389/fonc.2023.1195520 (PMC10206127; doi:10.3389/fonc.2023.1195520)
Supplement: Supplementary file 5 [file DataSheet_5.zip › TCGA.share.txt]

ID	TCGA-BA-5152	TCGA-BA-A6DJ	TCGA-CN-4741	TCGA-CN-6011	TCGA-CN-6013	TCGA-CN-A49A	TCGA-CQ-5323	TCGA-CQ-5326	TCGA-CQ-6223	TCGA-CQ-7069	TCGA-CV-A45O	TCGA-IQ-7632	TCGA-P3-A5QF	TCGA-P3-A6T5	TCGA-P3-A6T6	TCGA-QK-A6IH	TCGA-T2-A6X2	TCGA-UF-A71B	TCGA-BA-4077	TCGA-BA-6871	TCGA-BA-A4IG	TCGA-BB-4225	TCGA-BB-4228	TCGA-CN-A498	TCGA-CN-A6UY	TCGA-CN-A6V6	TCGA-CR-5250	TCGA-CR-6472	TCGA-CR-6477	TCGA-CV-5439	TCGA-CV-6943	TCGA-CV-6950	TCGA-CV-7406	TCGA-DQ-7591	TCGA-F7-A61V	TCGA-F7-A620	TCGA-HD-8224	TCGA-HD-8314	TCGA-MZ-A6I9	TCGA-MZ-A7D7	TCGA-P3-A5QE	TCGA-BA-5151	TCGA-CN-4726	TCGA-CN-4731	TCGA-CN-4734	TCGA-CN-A63V	TCGA-CQ-5334	TCGA-CQ-6220	TCGA-CQ-A4C6
ACE	2.25126641071157	1.50886861696398	1.58641163623082	2.2791935728661	3.39438740490803	1.39844178859986	1.92329576259784	2.91806520004998	1.28201708944362	2.583245951705	0.925333412116025	0.875455244723323	1.42261272601309	1.78711580712856	1.07043271041608	1.17273492575003	1.85148506986676	2.15974723771805	2.35999510913473	3.04419464801872	1.32214180643718	1.64427812891786	1.36793337024821	1.7767335196946	2.32410962400482	1.26056726722522	2.60993991684325	1.3432559250085	3.01782712173817	1.39722631721352	2.64809609656262	2.30580720595867	2.28398548999399	3.35124748922652	1.28641499431558	1.75384923825915	2.35645488460409	3.30568597724041	1.86594054435526	0.499508602433192	2.2919282109307	2.4468533307764	0.884177797207039	1.10360805244614	2.23183388082344	1.88369845600326	3.77445086065914	1.88538602564508	1.75372182891549
ACTA2	5.71520912820625	5.55279136479952	5.42837314181782	5.11261732709899	4.53920282431354	7.82334505196517	5.25109980387417	5.78007565220518	3.36303549394824	6.16840933635319	3.30267439163439	5.37083651523513	4.92329755656893	6.38004907885277	5.57512697315436	5.95851989898653	6.08517405174015	6.08739482418206	5.7825438726163	7.94842741575061	4.17161535416058	6.3430832895077	7.13957231376493	3.55904938004614	5.65139073907273	4.37803371570278	6.67186827158476	6.53844852054681	5.35309050639158	4.10300764737352	6.81913334224329	6.44642831463464	7.56470092859257	5.54516689384363	3.83268530518532	4.15434194476503	6.3095551157631	7.82915427435707	5.10473339417208	1.91887869875565	4.59593654117309	6.17932760780308	6.91050458118638	6.75025627926398	6.77052194018805	8.37905719499381	7.74769352425024	4.37326658024687	5.98876344250666
ACTN2	0.0266707417643839	0.123473082778875	0.88893944863049	0.182002944818719	3.94107808420591	1.72351164340042	0.153206784616187	0.0485367811115029	0.0383321308473548	0.237822058322576	0.042717848336129	0.0728546634881262	0.0542090217355478	0.0814097693836708	0.156557033605233	0.0542417653410499	0.2024905276188	0.110137885075389	1.86785473421758	0.973319852905327	0.0569486648847239	0.166082490616164	0.288147262797317	0.262927317832393	0.0589083981553031	5.96698190748845	0.0423004638941027	0.0926685626436927	1.8273044320641	0.0674359482000595	1.91405078971444	5.98584658473525	8.45393979895283	1.34152823715154	5.40796012666601	4.54789284119692	9.49195956934919	7.74199205456075	1.38937358474587	0.0541192566727307	0.461952611026355	0.097359878799697	1.27399151769363	0.0797580753728258	0.0612589697186539	1.35995832687101	0.709221971353512	0.750791875219935	4.09495026916299
ACVR1	4.50930833352904	4.85442971716828	5.63774657282548	5.77825781708613	5.01541421969671	5.65042786035275	4.77597205657263	4.917043335933	4.96671145458363	6.49399366072688	3.66981793154618	4.35992313347095	4.58624127984028	5.23282687547292	4.16403600738006	4.39762603249513	4.94096878423544	5.78427846214455	5.92589612566604	4.83400123550277	5.00434406327561	4.33361994988057	5.26013755923481	6.11733418051074	3.39737847639201	4.43332116957635	5.175251766502	4.06033034041398	5.82746849178005	4.86125051378286	5.41512851750075	6.37709328142681	5.5269132650579	4.54951049464704	4.69980053290914	4.12106235708387	6.1148779734249	5.0321808577571	4.37854326489407	5.30477181872877	4.57101024050498	5.18132087038778	4.95385550082898	5.32609149685221	4.95309769974399	5.02617330358669	5.00508982399843	4.6037806848475	5.30429164136383
ADGRB1	0.111228197944973	0.365895974425893	0.657113819919603	1.50656054355015	0.292130676003779	6.44509243994605	0.276167715634258	0.340780672466769	0.549373714016134	0.719470834531547	0.117590520505556	0.736170987366094	0.132114874089837	0.285620321101887	0.742248323247997	0.221163408240744	0.16003875026257	0.342569458924629	0.513947341519898	0.341498845010199	0.272811316751344	0.222927670411993	0.0852290093134384	0.92240669498369	0.177402736267246	0.497302985872432	0.662742147059233	0.0768515092310026	0.434114190855381	0.670787220968304	0.476686465167679	0.366490211005507	0.401280919115662	0.556063934480505	1.21638251209896	0.348926635313906	0.414453041577511	0.788689038192979	0.262616793852931	0.441249289515416	0.632109286697412	0.178728621971321	0.270724036594916	0.37717339195875	0.170533253502707	4.14168501167466	0.254899564105791	0.108599190196762	0.234749710058945
ADORA1	0.550876414959962	0.20748458262063	1.7537953841558	0.359560961164319	0.45340446979628	1.27436762248055	0.672891413090586	1.21652124204933	0.24190445988963	0.35705536321805	0.132281637632078	0.302321373967564	0.308648758401346	1.44260140128413	0.26136462910276	0.414213450852708	0.491809992782149	0.78321173631662	2.16955891480636	3.18781761447722	0.32334632354545	1.65958295985751	2.46369468704883	1.03210300812712	2.27353702585762	1.10241996946763	1.77573623880878	0.879074931669178	2.27788549857488	0.318967221419556	1.63458886119124	1.37861720611942	2.09637440742589	0.638746725741292	0.443185595729506	0.715695602871297	1.51475915336864	1.63607882945509	1.06032865094397	0.244228976507244	2.07131245698684	0.656435556353263	0.486698595691219	0.991446522671367	0.448411938925811	1.18512610030407	0.823970253043064	0.417833170426009	0.76932000330035
AGT	0.732037281371053	0.31975564313562	1.16691194031182	0.902799972692559	1.0211780754141	1.52375426019044	0.511289556888733	0.693961907728305	0.248298893947863	0.954173021744304	0.139225623842617	0.210342174291972	0.437928701041616	1.00580088751252	1.28926933094414	1.18827935277158	0.629089527203469	2.22940792253126	1.86620971946732	2.57770872135288	0.541325036907902	1.16652341950792	2.02673991299683	0.947520753387137	0.322617597725241	2.17405830925356	2.23860457578638	1.74177424267892	2.0375863484508	1.12354742207322	2.02241074961789	3.33567900095612	5.57583834867777	0.629159956916431	2.25865433503847	1.87733839699833	4.07711385945194	3.35264813983828	3.7868288593966	0.437211173367789	0.331323490730168	0.378684410925488	1.09041208973312	1.88019356128376	0.392561934834897	1.72340711237149	0.541923288795757	0.3735451069567	2.09943087231536
AKAP6	0.761925192931084	0.30405098913691	0.607468811183315	0.451362689389228	0.482380143897261	1.00646825740796	0.692923399316658	0.720413123401142	0.298304697874632	1.13912350200511	0.180268823661469	0.369886344578804	0.083551084555614	0.25189226872305	0.517644071601358	0.356583484289787	0.683431897721286	0.390417265557727	0.991968651665226	0.42088713861968	1.05482319743641	0.548807325125085	0.483615045136666	0.836009517700001	0.729190441942943	1.22851988256276	1.9157875507793	0.264724289272243	1.01266629650237	0.926833007925666	0.636115241943136	2.08121672044851	3.98771221446554	0.580514012651039	1.24607127637098	0.890246684667126	4.13287338498521	2.5453656686046	0.287049090744414	1.33554708062521	1.43271506814032	0.738091292329075	0.495286998301832	0.255188985371943	0.751944639730422	0.442733067687277	0.280720942587014	0.919452547088244	1.71436815577091
AKT3	2.23108031253368	1.52317064632843	3.7489045443556	1.63185648605857	2.55283404863273	4.15315475463125	3.44914364667717	2.50185596421366	1.53179802286741	2.79531642921002	0.796309191388206	1.57454261876915	1.11278265750061	2.28750879561767	2.01632540595898	1.2080592554831	1.81299844678211	2.47009801581653	3.64845766880631	5.11023139500305	2.55869144590037	4.137543856106	4.90917051611035	2.2745517093573	3.3533271789493	3.576385618471	4.03566928648452	1.98126028959481	2.81655499334691	1.55095805487932	3.10457246762336	2.7291372709921	4.1377197722916	2.23600706430706	1.65257648204416	2.14057345753911	3.13551659055288	2.80957977340087	1.3128889758619	1.08665504013395	4.45022512938494	2.52399228732661	2.45638570303518	2.93365914168685	2.1818403457258	2.83483699955673	3.02963027882472	1.68581784110218	2.11556841103992
ALOX5	3.30764505388217	2.21728978382486	4.69274766165083	1.75289022782592	4.89573249507857	2.13818740729928	2.79099854072456	3.67813981411239	2.49100213022319	2.54391485453464	2.31776148062052	1.59609201527908	4.36016988859784	3.37974203924915	1.8140611255599	1.57386064351769	3.05415705331559	2.71678223849256	5.46615854790228	3.87656823956822	2.78546392647215	3.2744586148632	3.80403608746381	2.76472547504637	3.35989207095451	3.881508337309	3.53364556773242	2.57965355049645	4.46395820800728	2.32404150825891	4.33925815570365	2.89449594252062	3.42529299113094	4.06260384296962	2.35349180064977	2.49274001909383	3.88981685318608	5.04396375205964	2.80846447498996	1.39483083268036	5.2007238211551	3.15757874430101	2.43170579439176	3.88151194926264	2.96683988213268	2.98528634127609	3.59235874176988	1.74518007138801	2.84603362311801
ALPL	3.71509051383265	2.79266969677161	3.10307540036538	3.79118207553911	2.93323085459869	3.52542328009856	4.57460887365499	4.24082557407079	3.38406465407706	3.97811796253532	1.6362184311314	2.81851574560569	1.99731608696422	3.08097399886576	2.47985339894973	3.88386071710045	3.84284119831987	3.72921590720689	4.2270091642675	4.20531101127331	3.02186857191799	3.05089491953513	1.80454438107257	2.46512003943031	2.55743561143302	3.0012985847446	3.62412223876422	3.41986849632051	3.72093440659248	2.00940837363373	3.5270450404841	2.96005620898829	3.75449755589927	2.49194494399008	2.67007609688567	2.62219620027752	2.28184024926449	3.18978471198407	3.18282036990646	1.15382475426809	2.75270609733633	4.24501221807113	2.92962103380862	4.16647626854937	2.6750054975316	4.20505567916982	4.70512989881261	3.04172913642324	3.34225481826872
AMIGO2	3.91592697226748	6.58697317639468	2.66761103843719	4.3240479848803	2.43266170868565	2.90905378649126	3.86342163604961	5.37504932692245	2.09336057074337	5.67788887011654	2.51908004073588	3.0012325702619	1.06788837440138	3.18244282844369	3.23048565900143	4.55114697954063	4.08196920479659	4.18169935109071	2.85455037290691	4.62551487065813	2.4440666456628	1.68587943474671	3.23145322864027	5.00034425694017	1.34381704090182	2.21194185222542	3.89576736846854	2.37929742202594	4.23119875310582	4.06376009004572	3.94138609318879	6.90698170346103	3.49947172263628	2.0562085805942	3.07459631568347	4.95259171278246	4.6546770239485	2.54534285128852	2.12282692356597	5.47913977316504	2.29767021896903	4.85162494856965	3.76143127021965	5.2452601486591	3.35106853998933	5.11960068840637	4.44643889432547	4.59023171913112	5.75098651578706
APP	8.29255644064397	9.00889580579967	8.13647523516295	9.64542964638391	8.11466517851254	9.40603332186029	7.77127703065973	8.89540279936591	7.99160913682458	10.1378631397345	7.26642852513057	7.97861080144106	7.8056110662836	8.85856460247551	7.37001829933993	8.5718745677459	9.23328252564769	9.10388964780245	9.21849555531082	8.41894939493792	8.61928936930449	9.22637283213003	8.77940431265422	9.59510256675512	8.47315806110815	7.71370577472917	8.82689637929644	7.47366872725597	9.10752222947547	7.14237766335511	9.59522421392228	9.59497230844216	9.20017797641675	8.20579931988555	7.17982875323346	8.06040445947995	8.46578590937813	7.66849140305631	7.63651341380167	7.61291850745573	8.11820015224168	9.28697123319772	8.89399509756724	10.0089676031722	8.14652030082016	8.66026605841604	9.07854575377627	8.40397898558447	8.67368255296491
AQP1	6.40384838136246	4.32352802268305	5.58532996416259	5.14207035762906	6.03162182446282	5.17628646308256	6.01255887122086	4.13690134634578	4.70177334020015	6.44397936107306	4.1365887503935	5.29977209386694	4.96943470718127	5.4963241073798	5.80632797890667	4.60542698480459	5.32318819867704	5.52133212231139	5.28837532401901	6.93820041719875	5.11764421925466	5.84389317068589	5.88008369514157	4.4355044657721	4.73746390569314	6.21378571528858	6.4428744536421	6.12224529609406	6.62177570807779	5.58626432938131	7.32885670908229	5.34657910506774	6.743716151684	4.88049161749995	5.71780256758506	4.8343700298663	6.44351414110552	6.98914316393704	6.82802475926036	2.82614474182192	4.78072271449559	6.89435098609452	5.40684985379912	4.54759817939643	5.50496655143651	5.29777679535735	6.90773035282545	4.78683409750551	5.31518212615647
ARHGAP31	2.99793984046293	1.81345979058099	3.51667054390908	1.7350001174938	3.82260089559738	2.41163654981872	2.88330522071589	3.03780099976698	1.79364746141521	2.88514751544609	1.11198368096951	2.29948375420195	1.32807643737877	1.92114537289973	1.30603521400699	1.06020950073261	2.4874630585362	2.55985590158605	4.04065698249054	3.39142278633265	2.13000167412143	4.06587761829381	3.57816680187106	2.0031168246183	2.56739541630013	2.59933500281651	4.931988245475	2.54212493367055	3.52633728222227	1.8586326871625	3.77155737939317	2.32559360211257	4.39541968027864	3.05970020236653	1.56515700806769	1.88702677746286	4.19351779414136	3.97765272859509	1.68509667578144	0.932316348768633	3.38962969933805	3.19326278739243	2.03650487931985	2.68697664029366	2.97458839867003	2.63690493081111	4.0424797325055	1.5444477311887	2.46692026577899
ATXN1	1.77747800016187	2.59371209138687	2.75303788001555	4.02543813936366	3.40623458643855	3.29206923391108	3.38179172301405	3.57905466438166	3.1714684829902	4.79446880157036	2.54360181345343	2.41577960694838	2.34791227647026	3.1760771948086	1.75928350001485	2.028112868209	3.22909374493304	2.87644689752604	2.96345079771555	2.65775252196726	3.32351805084312	1.89824745562589	2.90122569255143	3.79477820976389	2.35450993758877	3.18812369676034	3.87676172664166	2.19790009568122	4.43240728661703	3.45439572161483	3.51000302312936	4.22532436173716	3.49071424687569	2.59636837808508	2.77724463477927	2.45910612583716	4.19185061986784	3.86685049719286	2.4169880825653	1.89420198215826	3.4978911769187	3.4421467192428	3.50428949296825	2.67394703079926	3.23893933227242	3.11958944321849	3.7715127259472	3.35108043113912	3.69869804435072
BAALC	0.21848048788982	0.162474177387203	1.80706502603361	1.00136310204561	0.990403126914828	6.36786237042426	1.00459943695084	0.705162401621934	0.126452027978933	1.72996357798048	0.248635944672531	0.852996356164	0.252224238972032	0.29813216781542	0.752031438042993	2.34307723443246	0.834547256065588	2.83724684592569	4.57918757793626	1.02289464511761	0.961383639946422	2.55287368414669	1.62886683991916	0.724361864718806	0.255518239763825	0.786315868779953	1.6105258020244	2.53024823620464	3.39104356997218	1.34552664297982	2.63071179764175	0.808854211697995	1.47880191952761	2.70442338090702	0.353623842440143	0.994085098229408	0.577557051771402	1.20596643066954	4.36394659273051	1.60867709242455	3.30842073027413	0.242336504699445	1.3535281936049	1.17698626637495	0.270862270411138	2.20044902739299	1.24247801777289	0.211201904493469	1.3331520629548
BACE1	4.78856263662492	3.09938510443512	3.95602203830888	4.24496865643762	3.53930668390141	4.51590210626188	3.93639824089807	4.03435098060885	3.79322269155322	4.18100476387874	2.02340912609375	3.6723364716242	2.1776084328492	2.23276565050368	2.65611340204359	2.87624471264776	4.23291252478621	4.03546662592617	3.80221685848019	4.30258606485481	3.35746366199581	4.1845967920341	3.52421190757287	3.57712819475405	1.85086207304859	3.22046826842606	3.96641413115895	3.41430732904478	4.1437765495882	4.20858085141044	4.55603076843574	4.67104194290975	3.86994479097638	3.73318558653489	4.05792296140162	3.83098343955314	4.11481272679917	3.9138017321922	2.90213211446133	2.9887097262058	4.2115243300527	3.81945191253324	3.01855844872763	3.93799839552431	3.52791591928667	3.98759003580231	4.55462814653938	2.8772799952025	3.88487432991266
BCO1	0.787499183920959	0.126074191793731	2.27637574156202	0.349293133189973	0.936357716898758	0.222437527938981	1.28014592958694	0.102537035375768	1.34424045500837	0.0536208437708195	0.183090317966929	0.291258482423648	1.70886564710563	0.404927220334754	3.80265424685899	0.00802043294214483	0.101524162320451	0.816685061164991	2.13630199754627	1.97383651683913	2.58161815517269	0.706547321396765	1.28132397252841	1.8421592080004	0.434820429121653	1.02899650963066	0.429277264967013	0.100736307631462	0.101852911415852	2.93676876143324	2.39495536616548	0.266222734612957	0.31966984937965	2.36895884710474	1.68482456398292	0.60517009134713	1.93413475814642	1.07591226891607	1.11311090267404	0.115921227664809	0.374601811240467	0.041429593620619	0.0340814209414815	0.776267180852396	2.72380400312659	0.00802043294214483	0.335182275582606	0.408137116364221	0.427058673641297
C2	3.32914263930668	3.07850639300975	2.54626648016167	3.43438353906492	4.55030951331896	2.82031979827051	2.97641903908977	3.9263229942745	2.70882433376372	2.72857775598796	3.01165214905082	2.06055653799422	3.63039173049204	2.41325466446199	3.0068825364046	2.39866288295278	3.7112660690522	3.20011519579506	4.61570506404693	4.1581524825287	2.17971110893079	2.86895619522393	2.56415988060262	2.28134621619259	2.36707843468195	4.13441194007031	2.08320690978138	2.53754380159168	3.45717490787275	2.63534001301549	4.97339341510858	3.08685556160849	2.41880310263912	2.49504235380913	2.38542333483587	3.00922026807779	2.97445224307195	4.13417409534519	2.07712431053975	0.796405665494869	2.23364606420872	3.32617891262164	2.0931020863581	4.35059617406375	3.42953538982935	3.24744271907733	4.86477759674068	2.78136400515647	3.52459396351253
C4B	0.225205689453633	0.174911892443896	0.220212887474887	0.291328194250514	1.41922458513953	0.476545843474792	1.280222962705	0.128767720147558	0.275054119903063	0.24854141286916	0.0895549304675736	0.313504581555833	0.122754853952753	0.711297330017552	0.995222391139919	0.0688903340829949	0.306082780893151	0.961370254086237	1.52849002443348	2.00354219379317	0.307065293209229	0.48186395430487	0.843262702665039	0.758721403056859	0.810297517968621	2.17861167980131	1.21523135650865	1.24297312514104	1.1637408271592	0.401415815447566	1.36128312868772	1.06356977727981	2.20525159302924	1.01668835348505	0.443141635700982	1.05758139829046	1.23546777437917	1.54987387904065	0.703408539060277	0.0905334500348648	0.100091973502698	0.655760211578693	0.0557107062004453	0.316474362493352	0.599471785130303	0.146987876025848	2.28420987835852	0.179950083317978	0.548946389461486
CADM3	1.55706072857737	1.20566354334398	0.905560985797373	1.60443016488056	1.44376881830689	0.49753947438653	0.754952122060705	2.50851062053858	0.70662670347314	0.874255537313958	0.0828259684207311	0.533901400185763	0.797582459448317	2.71022897463801	0.174754838682378	0.304712615409061	1.3763265635784	0.524798426999003	1.7947135129564	0.322915669553012	1.0120111828173	3.81699589754175	0.481243859386783	1.97484981114186	0.0829226131558343	1.5271573212035	1.22037802856507	0.31808102629693	1.46708039999689	0.475712562878459	1.32573241530503	1.81607222203181	3.67353148720606	0.615304751626347	0.697099085475763	0.899448600130731	1.81273817660442	2.38319465776945	2.22342409065634	0.0578712828908701	0.0609330591749009	0.762165562457456	0.113756499929336	1.36326827673321	0.889673318243719	0.814114481760572	1.33956148029794	1.24360833635843	2.31572970052944
CALB2	2.54075862221911	0.646119589679609	3.75028398006733	0.82905497086522	1.13416452279589	4.29307527179456	3.04368207637255	5.08134223272041	0.931982156195368	5.45149329608081	5.60237642888151	1.48772735526415	2.56279797955007	2.13645752598342	0.993265992038313	2.69757598481674	4.82771568057517	2.81767125195774	5.08752286777703	1.60514584919053	2.22404340499876	0.128624402767626	2.3897464854154	3.15693810069655	0.0529103776382924	1.41629272523174	1.33178612826391	3.02093947736127	3.75368661004621	2.71498428531163	3.78420964730907	1.65442863678527	4.76291642044913	1.10662143617812	3.78240646051542	4.20223981105756	1.77056914092155	2.23071014771569	3.94316259630954	3.08645507205079	0.208279950989214	2.96363437983558	3.26518588784808	5.10164895995388	2.87034004719716	5.17614596659288	5.01458466392808	4.76872483371893	2.63657762438821
CALCRL	2.81739563117785	3.87723564268931	2.92268333896377	1.69611774301738	2.78504318201191	3.11214959284669	3.22755454310224	2.25815686978176	3.02159856552968	3.91310987058451	2.5609885121901	3.09220981562368	2.65315087662781	2.43254972424671	1.67188877263742	0.593320580699268	2.17647722576529	3.26146654669629	3.58068262609158	3.85823172937677	3.60954745075997	2.54982392117962	2.89424854587857	3.87806370799818	1.25155674139334	2.44367644011543	2.91497797255726	3.63969126234404	3.67600766390202	3.51439466651467	3.62834898807952	3.17086911564076	4.26719574325865	2.3317161129808	2.80618480137321	2.27516301338778	4.49323660252344	3.84461412767926	2.33308303680419	4.87161760545085	2.28587598488656	4.52137802750406	2.20789529502845	1.87871721521284	3.04061151238896	2.34328156820981	4.25046136712039	2.55778239956309	3.12883074058058
CAMK2A	2.43237565357506	0.403636439235628	0.522825715234731	2.71708604729781	1.82736436262479	1.75334934801398	0.526596304240698	0.764690219129734	0.911577889522295	1.36784214457992	0.085215033378449	0.405391347963983	0.031416821261376	0.238684403768975	0.063178181779403	0.145419210675621	1.73202263316673	0.524141367852834	0.87946350593422	0.627254845621025	0.0599796746932807	0.101200872772397	0.115313717442223	0.931457813370685	0.310145685504569	1.44254951162107	0.169513082778616	0.134308140195146	1.21987656290718	0.705576153717993	0.804707789194463	1.38624255680666	3.21824826437497	0.756345986726089	1.27975959081891	1.866745642946	4.13137845084242	3.10247074000997	0.154304699136947	0.571293986317037	0.627592742167665	0.0884654037568589	0.23704445578704	0.294338707152151	0.717224954975594	0.575987325857231	0.675186434930625	0.379819936970515	1.30129625496401
CCDC88A	1.97150350143644	2.40818823608139	2.80385647224385	3.27891174066002	2.44633374292968	3.56953963977757	2.98647547320018	3.97451639404729	1.82036638719373	2.59782835522245	1.31146660860977	2.63079861250596	1.76852571837025	1.46891899222255	0.84600982762556	1.6446123366224	2.40590980475767	3.13040408785446	3.20339974782175	2.93000919992975	3.6216765679846	2.58025741579543	2.56865529684269	3.29004538201107	2.43978880500129	3.08360682137604	3.65992234660706	2.75522878184195	3.00814142954705	2.61552738409673	2.99573889045875	4.80209876613411	3.05666181658784	2.75786927339688	2.08183728027612	2.09000117577236	2.98943950425439	3.57602855796691	1.57206817195734	2.28954849283668	5.13524671834904	3.34724296576994	1.93236313313599	2.98237791684312	3.01467989286103	2.7910938017041	3.5348081711252	2.53904169683749	2.51653864174851
CCL2	3.33533959990835	5.54210038952858	3.3386765792054	4.24097827691961	4.85412817638973	4.80214888550531	5.22120160441529	5.35588372684586	3.64381689828264	4.9363280949348	2.42997762536451	2.49419680228787	4.94693466635127	3.69000111339302	3.80207311678675	4.20325602731754	3.78328122540426	5.41441410901579	6.26336623567371	5.76018096109248	3.77389181408376	3.53565469573868	4.10237511587506	5.31330565242219	3.67129959318549	4.63811869227998	3.66962672381558	3.29680135890578	4.75673632374878	3.94965546230259	6.38063234464414	3.50912389845605	6.42264385053522	5.94793284952778	3.18473284884497	5.2350107365208	5.01207109761911	3.63017908855222	4.42095894512992	2.71487647725838	3.15851375733656	5.26075980695895	4.17394269199975	4.50255089790767	4.74867334292795	4.08615183814286	4.7696418469816	3.70275208885192	4.65965960834592
CCN2	7.01675022379249	7.54632706713462	6.67428547232335	4.88162455880499	7.18658804859868	10.0609346147831	6.44189087295329	6.91830288328452	5.07185655551452	8.15141017784	5.24748511035719	6.69084982565892	6.58969819858172	7.44877925915493	6.65359200577385	7.70191080940181	6.29619739959445	7.8722722667789	6.02091385102297	8.30155111576614	5.67307393790263	6.43248612807964	7.21773419511226	6.91824491832262	6.78214829765011	7.83021426298573	7.04590769088074	5.91511342255258	7.20983030703714	5.11015450355612	8.08359025799607	7.3394803342491	9.2547912252561	5.75142308266516	5.09296782954437	6.01852303223483	7.5160521713752	7.93866684811923	5.30351892742699	4.49200142294481	6.8106798110625	7.32387316990742	7.81909958028746	7.20512183258643	7.76633354758347	9.14844646565403	7.25530376397667	5.02959342244056	6.78235003485123
CD14	7.63140073716464	7.09081426794926	6.48282545339255	7.03459281005914	8.27395154126097	5.31112623521673	6.14293048137964	7.81112640520396	6.40861322839411	5.2312054272274	5.37295318489121	4.37434522322483	5.77190068032878	6.2851347970635	4.38630366419293	7.03630005833281	6.59037756316695	6.98170958294838	7.49739087432736	6.93916817640821	5.16140380038712	6.41928988705848	6.44202806119022	6.17282731075464	6.65024273405768	6.96174804494523	5.36789133494152	4.20393991374474	7.90524177651747	6.16002562512753	7.75059701038847	6.04402795650193	5.64369865816991	6.20935964856946	5.3108192492773	6.97314371608591	6.87290345552698	6.96615536670471	5.78982588369423	3.81814972777815	4.88435980089099	7.18177495570483	6.81353188279809	5.15747555600362	6.55009241275113	6.52563581816528	8.31423999407761	5.6181951251873	6.58665796124235
CDH11	2.1883195625877	3.72176365816738	2.51126614584414	2.19752229727509	1.97196177980319	5.37282154285898	3.37751768039726	4.25874456488502	1.59062370159351	3.3567901757716	1.06060567015698	0.997532949279433	1.46808667726455	2.51162197940409	1.80120546443886	2.26452614555392	3.07391260321688	4.82579948010196	2.8066249549572	5.14309386346662	1.24695065031708	1.88587009927922	3.6263531707974	3.67516356558179	0.517043334009982	2.15565038160549	3.26038625168227	3.73239153203545	3.92633268586792	1.38285305484067	5.04697141349771	3.68431571861333	3.96197009912895	2.12357868780009	1.48526275710779	1.94334101033598	3.89739588950592	3.17528145094644	1.25280387782384	3.90794514580938	2.16573534664907	3.14116584145177	3.76750967402127	4.30920205455494	2.88710307945493	4.6455042241546	4.63407231794803	1.45324747762676	3.12801187250554
CFH	5.49587540222446	5.26319477601263	4.43848031519289	4.96418431203761	3.48447956366706	3.27737876659889	3.73064325888628	3.8197419710494	3.9573312267228	3.71830981678672	3.63134635950323	5.24563119883473	4.74822646308635	3.02841471629828	3.62247240417223	3.49419244673128	5.18505896022735	3.99807740499382	5.37125607747822	5.87043934705985	4.32311939807946	2.78566491875905	3.14495884844825	5.55717150470889	1.24397660943861	6.04744892369818	5.5001521854233	4.28808784306919	3.934304598385	2.62777544665974	6.12497612870749	3.64451483318338	5.56112457360166	2.23944075304329	2.76651690304536	5.29959228258609	5.01352172412431	4.90867248639361	4.13045877304798	5.24665042547888	4.01363232993942	5.29753409014581	3.32232530819959	4.54285840586593	5.04212925350966	4.57062276790208	5.60276726668872	3.67187997903461	4.8516126916276
CHST11	5.34506634027908	4.59034917370664	3.21400213006354	5.11903907328487	4.75089857692212	4.16714664624157	3.65156811494455	5.76399349104527	4.54609738339335	5.45844554172573	3.34972972184397	4.29366171375924	2.06367089751462	3.62246941865235	2.1149087330568	4.17323185835783	4.25788740366242	5.10381360417764	4.40505784800894	4.86081822648894	3.22717473063265	3.75789043693804	3.64573151576546	4.7972631884454	2.54309596532645	3.62360112195558	4.56749014335386	2.31617620195258	5.42426079853571	4.74278783155119	5.42551532060657	5.51432474796302	3.40911937185658	3.79353756231267	3.55760165222762	4.60211207958413	3.74687461593943	3.58256920000528	1.98147994168874	3.25911579330933	4.94565667811058	4.80658051344102	4.34781714735057	3.20948713032959	5.96005337541342	4.69458742577894	4.85528816227749	4.11165430935012	5.03686818548129
CHST6	0.30537680955489	0.188405673724321	0.953994365322806	1.01064918488814	0.811984982830402	1.65295581454573	1.20767238131477	1.33144833586584	0.50901903309746	0.578296805918809	0.349972680209255	0.249444022558769	0.20700156123529	0.360308272704809	2.8554726178463	0.378947636189826	0.575302750637302	0.796911571421753	3.05561086141165	1.32146241250919	0.268095206641057	0.240165808472866	2.24833908084915	1.29745319161325	0.377932528063403	3.06966573122233	1.87628328473795	1.61698955335593	0.456733278693666	0.522621462151502	1.45264466038349	0.83836125414361	4.4693889067725	1.5190135653345	0.63919155193096	0.341048998706329	0.622458769924785	2.45614506084971	0.847122234922124	0.702456928101521	2.29095733609265	0.698154966695273	0.273734239949661	0.98125993196786	0.547586926212062	2.2933907651553	1.51046527248164	0.333118582229807	0.268206355475741
CLCN4	1.18286421476962	0.488575493750024	1.92404026709546	0.567787405289887	0.811535691236308	1.6416193669075	1.11898409691481	0.55088693326112	1.03250025439801	0.315854409214637	0.339995958090127	0.495494000354091	0.642566682748917	0.359548085633212	0.309157886307231	0.447112329505287	0.374608805147017	0.45727524360866	2.96604559553993	3.23524243128877	0.530979763909266	2.62873452013224	1.16555026340511	0.56760824952763	0.875399668090176	1.077589220478	3.13803055088012	2.42803393938606	0.936831557842643	0.245274124878944	1.24905213205613	1.14723103196689	3.43446384650471	0.92615403965731	0.596929218713887	0.985187688057281	2.79294390563328	2.65617314027993	0.430131609632932	0.197236947093198	0.580325192894	1.35472837016553	0.265907211995199	0.575990706016113	1.40370071424629	0.723991208229388	0.818965252398234	0.119700118742565	0.333075633101685
CLIP2	2.91381431134814	4.10925103430592	3.68452870593388	4.54923859175277	3.29816765815652	4.25922934927091	4.03631947927547	4.9547668282291	3.00355483670592	5.22001069733982	1.53320580147509	1.86712469254946	1.70318766624886	3.69599006099329	1.58545803569692	2.93950042995738	3.32219550081547	4.09819792533883	3.74487659368674	4.93104815998545	3.40942412535405	5.78911339980676	3.89964529717859	3.9772209861024	5.02742670974948	3.56190465383514	5.71768770478957	2.14829370929526	4.62331809476167	3.14409658165511	4.44308304829853	5.27953544045988	2.89252520898199	5.04911413960326	2.58654103470404	3.13910335630683	4.88714431031672	2.79181069208196	2.46249718722914	1.94757804640862	4.79702431629184	4.26881713181877	3.19530675903331	3.19649923439843	3.14086649906838	3.08931825856608	4.56900895984981	3.06808828959121	3.9380274529887
CLSTN2	0.552665452178886	0.136413731420825	0.618511014529245	0.214950444129472	0.563289795765297	2.22336273802277	0.916456346992319	0.646794405870429	0.122482329817854	0.412947831411491	0.0898462589004814	0.18611205756553	0.334614899450285	0.462749822332708	0.244252881509883	0.14013149685453	0.292455542517897	0.95306873853345	0.533524370312319	2.51937219574856	0.209675342358374	0.2050086008009	1.22084159550199	0.515928929378866	0.0523937235174627	0.475436917519933	1.82614850534733	1.38834718031241	3.02841805084908	0.359034970340631	2.73685820366954	1.3235093071898	1.76800251707585	0.406852076546935	0.391524455206742	0.204965663263033	3.345770429171	1.3109376849492	0.323881800681276	0.293693672582617	1.97203345492625	0.539015634721891	1.6124626780387	0.599966490489005	0.365246060483218	1.97282930353379	0.556306709910903	0.146655313577561	0.208115833976119
CNTN1	5.6320999134871	0.134427365288747	0.285525039956429	3.06299944653423	2.3879464600508	3.02349515492113	3.08589387549645	5.88729250206486	4.15846488458609	0.119110934479637	4.26832092607002	1.78698334873353	2.75670548374456	0.419663608757809	0.192175494815742	0.339258957093442	3.57511752017156	0.686870610701197	0.764907443683427	4.37930961155604	2.94685027377327	1.82171224797094	1.7503113296416	5.57302615785487	0.0256446628697558	1.31530494163904	1.50838623227659	4.44014348093787	4.50569187897044	2.81124358597848	4.11730363464216	5.28226652410573	4.15183384855365	2.22427360132553	0.482367128069305	1.77611448205714	0.61658064797766	4.68669984230118	3.51182442700638	2.34158562076143	0.795657465450289	4.72486868023483	4.62739281827636	0.220022886482652	5.37669971663467	4.25620634759365	1.13981731285373	2.51179640511128	3.81252675138194
COL1A1	9.17728361721099	8.56176463699082	9.2621369071086	9.95284335023541	9.13264235838188	11.3518220525329	9.35730683120796	9.83022158527501	7.99859609859752	10.5794324213063	7.48332158735676	7.20199801185791	7.55269575322396	9.87081922625848	7.44455480801462	9.93494199064811	10.9825003790449	10.505019173524	8.97264943913755	11.8377136976698	5.91053944350158	7.83592486308411	9.60130560963033	7.68806777227534	5.64594420848149	8.57755774306395	10.0413394816397	10.4095868964315	11.334215477312	7.5432880339024	12.9184607750944	11.7280578765812	11.5658549269803	7.73262470451504	7.59901099318352	8.26322034677542	9.97097385085768	9.51529177295791	7.02491981227437	4.85747097217954	7.06260845815236	9.56485214384999	10.5449683325947	10.8389597724642	10.7602779638836	12.3875439106595	12.6094831367177	8.27563693977354	10.0517726573923
COL1A2	8.27211589098762	7.3210222595731	8.25920625332766	8.56383759929384	8.00964493854728	10.2212042574343	8.3518933800052	8.89230353230271	6.92152388233027	9.34514929703685	6.35420524957402	6.04544061743905	6.66224705129847	8.89885081763853	6.38835425878887	8.87868461907313	9.85723888406445	9.36877398362804	7.82120236536589	10.9154124106677	5.26661137473564	7.09813472732343	9.11167736861451	6.54431862763149	4.86125941039158	7.75588412412127	9.05859528451534	9.51694802634344	10.5744355627596	6.29579993746995	11.8148294518324	9.10383576872866	10.3802765981345	6.71147778324378	6.70943204729965	7.48107922120943	9.25307616340957	8.5948309546042	6.28511345729268	4.71281062771811	6.17904976677906	8.86262095224939	10.4444017516427	9.64049620543448	9.75988166370308	11.2745862544065	11.7837541387925	7.30185071057511	8.81324455452375
COL4A2	6.92695314072783	7.23994517427099	6.25272925569842	7.41345167455098	6.58671571259178	8.19505336786836	7.19159434200133	8.21385201600756	5.38737823289182	9.30755934101991	4.5317996166985	6.2658341292858	5.21030403624605	6.90017826567857	6.06181660820555	6.32750440745251	7.27764398044445	8.11882283418999	7.02484201223048	9.06180130088831	4.97989713609789	6.54748571443135	6.7130584753319	6.23758682988266	6.94989896379779	5.8357823277515	8.19427785574454	6.73170269351538	8.4863398653441	5.98856444760932	7.79889260133724	9.42729046137736	7.55847524873049	7.62509036189539	6.0554063490525	6.66351372640545	6.61573099093019	6.85454105527256	5.71129501564581	3.98425006604725	7.14253687832834	7.92467366382611	6.47415537398251	7.52370822359743	7.45007915324959	7.36544419911827	9.03320446571826	7.38805727100233	8.34963256204937
COL6A1	7.73548371921884	7.55351708361601	7.57571626256926	8.91889583466144	7.67440925526666	8.94682044528523	7.346225081713	8.66985479708518	6.4677086247911	9.14176766227686	5.24295754246592	6.06528926949807	6.20263785075426	8.56784583200395	5.26936081080763	8.34399494084584	9.13902477173166	8.56999029781357	7.1786843197238	10.3703702137292	5.06134120266211	8.02109482909107	9.11365425999021	6.96801759634759	7.34709004715406	6.99822637293114	9.98589960912387	8.00153478892329	9.48304923281978	5.65258442943042	10.113273866046	9.13957593870501	8.29951555565657	7.13854800799963	6.72263449113529	7.56396664785415	7.99823563331258	7.97790005964592	5.65492911011896	4.5135638718875	7.10394975294538	8.10655652525663	8.57729792725904	8.69131542348851	8.82731417893387	9.20913524898312	10.4987799338546	6.85422398475795	8.62891551284331
CPQ	2.89690381030906	3.28228014497252	3.20432557002708	2.65086069871526	3.8089949734484	5.31889954324295	2.44401924718162	3.80335218667712	2.77633816776522	4.0410384848189	1.07622849484101	2.54707102675945	2.08396930483783	4.23404529765244	1.99961929800136	2.74768461169905	4.47170324735118	3.63184666096119	4.11632845084924	4.54917457530325	2.2044477096015	4.57203323980761	4.18280903111456	4.13501011995141	3.97976403971558	3.22581751488338	4.56767307972143	2.77777792259503	3.95984518438141	1.97995700471588	4.86611185384457	4.99435309379842	3.80254976078332	3.66451932985725	2.11394881658336	3.39917239685791	4.51419467101052	4.01551524353442	2.25990510678191	2.43286821224746	3.40304746768784	3.50074778188893	4.1193587906688	3.34996358366583	3.23926617363207	4.58304876389744	4.94213986564378	1.91983818746517	4.53585030898767
CRB3	4.76943636443504	5.47543339424421	5.55896608151525	5.83596157102262	5.98831899203973	2.80738061167316	4.9815298645221	4.30243176151826	4.56285625676141	3.21205491614725	4.98181326381067	4.76449602214322	5.5292424962344	5.30479829716554	5.11567286555555	5.27284966439326	4.87206374782028	4.75366460044548	5.26658244139619	4.35691069051719	6.01355660627164	5.54768683286607	6.62228261267254	5.28597502511636	5.4191409136625	6.19019711460642	6.00331709450011	6.50122751349994	4.19107710039404	5.42202335326534	4.74373222476986	2.71458460463537	6.56619120196666	4.16355843624847	5.05513972544498	5.52018570589505	5.41125682685329	6.11205357827631	6.19959159878408	4.79601729225975	6.67704592545466	4.56962199969915	5.31348342657388	5.0196357091837	4.90911113057949	5.01699767744747	4.90027773565121	4.9284295415476	3.49281893743665
CSF2	5.57144588581182	8.51535580087214	0.428036715464991	0.297591377037284	1.530106518404	1.14622724560321	1.73095967901602	6.18742847488533	4.02820253586001	5.85589953087331	0.0826207615040242	0.963172618727394	0.798014006676856	2.64150199003507	0.468269694843117	2.12751443670125	0.917247006314121	3.29000918048671	3.90322990959519	2.89311098875163	1.17102434785672	1.5629746220459	0.486754211389408	4.4039548122051	0.925288089072485	0.578551440948676	0.852575538164065	0.328191154783933	4.17805890863862	0.287551110390702	1.00277027174011	5.9866377828973	3.41383487683647	1.33236447741666	0.970842893489083	5.37882161724676	0.823086798646532	0.28509309059319	1.00538471094612	4.78514666309875	0.746346433124395	3.36300414891885	6.27427882512779	3.76189007469512	1.97721211022576	0.386235732881952	2.7317800442588	4.32350179470381	4.65793923914502
CSPG5	0.693771243918968	1.40907041436249	1.27183671841167	0.754139500313048	0.405642612366649	0.673257132161089	1.37877789380597	0.804325981991094	0.219949262865538	0.13921386853794	0.84501381866674	0.432832228925323	2.56855778264636	0.739290520426394	3.23666102767792	0.365691595142388	0.457126299935848	0.66872581487627	0.541341550956445	0.471863431994715	3.00556418568152	1.87466452684282	1.78668776908769	1.26318118933917	1.05084040783787	1.59547093070646	0.453799176863274	1.54623348727534	1.90255077575722	0.192569859413104	0.313925448453962	0.646868598773431	0.760776394719443	0.872753210772443	0.336604545769811	0.389326420374334	0.506720417744809	3.17148170204799	1.99675798805792	0.515684696621467	1.02440897150754	0.553877860971905	0.260788634610622	0.406632681656388	0.649493517981552	1.00688631287017	0.182388483702082	0.355719489506412	0.216050127306381
CXCL12	2.45010303351721	2.44148986606769	2.94734850852436	2.40246599066281	2.73923615559279	4.11742276614156	3.63122863935477	3.74662258481831	2.77368175651959	3.9485629717698	0.941823466695903	2.45877846170112	2.14765266160385	2.43531112587528	2.16820633577256	1.66714146656044	2.08898756186127	3.54855059326366	2.48133200908353	5.23494868607369	2.78818287160832	2.63917993907449	2.44847689102193	1.47365016901817	4.2106667424505	3.62648762053372	3.05693025482642	5.10310373571763	4.40062899283827	1.93430063026557	5.15943074358759	4.2249638777655	5.52573915911862	2.87103036556016	2.3583058332551	3.82603502884556	4.89653804940408	5.01583979350134	3.41765374776496	3.44657129274314	2.38557476780602	3.28176950042826	2.93425104912627	2.48776551658836	2.22773893031974	5.93789373119567	4.68323292127143	2.13115765198852	3.51062385671825
CXCL5	3.17550285117478	5.03469650819011	0.672183980681371	0.160110962291153	0.298781550199071	1.53933402235824	2.79129927906979	9.43216588515776	1.4726080360389	4.37989856270478	0.0422038811601184	3.44343653972795	0.742320199402891	3.35130342902751	0.712554026760466	1.67243045917042	0.407831758764169	2.78608484432526	4.71757386850802	4.59017826757905	3.04588507966633	0.407996593496356	4.00712349794785	2.85114959508249	1.70918792239029	0.747671050017498	0.0534957852841398	0.19234012989996	4.31436188852041	0.279570266608361	1.88589685545554	2.77698783484604	3.44811954350891	0.0953513363955785	1.73316254190442	3.44775719923389	0.228116182486907	1.11689297516723	1.88112382768807	0.284207057214868	0.193564506038215	6.12538478132903	5.1983674055627	4.03388441692611	4.12036070675409	0.676418142534292	1.64100208892542	2.93747947542785	3.75389003014946
CYBB	4.83133672098735	3.25854488880278	3.55246321725131	3.57487199573104	6.17374744181727	2.54282696429324	4.039233864322	5.45088951269886	3.65142705895762	1.66851695541075	2.91759782950776	1.53415152625244	3.65668740969596	3.11986376889378	1.84194759768626	2.66019224909002	4.55917753164593	4.08402525922764	6.18046713774398	4.32408013815657	3.98078716153601	4.60754745736795	4.8746516392078	3.63557410000009	3.92861548989881	5.27264264677099	4.37014749868632	2.73337467664936	6.21180668413565	3.84058458985881	5.92479101211001	4.00123140564121	3.93842950155178	4.67113891952324	2.93930559511608	3.92174283454908	5.16106874365372	6.00334694668179	2.72900025469749	1.82057688060428	4.33506982157721	4.87603848098521	4.22456589730803	2.31723727839147	4.98920165564015	3.61270876837665	5.70727268644299	3.17177922175585	4.22858248492161
CYGB	3.30722830274697	3.56668387616222	3.15285202554088	3.44446500451358	2.58545877552855	4.33503887415089	3.24186651051137	3.25754265560133	3.07959595321092	4.49596503890701	1.54127218335689	3.17227963299752	2.88324019838543	3.5026685529981	2.17326465144758	3.1090748589796	2.81834697773877	4.81870886294356	2.23935301214771	4.77905386663875	2.22531227249699	6.24815955586422	3.48152547618053	2.32174874703084	5.11226537967261	3.73408597339535	4.73793850653497	2.66809817318137	4.58526167417404	2.0461056705612	3.83150895761441	4.34966309662078	3.39562109871664	4.73684845243833	2.22959875784472	3.23028961854359	4.61107392529017	3.43228293406789	3.32362582055171	1.7568370140663	5.51535747955302	3.4179805362139	2.80893595365946	4.73591157389183	2.74999399340653	5.09405214092205	3.67582838917794	2.91747671814818	3.17152954354054
CYP1B1	0.72285947808379	0.242043201194623	2.60080276589626	1.64448459009837	2.65428983818305	2.21688077797753	1.73648817030465	2.65165888363338	1.36065379383507	0.570919906567145	0.39710348641481	1.10171653536812	1.05568571919362	0.922697915226567	1.02283215838587	0.786348063305344	1.94804475918318	2.6513389690348	6.29774279462728	8.29116628778029	0.971403078414689	5.46086564777217	7.15670323031327	1.79894761006358	3.29855940618638	1.61496312521561	3.9779271279357	0.487211543325419	3.03836985902112	0.828302371444812	2.83624021287833	2.42614536897715	3.87018727713912	7.58376540410405	0.826512331211363	1.67631181560271	3.3566525984024	3.15967345387894	0.648190316316704	2.04760987402664	3.45406036080812	0.971573325673482	0.567993961465095	4.79689466521311	0.61909700988441	3.14562156268217	0.961942620980359	0.166770387002819	1.09062395915778
CYP2E1	1.85780596050276	0.090841201458982	0.714231852901503	0.494939062186812	1.804644809657	0.221963792524333	1.2525201747235	0.124786492970815	0.0818464762920978	0.125962355571055	0.126499519761694	0.756796203052637	2.25559469288822	1.07508769797291	1.99811664129001	0.052100087199523	0.353218365537093	0.810935865892681	0.808599948278249	0.410176870340313	2.59430459266487	4.47649578537462	3.22089060678323	1.13570845694578	4.49200263285615	3.253584164858	4.27409590513777	1.29541988445896	0.0828361085819687	1.53021759550427	1.96731378576218	0.101363663531354	1.99408139675453	0.433091605536752	1.72201287682243	0.388041016998843	2.49986357522855	2.448114006012	1.32259610922249	2.23608323097022	1.61600599846205	0.126277841230273	0.724406710404642	0.360596500556512	0.055029878045229	0.449016418292459	0.0835575291673966	0.0669126160050605	0.181337705288116
CYP4X1	3.772932935134	0.368890925728501	5.14730816420117	0.898415891166334	2.40346356474706	1.79530203422128	2.86064829545695	0.344317131778594	2.99580610856873	0.639290496183875	0.836547989682225	3.39598548444013	0.887308429394359	1.98660198373938	2.3842442793969	0.106659934506534	0.200431838263388	3.10726374121097	4.99295374201546	2.32959730224691	5.28678537364143	5.88857725407634	6.12889757890263	4.18085887935081	5.75913360210018	5.57968413024268	6.60448901110288	5.00790004706011	0.845726987442565	3.13653114002953	2.13029170524681	2.15053053559109	3.87359025038209	5.67966466606952	1.91825763292295	0.901716117885518	4.48697653924545	2.75047919144428	4.04027253874657	2.30485105100497	7.1568354683432	2.15266970401581	0.213483968811272	2.51699163390714	2.13585438471644	4.1054276373275	1.74999667936743	1.82295388284975	0.390521677333217
DACT3	0.670046328134312	0.627044523305807	1.07813311719405	0.407525737140205	0.318976865226085	1.90999422138743	0.840988826157933	1.30309766487126	0.276368502627561	1.20796624394743	0.317783507483743	0.367555181466592	0.491279011111106	1.27055421097272	0.465667133999339	1.03000068238435	1.19733647161565	0.830965784457239	1.30001486899347	2.50619004913352	0.254862646712002	1.20215596195865	1.76842776995906	1.28544044221805	0.983110111059047	0.610874712204939	1.25700599842126	0.857951821191424	1.67572354792762	0.545627098746953	1.81851403262344	1.02793859113959	1.52914643765597	1.45342022108531	0.502661351479316	0.617143457688022	1.38203000721523	1.29850917881344	0.594376222657514	0.306192784478892	0.496835190952028	0.509642080603928	0.970015992570364	1.80959463188073	0.800594403294422	1.80468748870097	1.57976235616592	0.436339246958232	0.785174761120948
DCLK1	0.195189638213534	0.130235630916717	0.677748039801575	0.367885075299204	1.19174721426127	1.00455019705929	0.513567242127678	0.359452614816716	0.196841466330484	0.753891316822162	0.103861326886478	0.137304062501111	0.13267351646655	0.311608180892377	0.336664058073598	0.318075297167187	0.249125755138222	0.56930712447569	1.63248238356032	0.913807287966283	0.285091854843727	0.158268251119374	0.395154140328167	0.324745442102975	0.0600561058168376	1.03214848798984	0.286115286467459	0.554604923298672	1.22303512697199	0.161026121044861	0.950015733208539	2.00443919968455	2.47581433851492	0.306205279055077	0.702818985550473	0.890767842100923	3.50161710952441	1.82440681080379	0.411113296706834	0.512474872209806	0.939692691720738	0.565997800500767	1.2653693208115	2.13341722418567	0.251740813953428	1.42993245215356	0.848924568425137	0.340473203590132	1.03093607787027
DEFB4A	3.6421426764426	5.60494407112238	7.39945343081971	5.67580964418434	5.93990097157768	0.224300998599834	8.66669489462558	6.542536434918	10.7855127877949	7.47212669001116	10.2235858940511	7.43456235590522	2.93138318309323	7.27964375610748	0.321828729231283	4.11158587472977	4.66512731756478	7.01001470007002	6.7276238597354	2.27948131276194	9.4208811563872	1.55128546335931	1.4767553644286	6.77723331243422	5.08979069869378	3.72587069366652	1.30648761102455	0	4.64787050607485	5.72115522970119	3.63630566322265	0.511411152801719	1.28185558717803	1.18537234494718	8.52708294614361	2.64644771153352	0	0	4.35200964139829	9.48833107003207	2.54368386670462	8.77383784179434	1.63730136560817	0.775324320103863	7.72296269572571	4.45410348667818	4.85947650338184	9.14116927626628	5.19715431609234
DEPP1	3.75553917806467	4.31902343415865	3.22011931109794	3.57460406077913	5.16770971748958	4.15484586662352	3.81769563749367	5.74916127119501	3.8080341377422	4.26974611178564	2.69496251635036	3.00164218441676	3.38340197019599	4.33709689301407	5.1702099459331	4.02802342252459	3.07791390841917	4.32136608087477	5.50464772039525	6.47001645162827	4.52414954668028	7.29631256073373	6.37870637934179	3.97803179430312	7.07815772503981	4.52888522827733	6.24729082156687	4.93640653517098	5.26292571877829	3.84599631821653	5.36603835465039	5.11838814630473	6.30428219245414	6.5735773273005	3.62633908780332	4.9769730861877	6.09639950211504	6.07392921142645	5.21410554983559	2.92078027911992	6.1602214726811	4.95368474010516	3.92302378070515	5.31436547418203	2.34527582157944	5.43362216511733	4.21465481761965	2.58250077797406	4.29154623792996
DIO2	4.24863068897215	2.13784417749563	5.5540023610847	0.901943340411581	3.6486472172744	7.84562667985675	3.66098035620534	3.01727267017111	3.58644154231141	3.16965343604857	5.92142339409393	3.2233372798122	4.02720755053938	3.8888254080543	0.825537588924762	2.64124858911993	3.2390486316893	4.334433550505	3.84371744025598	5.72131734299464	3.56943081317455	2.40106200586664	4.8824609114782	4.15273757101893	1.01485017566563	4.61477685481974	4.92580405672612	4.70925932891619	5.56189006827532	4.00738712647296	5.7812028538204	4.18377483812251	4.35228242978101	2.72153336279896	3.35431052783805	3.33333826829124	6.11055423245771	5.02553933462035	4.709027514488	5.02636258124885	2.07556954681719	4.30731419977628	5.04078535286208	4.09716717632545	3.29255615181699	3.52924551689788	4.13407843936228	2.85712329221846	4.04016085021423
DKK3	6.061313605334	6.31134930832079	5.20100045051897	6.89355538350591	5.13236001273187	6.58835998608969	5.68023041541031	6.80574661095089	5.55508692983453	8.15119648221652	3.06683211379918	3.85076758657965	2.33414036987106	5.73127373800577	3.03519396306252	4.95022741018623	5.86710022639018	6.66115342119007	5.9023209879749	6.60981164577009	3.81576889188011	6.089964253123	5.69965003172173	6.20412423674678	4.39394339296524	4.80325319785958	5.81276340372014	4.24409541588405	5.34408425873577	4.18296306239035	6.90925231690522	8.73552919505267	6.41788680584871	3.29291461751683	5.62854987333683	7.28669351244557	4.66708600255637	4.23109560743517	3.55406806108067	6.43129473443625	6.56769418257289	6.42049227441724	6.21814836532486	5.58518916898862	5.7048581468575	4.91352545127056	6.39678555445974	6.05647153345973	7.64234014384388
DLG4	1.39431389026354	3.46145810499257	1.83959361773152	2.11711676701849	1.90641454032694	2.90085796339438	1.39270978468299	2.3169305125183	0.821318409420582	2.46457125406035	0.979921004605794	1.20089544027367	1.36141066258067	1.69909190023855	1.73387376364354	1.23654058860341	1.62425590030501	2.23569963985864	1.74654463395464	2.73460833843481	1.35426641189388	3.19763371301285	1.80717563152354	1.26212959349457	1.3212349942403	2.01765990904605	3.17809358918528	1.34804090575074	2.55648043155043	1.1344408711448	2.57736222769694	2.11460759742691	2.75380776222501	1.93070338846732	1.16975353696945	1.38809430203239	2.17226421500527	2.53020037343759	1.58348756085159	1.66501142593773	4.86446478053054	2.01545190264848	1.62436103118719	1.8346196594663	1.63224677404666	2.85864354551351	2.52103549339132	1.0884633530129	1.79096025749197
DMBT1	0.0460869631331133	0.342818182124689	0.260853189067226	0.0164129238215569	0.149090032508441	0.407642620489969	0.0443894027370119	0.120545020060089	0.0138597634542456	0.0669541021736311	0.0454857549281761	0.475634566817983	0.0512077139024798	3.77409487233573	0.000851252210567921	0.0110733729832455	0.000851252210567921	0.000851252210567921	0.932141410579386	0.546077603708459	0.364413541363878	0.135478050365546	1.06575409108113	5.13771399011863	0.0345285573958284	2.42158873912811	0.970025193524853	2.29125134805941	0.191164579245812	1.01380417445603	0.103451700608695	4.47435493318663	0.362021393852222	0.0736789658047543	4.6829876473495	0.199313642740868	0.454374761627709	6.41589833085868	4.16441737989771	0.0511057239746856	0.642598481542166	0.152865863233194	0.172502754616705	0.384859788148501	0.0620724696485777	0.000851252210567921	0.104440956179446	0.0781160541695746	0.130814448332799
DOCK2	2.2377532000491	1.57776113470361	1.77642497545189	1.52364571012747	3.4573311282567	0.694662243352898	2.14468719070319	2.08749790207533	1.35931542429867	1.07897083281671	0.969928981678762	0.42568005484312	1.07716063716717	1.14963660096043	0.518027903308733	0.43363071794327	2.12631963081046	1.75053181577897	2.76202247964029	2.22217282728678	2.12500736387493	2.98447321267802	1.9824291585422	1.68140665898565	2.01280918124922	3.09874506692883	2.8548075887788	1.33716298358159	2.65482744814537	1.55108622376478	3.62630590434549	1.43585545481876	1.46257193421206	2.94467754315262	1.06012962243517	1.98391275421743	2.45917687998465	3.24337771135082	1.21487459748595	0.364037174951257	3.32065840787389	2.4974671988347	1.01940100399967	0.852555667245732	2.65509786564034	1.52867181363904	3.11083567778522	1.20294949439861	1.86380964660672
DPYSL3	3.33601496792735	2.63917725795851	6.41217927033753	3.95154249914611	3.6306900133235	6.78612588346677	7.11791631858696	4.19056819673105	2.42750789872992	3.96036470455145	1.6960103897224	1.77255017153799	2.24338694306013	3.89993587389217	3.39597428201026	3.09300254536621	4.04247140220672	5.15788511942798	7.01867265750297	6.90307007768272	4.63277773130241	2.69238538993687	4.95150258162171	5.75130622197117	1.66246857679335	5.13378636426587	4.3997308440388	6.21449088743362	4.80578164537826	3.9355021880429	6.50696920769915	7.27086508111838	7.05238719864853	6.97715698328109	2.5224672041217	3.32081836193411	5.78704336759728	6.88907959466841	3.59531116812497	4.07634942638093	3.31473217253656	3.35892623323391	4.13025494622019	6.34421925210507	3.69051712169448	5.50597555315064	5.08486981213341	4.03631461198425	3.18638593216298
DTNA	0.152222582293726	0.102043503528807	0.306143346560965	0.282896775313246	0.325276886001733	3.37013540447144	0.198129946916168	0.569865917754	0.247148119153519	1.67937607126619	0.0811958449378075	0.607877907565291	0.866166569748811	0.126186953732431	0.058390160802734	0.265650415345633	0.11102673939001	0.375693434586089	1.58971817452744	1.09697359556388	0.239157505210714	0.180882024768227	0.282907744974265	0.397250030619796	0.147613783331422	1.10404311170079	0.256291890678397	0.551074854702289	0.876307777445884	0.173811342552315	0.456396014568983	2.12105613426712	3.55031469710957	0.421078006413903	0.974508068366953	0.840578612284631	3.37156762641202	2.78930799720201	1.08775072383997	1.00696473165254	0.279027168782391	0.171524123563694	0.32076925087926	0.439145363391933	0.143120624848942	1.18199466773168	0.19113709897229	0.161109471898567	0.77703333196155
E2F2	2.43259477227061	2.41726237647907	4.32510827535043	3.49313090646094	3.54163016184246	3.53379914261822	4.72264319500745	3.9053930968838	2.44999714524362	1.66017290282071	1.70097485948556	2.54655538962537	4.51548732015844	3.51411564023037	5.22944264743459	2.5512765747055	3.21775964559395	3.74350119105854	3.76210129617952	4.23477415621316	4.07332071591622	3.71510042749521	4.51673610307306	3.58741956251635	4.12551642234604	3.77452665295472	4.40316456270126	4.12468833388525	2.85608751771425	2.83114424444355	2.55578298879926	3.17217814661071	5.26521294622535	3.88659522115324	2.90232205376524	3.00277949406186	4.0641055976604	4.76401641867656	4.70536863535516	1.4842171456598	4.53247893900101	3.3108412186753	1.45694249687403	1.99313556572655	3.15208847057058	1.548486375341	3.8867408117132	2.88713923093922	2.21196475432848
EFNB3	2.90678663976686	4.34528519225251	2.58488805929607	3.35445339678879	0.203623593422836	4.50429369505362	0.891554157397829	0.819033950111006	0.373330642196515	1.4042091567002	0.374990304971712	1.0636708236674	0.476256352658435	1.97864231482965	1.40732651646598	0.946283106135646	1.27018274984661	1.32937879454028	1.20735382494977	2.47954194451854	0.593417914665185	1.63271839910301	1.30710296808532	1.19899105252373	0.495709135589282	1.18037471658863	1.18779727447321	1.04830633210513	3.40289526011471	1.35926258426205	3.71524989904248	4.9391295028361	1.13133365299193	1.75606599289733	0.960116408481101	1.82992814744689	0.855118553845497	1.01405614569523	1.03135335632562	2.87431182252748	0.6845061042551	3.0703284831464	1.6814141903987	1.79394145231247	0.9532186664566	2.66836021198562	2.18265615853408	0.682413673133074	1.13638078958845
EGFR	5.22220396268797	5.32147141136291	6.45965492088972	7.38363807214415	6.16423871095749	6.58921431624276	6.25917320327042	7.66452358737493	6.12328376629579	7.0862449789885	4.3234599082562	9.43375505739598	4.85845516511447	5.03352841905846	5.28810422422104	5.8513229453113	6.85238295492749	6.09477746349346	5.99688566204784	5.38850047894738	5.56698740490912	6.77440865623969	6.06431575395297	6.82666113840855	5.60989951522959	5.26158419988232	7.5391034825846	5.31730455466565	7.40575268128466	6.68376043428943	5.77735273344649	7.06659917801352	5.81129464880607	5.66951157189245	4.94197548909911	5.50003789694882	6.41679001723399	5.11410938601741	3.81589291947711	4.96082107382489	7.01613948775796	6.36259462629751	6.16215422431023	7.89781002892339	5.7719907210588	6.40419477326776	6.74405035791232	6.32634476881732	6.21555839151177
EHD2	6.94102852482567	7.34610045785829	6.79548036841873	7.73534074356172	7.36103717897099	7.32281514958498	7.07128338828817	8.21597737913818	7.04876667876179	8.07578765732048	5.0290011542716	6.49076315011002	5.77132815158588	7.49061006439968	6.58893205301952	7.44648055793637	7.56636364524669	7.43159111326887	7.94121934250577	6.6435120788757	6.49658741397429	6.93951346322504	6.80608475570436	8.09893129081042	5.89588991896349	5.68300442797338	7.5494077952008	5.32950182835881	8.58947352337904	7.35036168759348	8.21101541668189	8.65133612181219	7.48987822899576	4.97140459626154	7.10138608209779	6.89100784708312	7.22429032795896	6.0689484356918	5.25556680187605	5.48682766938705	5.29445305751237	7.57901722224103	6.7103570270196	9.0017339526019	6.9095941885249	7.78440054761933	7.63069428895721	7.26033401632436	8.28582587219675
EHD3	3.119090782448	3.00512211932822	3.95130645357727	2.9516131938142	3.86186092717	4.3166556385029	3.67016310582929	3.65475506628914	3.22669741807207	4.05058444028978	2.37418252552645	3.36438678889729	5.39563641778355	3.70170956320354	1.70335984423185	2.08113885308128	3.49948908470024	3.72307928467997	3.66039842373978	4.44134625497851	4.03045198579445	3.4401717222115	3.25125169871468	5.04044699487011	3.26109060094275	4.21209514433994	5.55165029176757	3.15009271628918	4.20503799762251	4.72757640586401	5.52952583350481	5.36889384664869	6.16909758429045	2.36782115203265	4.84674486230897	4.31797487813003	5.29903328144698	3.00395452713291	4.82042752930467	3.13755535088542	3.48731010033207	4.11033134471651	2.913072139502	3.08471157832887	2.92940423452679	3.36895013970901	4.09550958937446	3.08293871186158	4.26039140627647
ELFN1	0.751977750832232	0.850484934281145	1.12529226297313	1.87374173918262	0.976900589653941	5.01720270863304	1.3604486866681	0.974512189186049	0.448641474451908	1.88098073024576	0.284734025870485	0.306022014592338	0.650066372098711	1.39407228098818	1.03928434014907	1.33186033536906	1.61737465553058	2.72739958530601	0.934925521882117	2.9608366996825	0.652001190089409	0.992142121773299	0.93863864689099	0.833723746060897	0.48100722466142	0.554723580634133	2.94790022744996	1.28306663906001	2.1916239237489	0.653060753279051	2.12357460122539	2.09117175500256	1.17151828336784	0.736657595013198	3.57225200139782	0.830354195599575	1.50182437322446	1.41719995053889	0.983486229631991	0.361437943625896	0.59527142263588	1.29443413747525	0.707385661627612	3.07838627724323	0.985311173795914	1.85799698401375	2.50680511186568	0.565506295208105	1.28803674855204
ENTPD1	3.1690893668005	2.54319627377205	3.17828949388739	2.45655259996185	3.5577608893086	3.2377354372074	3.03684902734947	2.67957557605772	2.45626062818013	3.22482217136808	1.66288307286965	2.2091688127976	3.14079888771939	2.6453100150508	2.88922522044107	1.96907005577808	2.41035100247742	3.46545451689197	3.39370425810607	4.36701700527063	2.76822888436815	3.35443621211241	3.8288495338292	2.45564178293944	2.67543852170559	3.58197574431187	3.65565037904448	3.4665494136735	3.24038164845013	2.44075113708379	3.95276893841388	2.74827640638506	2.95554480353978	3.48288831863677	2.68552019848374	3.26595379419002	3.43772338846389	3.60631009396665	2.88997987643795	2.05397545587058	3.15322713012966	3.73078088207661	2.6329621808939	2.6158190831002	3.29294569393738	3.17403761981634	4.06142739014875	2.31217783255865	3.02494292619677
EPHA3	0.490175124408815	0.572655309892151	1.53946795966218	1.25880255867073	0.474347619875911	1.31964154975868	0.941040964528604	1.03291701604825	0.781416564531508	1.41406807908383	0.494657194632964	0.612356303721731	0.62516283374901	0.303375020441501	0.324454943746656	1.48138235299898	0.780884382565851	1.69074061614689	3.21722367915965	1.97656840621686	0.516541651085301	0.950845736965059	1.16481039265749	0.731068806803716	0.184215324308477	0.456736091224957	1.36758196814016	1.32380440305225	2.00295062786253	0.414356185533249	2.53746576079595	0.571189063086207	1.28012482130998	1.18922989175249	0.458038127336333	0.867016465543144	2.75968543909047	1.2422871235235	0.550318030598305	0.420650672066147	0.374165767243335	1.57486951118317	0.484637430893253	0.699947408238017	0.763720329065763	1.86332590451811	1.22238406769483	0.269944443043285	0.936026709876247
EZH2	3.5463912485162	4.2617239805272	5.29800798389496	3.62832732738593	3.21134864251928	5.17040715437805	5.57094738162142	3.40800406912528	3.79939019330179	3.19345696346208	3.39748958055025	3.06139098862684	5.47353266005773	4.06933392278033	5.87684556488264	3.51227357322168	4.14569131007048	4.44110056110919	4.88554849581705	5.43869174259012	5.03566472558502	4.69324626090581	5.3342656046807	3.76974630874506	5.16893553620103	5.50777937229302	4.68533117182403	5.77767401124787	3.35672758670597	4.09806809245329	3.14580511717412	4.63400841247876	4.79517361819166	5.56390173284443	4.482500783757	3.78297032575717	5.84140148186497	6.18343235052041	5.61481507082715	4.21074203479235	5.18660807378609	3.62645881246516	2.81381713958158	2.34577889246654	3.78900186305652	3.8407546917925	4.66374227028082	3.42133131695329	3.86681637633433
F10	0.594889768446118	0.155658407994725	0.958420979172246	0.32083976712174	0.714416518381974	1.34877629011058	0.775749463278932	0.378843783087892	0.314364141746125	0.728499710148572	0.066818034667697	0.525450173643332	0.343826857956845	1.12557861783843	0.784851847158264	0.63578040491108	0.398110632999778	0.577374180972464	0.897204549946662	2.26980120099698	0.619114801851338	0.371115391204432	0.696053671581498	0.579838378425604	0.589701854520072	1.02491825832827	1.69422188803063	1.44935684176082	1.4875997550805	0.489158564533799	1.95384516359166	0.791044104335125	1.35081022784545	0.783715882930432	0.636201433759595	0.587007667481688	1.64600962951791	2.37258270477134	1.43111261212323	0.447345380552265	1.09542894451262	0.532099492638568	1.10772123053104	0.251037064778275	0.793184993887207	0.855510928699947	0.751066646107947	0.508407699619132	0.851127601312369
FAM171B	1.72338901366023	0.927071294908981	1.5435429002791	2.29428191220658	0.785380083564108	3.37552083500402	1.55482318651859	1.32094189050082	1.15643260834841	3.54185275782948	0.384886834687876	0.758802282662675	0.897977725551375	0.825146652762874	1.03649068920892	1.73404665153564	1.07203080301141	1.67806651521365	1.80806890098811	2.58289429793017	1.19087682622444	2.57005355229407	2.36672241335572	2.09373834740353	1.15546834117401	0.911667127366227	1.26869572349059	2.27029435900642	1.96608822015821	0.650500205935485	1.8759449004612	1.74713466303291	2.41169042123736	1.88173186193435	0.936097527923858	0.725354781039101	4.60507053582292	1.58526465542522	1.1023388005369	1.68563677785822	1.47579038857446	1.93765062619594	1.91613204181076	0.955334699860486	1.2124747005662	2.31828737097849	2.17641122116125	0.618850785875392	1.75337470461394
FBLN5	3.1117526698984	2.57104170123346	4.21801738214936	2.00889860788596	2.74747093080727	4.66118059584812	3.38922165532686	2.80531274127813	2.29659238896035	3.34420330938209	1.16037897363157	2.0475497673729	2.08050688315965	3.52193121592604	2.38724902890343	2.67128065542319	3.3541481087114	3.53319481987775	4.48570092822286	5.42883537575584	2.06240151134047	3.47547769841139	3.55367387039391	2.56598735531047	1.84757109663686	3.37125695753013	3.90454809532411	3.82750039927922	3.7046091042687	2.1710298358215	5.0364229785835	3.28107533828444	3.99336467530192	4.84604092955079	2.0135910200782	2.43371758540237	4.64551840221889	4.6557690454392	3.00112439395384	0.857531556179102	4.33531368382275	3.25889325410023	3.31745945715883	3.42686107056574	2.95365310733077	4.04105925745117	4.18933725062653	2.0739191725783	2.74515749076384
FBN1	3.73871581311118	2.74564974797323	3.21170899678934	4.73059829349148	3.74361457180106	5.04886077085182	4.03667070194618	4.25765715310077	2.80486606383723	4.06030171021288	1.53978032924773	1.62558018100807	1.9752483452749	3.6981308150823	2.08839523119403	2.64906769706632	4.26609665651621	4.34994048524479	3.29029465348476	6.08032986963476	2.36864428508282	3.80320709506333	4.73143612787034	2.55883263606007	3.08014737656407	3.24050197022518	5.52136035205289	4.36881512520406	5.35193318534779	1.95342881771877	6.40763904424109	4.90757954590489	5.71204160673924	2.8486267241218	1.97691534745014	3.05863014171777	5.6170256503233	5.17943796569085	2.07546941116375	2.19414087255036	3.47979906218061	4.57549660817024	4.53148877213146	4.90607131853278	4.34337078929708	5.36982805503037	5.82399268276098	2.30166582949966	4.21340906365895
FGFR1	3.48497829220276	2.50573405950789	2.62164466405217	3.0761199774075	2.1092239587756	4.40263052432232	2.88744144070555	3.49519413073627	1.98043121672412	3.69038358698788	1.11399205364967	1.39724372329844	1.16009411340222	2.8578023354359	1.91479645945877	2.26555901171512	3.14653110331149	3.59899757472872	2.41617901684703	5.00113283090149	2.85858759602802	4.10288611496725	2.95442743649872	1.74615574467731	1.16337698429687	2.45008336583156	3.44195572334285	3.32272051169684	3.24979248774443	2.06170782908478	4.50801946890588	2.6974661995816	4.07598256753286	2.03479965963638	1.73816060569803	1.63350026018091	3.26805754601979	3.69770402089519	2.0285134185195	2.24640205448306	3.89195174562837	3.14805329282491	2.88006375857779	3.74993021316343	2.94276559202967	3.88002448028014	3.79368507115377	1.6566558078335	2.3731353614068
FHOD3	2.64207902029139	3.27230320233636	1.50974189563539	0.721275895221161	2.2580737220293	3.57651972482168	1.4601442382501	3.02312622098998	1.11361248727073	3.01332312527008	0.423489380422002	1.69456622423934	0.331950318147759	1.13260010068258	1.01531560321678	0.735430954910006	2.96352090291929	1.86809489649354	3.82061276397489	3.11208530209472	1.06810509304955	6.40003254610678	4.85027684462833	3.59772708850315	4.25631182095972	2.57615207693326	4.61019802958778	1.38877400668182	1.79231033217744	1.82388776225305	3.25582457591626	4.41713418696215	4.65361373189292	3.24172989909922	3.61993741387974	2.49088921713496	3.60725228139293	2.31037055148399	0.556877768682213	1.68963448313558	4.35420866585929	2.62779931980557	1.69414508969433	3.14368634040404	2.07484547768386	2.31568123353576	2.96746869011963	0.6936078792769	1.83377025883114
FLNA	8.14646052990531	8.52023119381315	8.048198873328	10.2389615540053	8.96424578048172	8.64874159391508	8.4934077862584	9.72478979832583	7.98419880927053	10.1071912099433	6.3046068111808	8.05787698675784	5.62856014690196	8.34235910554921	8.78084368438913	8.09772813296392	8.87804730670415	9.93838306486887	10.3522555654922	9.05553404201128	8.02446197685977	9.50961749686724	8.69700568655549	9.19097067982958	7.91496633067832	8.38140775766566	9.09133787526271	6.5450064491959	10.5165951617329	8.5787225049511	9.7078640139078	10.1863502587564	8.04190599082629	7.95343445085918	7.19139031257141	8.3737489163443	8.91279017803195	8.11002324200182	7.0034924058742	5.81630673044034	9.43299894305397	8.59750907451179	7.25122032508148	8.8238410685338	9.57689773910461	8.56130754788069	9.32424872240468	8.71845104847027	8.89003424350308
FMO1	3.11655581016955	1.24887753106262	1.73999507649737	0.460086609577439	2.71707870641117	3.32520602322918	1.56293068254112	0.578623563892512	0.342254111755978	0.433403773266005	0.316531871708462	0.82846971826075	2.05850149440757	1.34567511604315	1.46340329318822	0.995512855770964	2.010536255522	1.61395322455454	2.56333448587413	3.18710708873972	2.6828029955152	0.392371688108024	3.70814475263858	1.3811762085057	0.545479553473414	5.73940740599926	2.358171464465	2.78572078899818	3.66335674432827	1.66905780720699	3.17924345112637	0.897920753678721	3.51410625238279	1.45215032383517	1.06363375914644	1.62751913664331	3.39586858258113	3.33306550214482	3.72561737321639	1.28364334469574	6.06645879189574	2.2891110648893	5.38794478675803	0.470178548971079	2.54015262134088	4.06090791056397	3.54770639803193	2.19546433738533	2.46788465197625
FN1	5.7479300095322	6.27355581232322	5.69334288109282	6.94763064187131	7.28482562202331	8.64308165391785	5.93192615405576	10.2355296532718	4.78026192674571	7.33562353556473	4.81022886394057	3.8537594276515	5.25857245728223	6.16721180813733	5.11724897609937	6.02969655669682	8.1842919091616	7.16486094520435	7.19007442662353	8.9533800735751	3.83470823177156	7.16034228322687	7.86727291461642	4.55008233368923	5.44028477356858	5.13252324442063	7.41700875430445	7.87891336032873	8.52036483145384	4.35432859036951	9.7139983932104	12.0510098144555	9.64436947562041	5.63524400914838	4.5865724295766	4.9363721393021	8.59032645419659	8.42712380707671	3.31115880353342	4.45699936196053	4.73368191276031	6.59715668631582	7.9925992590703	9.37755934482378	7.50909517583576	8.95067975554924	9.54120808413046	4.91180956102493	6.90247229352029
FNDC3A	3.12831938478736	3.7059346811862	3.53671086648746	4.4595733581566	4.51980519716079	3.74506450524808	3.49961172496862	5.13562133708448	3.59374287839112	4.80316907036359	2.47820813132975	3.38376605325855	2.77625636899622	3.38143725081837	3.24236769027356	2.10460308977403	3.5451189567431	4.2814305823369	4.24117099617803	4.34701047360552	3.94371011168431	3.88695263324626	3.49412554926216	3.83033768146419	2.80879764455759	3.75965269742738	4.47281811844253	3.97186256108429	3.85488291651893	3.85119018470327	4.13807398128036	3.96268787153926	3.92392913544058	4.27274778826979	3.01353371153398	3.96979369730775	3.99230452426073	4.17493743133302	3.22649674152671	3.92645583590842	4.09054079021787	4.0354327551546	4.13837931550923	4.13135299319051	3.93318647694427	3.95121474613811	4.61405554145708	3.06003633994342	4.24538137704879
FOXO1	3.67813611512407	3.39656790493899	4.51290880341043	4.09505445469541	4.28846204177513	4.30114465026344	3.90000737670635	4.21083364505634	3.88060273806013	4.63116614582092	2.99257946317498	3.72154077349091	2.5880370660182	3.95329703443398	2.69172584144181	3.0179499457871	4.13276371676028	4.46444502962915	4.26295906256101	3.76290789824371	4.36696874846062	4.7566581179407	4.21981700004338	4.15552807008033	4.33945903604398	3.99509201591116	5.00721506025026	4.48360262062523	4.20566830985192	4.59249503401267	4.80690212062586	4.62131429990864	4.18666859144986	4.25186666313395	3.60137044545874	3.38513373559816	4.42330622476464	4.31267514341443	2.98579708055268	3.41388878681341	4.81098109503801	4.27646438593634	4.52336256156515	4.66419764658649	4.81179089848269	4.60746369270002	4.53493175877085	3.0538729364034	4.49672181136112
G0S2	5.17007805425284	4.86577731702657	3.33157492952639	2.65375436775317	6.07728498688359	3.11117426537019	3.63226684826512	7.18882031478165	3.01345110923226	7.87499343438123	2.58899130900085	7.11178351893821	3.97557509612152	4.54616611426146	2.50675393464584	4.81638240137618	2.32117239714022	6.59392290305626	5.5709075167894	6.37522620364994	3.46204371587337	4.63680491283266	5.12996005237853	5.41117430877828	3.42004265493478	3.67788561172009	5.6648542932281	1.87309123553492	5.71544298192284	3.32813332288182	3.65439580013411	4.6328117914301	5.32101015742135	2.84388854947004	2.42572090327055	4.34590366859916	6.99688664353192	4.23790096598242	4.38257202044315	4.40766478922729	3.28306845484656	6.34675281875238	6.65186854313803	6.03593616238199	3.53068810498812	4.30273149840813	3.73477248089424	2.52312791762858	3.74467781861408
GAP43	1.45851504488163	1.08071205631933	0.347259195670682	1.52437556155301	0.41257441740804	3.03405278841818	0.184256886763833	0.867626421104247	0.687167004526682	0.640846096865372	0.135912414371891	1.94003413620695	0.307182271666225	0.59316668313626	0.213310820704726	0.959738700087323	0.379477535996921	1.68976539310306	0.25124037111925	2.10253455321875	0.182140299740438	0.604207020816322	1.13238705605046	1.87713493436725	0.0679227061612893	0.611054510621887	1.14073431337113	0.444189093654237	1.39659913739975	0.204381781144906	1.26835944660165	0.37214798347953	2.02560069531723	1.49903867124575	0.370108250275037	0.409631745385097	1.22537614319062	1.53924942706404	0.729446988958356	2.62711361334639	0.307809725746142	0.242461788008751	0.378785703524694	1.3041862725493	0.30224484811393	3.59863365236559	0.569383810024392	0.0626145887987688	0.436743075176483
GEM	2.87948454513725	4.97641167838259	3.76812568059816	3.48395219477623	4.95769547009507	5.77825305349714	3.12740637536295	4.57061035727292	2.3530580315594	5.5024484282651	1.45520152293927	2.47706268177517	2.12404381356305	4.29508393054376	1.08465631921832	2.23024333157295	1.7638816647655	4.48581748825093	3.62214421535471	4.90952322584447	4.49125384436729	5.43592473206944	6.43649669004696	4.90163316529659	2.89396876543255	4.77278771463301	4.5969397776503	3.60542577047705	5.02665547297052	3.52917888060577	4.69155447725411	6.94068737568433	4.20776663576191	3.36759705224452	3.44994654372875	4.13929280423966	3.42786242455368	3.30977510260737	2.5582140589875	5.32029798087132	7.45056546446556	3.64617222093717	4.83344803091016	3.40967616994096	4.09314022742732	2.74847327312825	3.0189687343305	3.12447064287622	5.32247692526324
GLI1	1.33972060536557	1.89782424728126	2.38363752840149	1.79177642319327	0.390715070921259	6.05301101973754	0.217183832417583	2.77465586256165	0.644498537796832	2.07050360516529	0.408015936603517	0.235707278745786	0.199037803478285	0.382152697087171	0.250145653428365	0.747137193465625	0.826489876726588	2.98311603055263	1.05708783845372	1.17528479593429	0.668518624128194	1.42466379552022	0.384114684498859	1.20356813321883	0.392226333166798	0.375745300942107	0.627936040912206	0.400466365817018	2.13092239919776	1.23991409662629	1.12717552817128	3.56603470891785	0.302896579629637	0.457406789055212	3.76518225016021	0.610366698838391	1.18270513416166	1.06295208904819	0.945701551028381	1.21463718345062	0.578603169828524	0.931532990897943	0.699623225435958	0.348051399439773	2.12999279772364	1.41993607834067	1.51628812858496	1.23894462052821	2.7825730464721
GLIPR2	4.41570791148764	4.0277569470748	3.35855756246233	4.31544105724318	4.72227132940938	4.51477568214379	4.06329823538252	4.79151996925395	3.01589426725075	4.10007572005974	3.21462781087043	2.85063750881872	3.77421292066297	3.85032658028077	2.96707389389167	4.02419724591332	3.76095819843787	3.59335729017844	5.47016209910149	4.64777590357794	3.13022857129942	4.18046074081697	4.17091797951373	2.86278794127645	3.74946493195111	4.19946674058595	3.54730941467259	4.46644880374632	5.33267713748162	5.61407024085428	5.77412370485792	4.77959901369158	5.38707321455569	4.41828620132821	3.77239104921763	4.82299847223633	4.05168421707397	5.06990809384282	3.07285592725768	3.45934851108935	4.67866643375234	3.9532108710331	3.87746311710201	3.34578974825619	5.23212142562658	4.62407029303476	5.5437368433067	3.61494709572171	4.49371392054057
GLIS3	1.40862321091822	0.822903702110695	0.886293300059806	0.737754785732799	1.15846571964394	1.42458810494307	0.869611704324921	1.97716043894957	0.506582058005229	2.12530710454632	0.277183239818478	0.591426437186151	0.226915574859935	1.21998170209779	1.20349952705564	0.467585482520285	1.71416085002122	0.966257625212113	2.54438693817198	1.85303415417826	0.418163915066165	0.570592032688543	1.30886163429418	1.30865360421724	0.637389156704653	0.593767836120902	1.5357920961276	1.11077572706614	1.75481342468614	0.287824810826013	2.56177468305497	2.96782713175762	3.39238186088581	1.50005008425121	0.609391222661236	0.830944424333566	1.55087289806119	1.24476251245421	0.478839198771965	0.238712963068546	0.250725823396168	1.53953009941629	1.53745520318189	1.47283182688397	1.66060080584929	2.16679919405345	2.27083685172399	0.642931663899906	1.06402608792942
GPC6	2.50269221555481	0.453264109070299	0.669838963298698	1.86352184033152	0.75382003641489	2.76399819427145	0.742702933506546	2.86450450532511	0.152668282340636	2.51706009056836	0.235173959757387	1.77232179802445	0.796172894995701	1.42500528595261	0.691451508795532	1.96999938503243	3.04501514318692	2.00133279043332	1.18292046695317	3.45234758949404	0.407931786151091	0.887528545756731	1.97678502667662	0.611054496221055	0.239606739335356	0.625795930136861	1.58011657422045	2.369438612284	3.16818330266662	2.70206591177786	3.616528514979	1.99786057106276	3.36264634542569	1.23755169207729	0.475371260164173	1.15246075265621	1.96954557908628	2.49839266968639	0.419754907673149	1.71231902292821	0.282745026131735	0.722156873316157	2.27377575088592	2.20096608362982	1.89414433517657	3.56165781616797	3.18896289406781	0.608776804971485	0.915947616580538
GPM6B	2.77311400747526	2.4187927277102	3.13234463590991	2.47262573272793	1.45318036493476	3.00061073917809	2.88121703937512	3.3725616676363	1.58113184085193	3.36916261831088	1.29366115857218	2.10330767652262	2.48738136393934	2.3335599373578	1.50998909399417	2.70018162012536	2.90460380547423	2.24926834997684	2.65631383419969	3.5719205782842	3.03933852619725	1.93782395830881	2.17518939398158	1.51347273315097	0.798655395655897	3.08824504486732	2.19025209056443	3.65209083613595	3.32582429950689	2.29829743754683	2.66797119731415	2.28293790912392	2.46213385780481	3.75725007682137	1.59171202955433	2.16299372331541	1.53648198674095	3.21879751078599	2.68220011960789	2.17922840687186	3.35704831251696	3.67622390105624	3.60072764932007	2.22869491588494	2.51515734651368	2.60732252853289	4.33164322948405	2.18074841408461	3.09533329228396
GPR162	0.638546915096558	0.517007523971489	0.827277084205141	0.939204439446305	0.957022726989768	1.69472338103444	0.863662970030818	0.745421440828772	0.370987013273318	1.01027814548678	0.466908824273805	0.232742399281989	0.537401948603197	0.880536931952227	1.84082154771274	1.02549607769815	0.846918446943213	1.39736176045222	0.853449652996651	1.74933775052924	0.226710597830883	0.504061671789439	0.750857548402133	0.693816044221149	0.407671722682998	0.835830466143827	0.904104401375261	1.05284396703789	1.49540948399409	0.461147816584118	1.17585520215951	1.22864492665044	1.60041301182577	1.29974779732177	0.650740424201012	1.16654242274618	1.00479806024452	1.08206886609091	0.996989581741372	0.338624517862195	1.59175572527413	0.717802143786787	0.759538348140019	0.567103891653308	0.587174102125571	1.52800694745484	1.11347666419694	0.404653259683889	0.928629142434031
GPRC5B	2.01553514382379	0.636078591555998	2.65495614792548	1.13722725616804	1.78640615536513	3.20917486289277	2.23897531952846	1.99323648830994	0.743574675537916	1.59534853244315	0.338966084241198	0.64125881395318	2.72866953527209	1.36873665710512	3.7270814510751	0.718874358965042	1.27061348172014	2.37576043521532	3.18788045003874	3.6986672291788	2.4885352212845	3.60859457711112	3.83487094348752	2.15490333010271	2.58216836014883	2.9550822198999	4.4844692131999	2.58968377611105	2.75737099384677	1.37380891169978	4.24979342993703	4.69589946867519	4.83474190140837	4.78408222324818	3.22838865633823	1.39400701366765	4.12411106000089	3.73407205771622	3.39247705117573	1.20907596844063	2.52722517725437	1.74510331980202	1.90981461970739	3.37157388583768	1.56126545002993	2.26277961139237	2.61947855575489	0.987536322322138	1.7173383591276
GPT	0.590522069107304	0.795821113960902	1.393588491613	0.527243719952679	1.43563991333645	1.67276858928612	0.895374202786973	0.297076358289073	0.564504449275655	0.456449512587779	0.242452935075628	0.29402365510776	1.31317415010748	0.82422877624806	4.55583740361309	0.331689573032173	1.04046921865848	1.19033506594476	1.5246355221511	2.1496184778844	1.32814646037491	4.19098562474962	3.09791502561194	1.07533231144415	2.51565875853564	1.44198705190051	1.85703543301973	0.813797341932075	0.416310369263051	1.02674438578973	0.377587920879668	0.885213642131453	2.55780195355151	0.853669793042763	3.19109734367808	1.05584479507025	4.24643087807146	3.16106374330071	2.50861199872936	1.10990013696214	3.18907934960584	0.515135607210924	0.653107542058818	2.74676578045535	0.318615939185022	1.42844867831008	0.901114688646923	0.299787174261727	0.678261437654767
GUCY1B1	2.38470487702159	2.45022631598595	2.27208800882439	2.32954659745239	2.01315144563812	4.00724085503343	3.36072957770522	2.25357841364563	1.07085994139137	3.10854029423985	1.2840585090762	1.6130916509238	1.90705712440214	2.31892110205703	1.59474533015804	2.11968928577453	2.48685234853477	3.80379240510187	3.27973785047676	4.28865649402509	3.35772566933915	5.25289319562003	4.36101457485264	2.00236900709584	4.03829680489995	3.48562203175172	5.27137271705409	3.15906465577493	3.56057015654033	1.60824879591142	3.3024548835443	3.83626526779907	4.61548556376267	5.15658456536592	1.85463374431448	2.42700113266933	3.05216199296233	4.22481546241031	2.10434977963416	1.98491798798188	4.84090561232453	3.37065832035152	3.89631257562831	2.2400880251017	2.74290140547753	3.38182450794563	4.10329520382374	1.9326296751539	3.38720138519584
IGF2	4.17775103803439	3.30932354941789	6.26852675831449	2.62909228542387	3.70585331043127	5.63180021579416	4.83978083545913	4.59844072049232	3.59040563046938	5.30366657048018	3.27614556834027	3.74446116249202	2.27810339436158	5.67627005057644	4.00940581038239	4.72040769114406	3.69475101003368	6.23440229487621	3.50958627248295	6.87170476632775	2.49678693377021	3.0277740605674	4.61097823909933	3.39428735377117	2.10860128954762	3.35967415558814	5.62680620382672	5.60877512873012	5.77526576972014	2.96986453070949	7.11012182462586	7.18068102911495	6.22063812441396	3.30071159745818	2.89759005720272	2.43824258609319	4.47655772856272	4.82003759016586	3.00351037985644	1.39674929052531	2.45983473916527	4.60087210325539	5.18685763379842	5.72128609039299	4.01854259753332	5.99248765984908	4.42160816951479	3.09636104963839	2.58088632465312
IGFBP5	6.88363036926413	3.74282725988268	5.76578586107619	5.32530898775909	5.54326526060073	7.23871190006817	5.45320445115645	5.45655697603646	4.83647005572895	5.25325073280679	2.06124498458865	6.72876338821735	4.86683702259521	5.44993215746973	5.78921770826305	2.58203871123049	4.55873801826723	6.95785607463393	6.37134850308825	8.12516650187289	7.15717672264517	6.52291343455118	6.29331165881417	5.61385840101337	4.86844378696743	6.72749001973863	7.94709942811259	6.01546057534936	5.80630797440702	3.42456888794907	7.39186090182179	6.29029463223748	7.85225087076998	5.04506636835667	4.88430841540427	5.11888471091706	7.76416836560602	7.52384992264554	5.22146262377526	1.66959060854815	4.73677225389652	5.23312044053128	4.55946265797419	6.33102714486281	4.83532039117794	5.52721926291553	4.80825381475903	2.97692236391303	4.77473677311712
IL10	0.976580145809444	1.00003503553952	0.479031002532973	0.818232482942709	1.23729297458687	0.608283015881764	1.00647541050863	1.35915320126545	0.408407927078322	1.25783464094725	0.568312560552782	0.307085094189652	0.975201757056822	1.01794000970163	0.0878519003131055	0.534015301886432	0.445947580359341	0.859329886424933	1.16637788025208	1.68584679367247	0.619441385465491	1.31805607119016	1.07264561559883	1.1739832538834	1.17554121234004	1.83478875913597	0.510150172068058	0.682973752633157	2.1821161277712	0.436777374527199	2.13849975184838	0.748237045777786	0.696686752012196	1.07009478263451	0.866768716950978	1.87295864853198	1.1141079131458	0.953804925914988	0.309915935548368	0.909177748131512	1.16034971250698	2.04520159678004	2.12335139851108	0.23796060422596	1.16634775304883	0.423309964742718	1.64104552408912	0.575059630898186	1.75880173724931
IL11	2.41972464801726	5.84675693127851	1.82043951713141	3.01364317325174	1.20676788224615	2.82743650376149	1.41032860801341	4.89158818619224	1.75686798863623	6.18788724276204	1.04456741255523	2.13841803964485	0.839068448191967	4.27592865421036	1.27662068459539	3.66962050667301	2.74866052486317	4.40562766000005	2.91299337970566	4.44732414714221	1.98156808661755	2.53654166389671	2.496781428162	3.1213255877473	2.75305268905339	2.07034657752215	2.31928364229281	0.825943290889445	2.26668120716816	1.2028439877095	2.66698905339948	3.78639701073396	2.33559690071351	0.825542736265443	3.06030837345754	3.53372089938282	1.21697549298895	0.471824606871624	1.6025378798433	3.51791598037872	1.7389070823318	3.34494200813182	3.73092930932726	3.09349820154578	2.31602693856417	1.05525285069417	1.67396054694247	2.47574278875806	4.67220557604555
IL16	1.43803829799241	1.22253112249569	1.68416376097495	1.4753338454216	2.57499818885334	1.64062718448015	2.31732361602114	1.2657228777031	1.20376189264127	0.780363359830505	0.862902691873771	0.841708715179325	0.830965469172089	0.94417174550315	0.829068213946685	0.937601304608624	1.81088286232079	1.7586682465632	2.1821607543165	2.11764380262814	2.0032360123699	2.32185155493482	1.90070896785199	1.38533612269405	1.73652828158654	2.62184131360649	3.01734065600375	1.66381463936441	2.33465865351913	1.23385415268056	3.31894931128229	1.34512224772639	1.11197044312457	2.94862336558715	0.941673096897558	1.71523564474425	2.39190947011536	2.52727992831782	1.86203029031618	0.470886198744045	2.97182866760971	1.90283177053834	1.09535262016946	1.26619213823804	2.00375213467245	1.28088986311348	2.72250248394414	0.944291568000206	1.40370815089964
IL1R1	3.80383911942944	3.58835853882463	3.67735070499838	3.78237571202676	4.62957991216038	4.55476432328631	5.30849466010984	5.57021573163127	4.7692773574002	5.65768881927298	4.04400312618892	3.86823212368697	3.15054673596858	3.96817357592196	4.03323102733042	2.6741040586768	4.00341551618221	4.75364195941651	5.17407174712459	5.31742672935867	4.02441508040257	4.16045851667728	3.92104426909982	4.75603913679443	3.64324861199597	4.08938069268142	5.1176441146407	4.2712785205808	6.29901110267689	4.0735254741574	5.66887209091622	6.47625910796492	6.72633780511146	4.37476190198073	3.34991040717817	4.24833485523261	4.79335177443955	5.38939615657317	3.01441230299834	4.04494397225606	6.17405847598219	5.17237658447095	4.89868308577403	4.97124917468592	4.41753556117377	4.57851449969332	5.36560035005399	3.92349268757791	4.64190525657816
IL6	2.95273839245203	6.59414901216085	2.24335117639927	1.6813991520272	3.5090545190262	2.41246344293193	2.94966872848455	5.92671084036677	2.13431717399893	4.65421497187714	1.67584537813769	1.55020049463823	1.96577068427934	2.7943611443085	1.49064551478144	3.88935273878992	0.88763831500191	5.68532266741834	3.97615531147835	3.71881508681801	2.03072018984721	4.090431762679	2.55925502461008	3.62356617164031	1.29763574672053	2.80250603648016	1.53292876925213	0.359589550429281	2.40196523953189	3.11650683192085	2.96829248963391	3.77608968278517	5.67222411222037	1.46717108597831	1.95720033351646	4.66910327861043	1.1039155235548	0.784862180840426	2.07650634577694	4.69487196526614	1.26933216210649	4.59973979425359	2.40759926716504	1.83433544186794	3.03615330675693	1.60610880096154	1.51794020786407	2.8064330223304	4.7395700737772
INMT	1.12594255835672	0.308426995171435	1.1303314694461	0.294374349647674	1.03241832358418	2.71356635256288	1.25103138437098	0.40569798412896	0.359055189258339	0.652985131257541	0.242286039390808	0.685200103961692	0.898877031271837	1.17898189619617	1.44274692068814	0.358825592852889	0.252448729832216	1.95907825392487	0.930525690781868	3.78003261409035	0.842190252125172	1.07062971604496	2.86670795379916	1.09702772769783	0.792863253143039	1.48545104589186	2.54851253848784	1.24212109993648	1.57371822900523	0.637561356040424	1.78791007526227	1.53361001378022	2.44083682086074	0.79703660134508	1.19695404671104	1.11140848380287	2.98714939678712	3.67552727576259	1.9426468358944	0.832375911724807	0.945266182977941	1.83269687741106	1.4163339660806	0.832790312888912	0.918630093229224	0.59714580726956	0.732059811879056	0.386546254364195	1.38651715574125
ITGA5	6.15920250115601	5.99121227041649	4.53908620462086	7.70496008198095	6.36331146592664	6.89721343558162	4.59356487315705	8.01219105940277	4.51481319528415	8.91112523530646	2.38505651304949	4.45874858583036	2.99034375788219	4.96857125120394	3.69179305875396	6.35432882491537	5.5245110571408	6.15230777369438	7.64317931449033	6.69336565092081	3.88162572275079	4.12697693133365	4.91708593217857	7.5175565889149	3.25109634241399	3.72347956044737	5.12127325812272	4.32702447201252	7.83505090583043	7.1499696056569	6.75191484474807	8.28211298834343	6.27335240107984	4.31525040637961	3.63076681332346	4.86279154377927	4.71257013605292	4.87003799834265	3.75879657026941	4.33967687899908	4.14557418435006	5.70284100464562	5.44901602216864	6.79994648581581	6.2515888803344	6.37524100981105	6.3619381947546	5.5457910972526	6.87738579303108
ITGAV	5.50049661017515	5.61353892955475	5.73012060110893	2.5963516570872	6.02835388524567	7.88343060037721	6.01811850361081	6.11314684857288	6.07476184513763	8.63177755027325	4.80336253379437	5.19099931386401	4.70239041711732	6.43722503833091	4.59121776738978	5.91083919270403	6.31910393854674	6.93461833393325	7.02766748943249	5.73887900031341	6.44999284557383	7.00764211899001	7.35255420704194	7.51778027418794	6.76071451890101	5.46414437599533	8.00028148845501	4.83980198645518	6.36132591398613	6.36626989573175	6.5746686810306	7.0634197932919	6.35363954580242	6.64278476449163	5.20038368205519	4.45517808124505	6.95099720494205	5.66243844835538	4.98724093255589	7.16965768784078	7.00461933136508	6.26229951401429	6.94209468044741	5.86116926946814	6.18809980255541	6.01042369007235	6.60372199749846	5.70139129002507	6.82089853219771
ITGAX	2.66281257735882	2.80270883684471	2.5861610554775	2.6804609691397	4.75644586109629	2.79889693650946	2.27732041905742	4.37525775245922	2.66963004609368	3.61969873893003	2.61802386463211	0.926427837850798	2.13753479114784	2.70389817590772	1.70117967613084	2.09014769069898	2.71316131949542	3.26334948872258	3.40949357076627	3.40741407428829	2.34769578478273	2.45136306646663	2.65184111771737	2.3791881056224	1.97932437107734	3.36265749451582	2.07320453786434	0.89327849642169	3.77536188644894	1.63128647806876	3.28948001826297	2.95279151640933	2.45631198956553	2.95135444040319	1.5155065855903	2.73746750592475	2.77654374217563	4.8542775584635	1.89747490744657	0.921373328623627	2.67729864365683	3.53598561847392	2.20111468495447	2.27142889522861	3.24418222641432	2.65232871193782	3.44377064079213	2.0056460358403	2.81089604436586
ITGB1	6.81705467747694	7.78769028748849	7.06483758678344	8.01077870144332	6.98844431164474	6.8126615471152	6.56714433726366	8.14871683883051	6.08314955938268	8.95506052068667	4.80237170021351	5.74297967171096	5.85886171371762	6.74139198310928	4.63052888533932	5.00863341549887	7.65681005763299	6.98949633816594	8.18976646531216	7.08122594527357	7.65562666242734	6.7713813627278	7.46878559361589	8.4058943294186	4.32077834936556	6.41151981362931	7.31922001746527	6.84973691045564	8.09669773979621	6.28646121017996	7.7347432320374	8.15230335835397	7.96540724966007	6.69254915998648	5.33835341104173	7.05289510617059	7.8359896120288	6.67184098825602	5.45194630223761	7.50319093848889	7.66842055408512	8.96481079768135	7.96836786687836	8.58802440604595	8.30821319175653	6.65550657675503	8.38219385240171	7.22478369735865	8.00158359130599
ITGB2	5.27461574651993	4.17168835233088	4.67666001977177	4.71620206713338	6.85031100340196	3.29230460920189	4.61827655020214	6.53095921287376	4.68709676821771	3.23362982034408	3.37738247238239	2.03512452539647	4.15500037858624	4.68154668310106	2.47838042112152	4.10994660714973	4.66061734338327	5.00518198892215	5.99558428811647	4.86314270788018	4.2699074075164	5.34904522048714	5.048701066734	3.76722854141446	5.03534205214327	5.68848759459869	5.01003305678544	3.40708749865363	6.75254107429309	4.16021424246001	6.30822203171285	4.23299528958861	4.37772398959522	6.55399768620165	3.30235799211226	4.05205710068171	5.00756720033951	6.76270001990555	3.77150180069969	1.75328326504105	5.38018802810853	4.61878905916938	4.04000991396286	6.72007752352368	5.24729084805059	4.64342552503382	5.96583377131164	3.45200786304673	4.53164419715363
JAG1	5.77243640255046	7.03353869349746	7.00060398699865	6.64036640394933	7.55827815694729	7.08817356899255	6.86653108097147	7.84194405722968	6.51338192106548	8.97618977694744	5.42710403398188	6.43805465045835	5.87796370675991	6.03693558957584	6.87181155823336	5.71650351255188	6.40071199767199	6.7786661488812	5.94424651339946	6.0166638422836	7.22340155549223	7.29081765757191	5.46116732458267	7.209935409137	5.54563945640035	5.56756122954598	7.79646030675979	7.05801792899449	7.27001734219076	7.33530253470348	7.29277794175458	8.36016390958847	6.92129632215617	5.63578361977707	6.55262423050013	6.33146478581495	7.33639015086969	5.99323551647972	5.74776095519184	7.47586387622295	5.89674698948615	7.02586826076223	6.40311941694505	8.02916055231618	6.94544443915248	7.40074893703851	6.4736141098529	7.03371990266418	7.78333307440096
KCNE4	1.56745329186175	2.15929452525582	1.61589659706285	1.89693646277809	1.45718542719131	2.44671318123589	1.47970906034156	1.81326055707142	0.668411029942458	2.81049771575658	0.948163164109045	1.40057360461821	1.1536532713631	2.0514090245617	1.25901681297162	1.20692203801954	1.98720021774522	2.39311181019387	1.05028110001303	3.06229642678055	0.809705266853535	2.07237165220412	2.51796876451788	0.848600000097315	0.54318060750818	1.75247171536361	1.93861188524282	1.97531366531619	2.71296169861344	1.11084334116237	2.19027329408885	3.06883687248991	2.90433262862734	1.2568414111517	0.822522010868621	1.28289669780622	2.28576173456638	1.84014892638331	0.807840427582093	2.35484415533437	0.734012243962513	2.37927459646645	2.43186573104258	2.67101757224856	2.19438388500041	2.85603955158483	2.77351748806305	1.45772536461713	2.96628408738809
KCNMA1	0.300979196053111	0.552402330032509	0.656011995437885	0.886122485526286	2.10377036959779	0.84675729691672	1.70917426976875	2.02258387612847	0.383939953146824	4.65558912707963	0.330371526440334	0.153355329131444	0.346737084716833	1.3365951405261	0.215460505509193	0.671526943690868	0.835138995369679	1.18251524622224	1.34698092487841	1.83335349728257	0.68852462674871	3.02500107859831	1.41345470279807	3.1648501518046	2.13164119871421	1.62247501606501	2.23167725417539	0.322093460717576	2.40117536367071	0.961234603045412	2.65798452838621	3.47869079945473	2.45141447353109	2.73830481848597	2.18656934993203	1.25703161153028	2.20438648110805	2.53986171906255	2.18196836778459	0.945982215648399	1.68968573761633	2.06150209921087	0.917228552040425	0.385763666681141	1.89409966869491	0.941296871347631	2.31064013116918	0.995565907338611	1.77930378278578
KIF3C	2.75266299765291	3.33513216347244	2.63171279837107	4.20588430814558	2.33609042153024	4.81050026378081	2.67731138324787	5.28743079335669	1.93444367284606	4.98806877902949	1.58990511554858	2.29959960710882	1.03221582936776	3.25288217641635	1.45379144718823	2.78947940764689	2.43434125147206	3.16562096684669	3.22490378108177	3.05802535631664	1.49475360594667	3.37086686557425	2.98782698226253	3.33676594079945	1.71069671883441	2.33528359617359	3.55742523761634	2.48561023522703	4.53470445282125	3.36627630186985	3.34914688827165	5.61735381363182	3.73192966629863	3.02806380619148	2.85494331890628	2.66757732035476	4.08310439051517	2.39867776175885	2.61840866282488	2.05447900755826	3.66172527234967	3.077273627055	3.15607601233451	4.00993550741958	2.88053470689837	3.70487759283633	3.68225301263264	2.57381644865338	4.18947602735313
LAIR1	2.75555468362754	2.36030882992279	2.53125265852762	2.02944570353305	4.07066167585451	1.40621905262582	2.160853538514	3.00649131949729	1.81687006172459	1.8321831095861	1.65381666920813	0.567320604071651	2.3838523129023	2.07642485896987	0.969583792344613	1.71578577641739	2.68475552045451	2.86693881633649	3.69907518616611	2.78009556870806	1.64238078558531	2.5205169217196	2.31911443818834	1.82562339689794	2.15185848518193	3.29907934466028	2.1279999679851	1.22003795171866	3.3781867013835	1.61540443986242	4.11661628602032	2.26597869065161	1.91355855416443	2.71651066331078	1.1422837124488	2.58769733621197	3.08162111865906	3.89952994235452	1.37611858412702	0.514570424721028	2.30445764611642	2.37729146734401	1.61543544754434	1.23799871212362	2.80310306589642	2.52315434577684	4.63405452408435	1.61479432788501	2.31791888511835
LCN2	9.12403216790944	9.41393939131307	11.627341696325	5.10885415279455	7.97180825406464	7.6128681044173	10.0082770786501	8.70821954518062	11.4179042448664	8.11203425158392	9.90170885536019	8.07169653860628	8.63085811428074	9.09959195095692	9.03826426446433	6.30524189508829	5.02368193090275	8.25336183247853	6.86983805874831	5.59669284199391	8.31870207668874	1.91127335794962	4.89070775953065	8.17858730467974	5.60118615602322	9.8425982305922	6.60556102685685	4.68456755505305	2.59641066264818	9.85999139569721	8.93301280474272	4.19833268999854	9.15372663534554	4.68620117615885	9.05543315347678	9.35878018187168	8.45539173224843	7.84708326691972	9.99993510924031	8.49260369255811	7.22148434386209	8.94319943275196	3.16987950170755	12.2174750790823	7.78867530705767	10.0099399776261	7.28382157559012	8.22495927661396	6.09754593642724
LHB	0.517018143608046	2.13718098380213	0.420997043765482	0.742263735137256	0.271963291655569	1.02859901164712	0.707906641614955	0.740782885512438	0.706573106755128	2.21918753854756	0.31197990376447	0.813447623481321	1.78047857122827	0.70371302591117	0.962281667886179	2.28725079990584	1.33456373440773	1.05060636035814	0.978807516886659	0.582123644413644	0.664667085021894	1.08101049064454	0.158430987106527	1.37282794638461	1.37458067040168	0.524691157893363	1.82276409021998	0	0.359954053664127	0.516182359360113	1.00179611194323	3.56973910783356	0.505277014144477	1.14268557332894	0.633397434317155	1.03036102572749	0	0.849565795137404	1.12866842759879	1.68209070988269	0.588875379958168	0.845224198120777	0.59944498315727	1.77908621960883	0.467472536238079	1.55295279919736	0.657148472753883	0.713629596246428	3.00401464383595
LIFR	0.95002407378311	0.994524942769892	1.30564139548942	3.17274838051668	1.74535116182621	4.10182845616888	1.39675348779629	1.86949001072824	0.930416789242569	1.40408552046062	0.189596696615268	0.869405551309619	0.275036998390122	0.438367487805804	0.383789410050846	0.652517898213012	1.0430689046115	1.32563191935216	2.89204668666895	0.726085713339836	1.47222342274037	5.22897444000888	4.63781307287566	2.10298028103959	5.37267526138159	2.67646568856872	5.32941962362763	2.59965338685377	2.49407193120757	0.954718040938607	1.58511598770656	1.15612116286011	3.1016566578294	3.43044228296559	0.484590537090949	1.37802781342646	2.66396922273053	2.99168744136934	1.0366127598952	2.35802197335168	3.63459296616167	1.23253399648352	0.912798727224351	2.87398092651041	0.626076133482837	0.910688704195707	1.40187801586838	0.86996122721202	1.37512464874343
LIMCH1	0.62093141049142	0.4025611126663	2.56115883601124	3.55158422796611	4.26717119322126	4.03384404837407	3.12262246823791	0.555300971062603	3.91597487994672	3.86311972497791	1.09054936893805	0.712729232064752	0.857036726956145	4.21181346719879	0.877239988493818	2.36474139875804	2.75463386529283	3.46885234792626	2.59870122251993	2.39649931041155	2.81980904141375	3.53062288491082	3.03499881850627	3.46722858869477	0.665150731873702	2.50443228470217	3.04551501299803	1.81095664594908	2.04339970315529	1.02525921930569	2.81841646921503	3.133653648684	5.26748509382351	2.16387254413418	2.39597955953579	1.89321579634754	5.71183123704008	4.7045419754252	1.48215640118934	1.32468102309308	2.05126058237601	1.37456360554632	0.950667671076879	3.27886475717133	1.1321795817097	1.4651443365743	1.89027111855747	0.866444241719923	2.31707114878675
LPAR1	2.89267924307998	3.08926380131826	4.2478629730093	2.3609363433721	1.92276936128041	3.63923270161764	3.45427495114267	5.27370598823716	2.11545792911818	3.42310279257048	0.779083997799295	2.20814764809245	3.45543521790245	3.35768146771905	1.70969224005275	2.14529120797647	3.90017011208804	4.01816918481534	4.31139553465197	3.96782040830721	2.92981964367912	3.41825035341155	4.47718713887726	3.24330345833991	2.99024305933076	3.81955521994311	4.5634910127795	3.91252743638079	4.40926852175392	2.54767360549635	4.10191013819824	1.80635821995003	4.6492710784442	1.75367486552337	2.65712980579696	3.2592039318448	3.36637470990279	4.49461139300226	3.41701104874763	3.67966589269782	4.22577446288978	3.22237538555275	3.64691954506314	5.37419689754769	3.13701984426518	3.90629453331465	3.1982672632662	2.1329169918915	3.68333712894928
LPCAT2	3.81303230592588	4.11019148980083	3.82251322297843	4.32467602627588	3.93702952711058	5.94704394277716	3.52739955291941	4.4347082379299	3.25985921637122	3.31421502365964	3.06159456115487	3.56205473346981	3.19439059226248	3.37066221772377	3.59214337896642	2.88405099141399	4.14467942345604	4.33887039846725	3.50138899822959	3.02382645872072	4.33532825442485	3.49128783368544	3.25564023822067	5.58008064143483	2.25919619686309	3.26634504959276	4.71255573707881	4.2976091090243	3.5039585159572	4.0189361291692	4.82780403469246	5.22841754822312	4.43670180019869	3.86577239467155	3.30784980172838	3.25254266531995	4.12112553406064	3.61680845686024	4.03257678058406	4.19303741544844	3.2203879796351	4.7134403226712	4.61346059483739	4.13698138851669	3.46495449244525	3.74443152530191	3.58754951142526	3.75068955208895	4.4997804683904
LPL	1.57360997987383	0.688781578565313	2.47700147596086	1.71880768963221	2.30093402754766	2.09639766456057	1.26435917821943	4.38876016652246	2.7369806374141	2.63422328732757	1.17295950220966	1.2059993322673	1.08593642408347	2.43576659104611	0.996122251078554	1.74473926082569	0.930538278909879	2.62414185201961	1.33697559524992	2.59067897955036	0.757004684600719	2.3777195697353	1.34708082480021	0.933860021374283	2.13275035990917	1.63698876094493	1.73695577699325	1.41516328726995	4.5679156346694	0.932497572812911	1.66705565753227	2.64051836489524	2.07378939443842	1.26244940698077	1.0050190712621	0.602892863211958	3.65224145102016	5.14229819416951	0.788618214883462	0.664564743071775	4.01334209016857	1.90958657746519	1.16207185809961	1.36927353407065	1.16056068890996	1.88886052783905	2.38237089969555	0.773110073946118	1.22096872850918
LRP1	4.4453363069203	4.76423551669106	6.55723841300605	6.16917866322137	6.41401825616628	6.03155661063958	5.83929246276908	6.10801919036042	6.04172971424638	6.74293751286114	4.65662911579858	4.61332647302365	4.85858797119892	4.87781680385085	5.07184143240566	4.82930593494887	5.23518398622308	4.97542279474148	6.29962253832823	5.91313416066414	5.26347680919283	5.07758312089392	5.34723099672008	6.86988119935657	4.43598163689983	6.21066862145861	5.78302328647329	5.0488980840157	7.17468150072719	5.79155607020475	7.00046410250061	6.24930644664565	6.89011421224712	4.8158959951609	4.98387447821409	4.05871028976657	6.27396663235549	5.89715512621954	4.62621552280488	2.92291099677256	6.17762973374465	5.52333937910093	3.81929661541132	5.47901654586515	6.40938901299179	5.88941595603289	6.07707538334856	5.41602576348849	5.44696085639155
LRRC17	1.37824619603868	0.793418262890653	1.42083557884606	0.610991960046502	1.1656663201816	2.26155610941171	0.95029711568049	0.75733853996274	0.417108435533514	2.10692763600958	0.345867922714365	0.215660967391461	0.550608914444993	1.97295510457335	1.4878703800654	2.50789542653899	2.1988591989509	1.93307410565985	0.579258272878392	3.1183163423361	0.724778733280994	0.788022071754554	2.8520982756912	0.449100247454763	0.572890307407532	2.81345669896172	1.82096752104517	2.39654366553003	2.73281193042101	1.01794190504893	4.13585616157399	4.25930617947565	2.01107139418383	0.687091785558774	1.97197118069027	2.13640542211827	3.56031456113219	2.76345092674208	0.807027141336598	1.09076469141733	0.723671350639115	0.355142336740611	2.45196786979073	3.09153472683835	2.39009492035726	2.36356449986129	3.31144541108257	0.494669668887584	1.52336896234212
LTBP3	2.59770941093829	2.9767913141339	3.65989666445736	3.74267637234617	3.44112819676384	4.58068215461179	3.26381670911893	3.38378985991965	2.9978975155179	4.56909094657271	1.55562031591653	2.81727278523948	2.80748954645589	3.55943281084326	4.81683922347661	3.5149289988873	3.17160618672851	5.23000342017091	4.76070394664127	6.02448393869504	3.38966737161953	4.62311943013306	4.80996801104928	4.75795554734181	5.10433933749177	4.55645826466563	5.22741830745997	3.70744167665717	3.90430506496997	2.67139169748913	4.63448029671985	4.17380309573565	5.21912009377792	4.64671167770632	4.53291420435589	3.70980526055639	5.69122923339536	4.78164996766514	3.9860707109456	3.64815544420965	4.61393466970997	2.83741082736122	2.47979119828666	5.08074170407736	2.58263539392669	4.61918380787721	4.19607316887729	1.9476976300077	2.24798382116612
MAN1A1	3.55329805910259	5.14037513297353	3.49429340064323	4.31371216666976	4.47836992653121	4.28915726116344	4.27891218035183	4.31994424535565	3.05088139474129	6.27679251780922	3.53497261682029	3.69843639101807	4.28951711587263	3.252379503738	2.38941920810345	4.08680132779448	5.70320154772164	4.15048842534526	5.05173617331132	4.47476614505345	4.98147224159126	3.78602470480965	3.41496268672696	5.2479800454776	1.97782477172194	4.33607090496048	4.14704180280959	3.5600488865048	5.84229878816811	4.88717489917737	6.67727303365813	5.97997465641601	3.94998821629096	3.68973987775805	3.15367374543062	4.65771655215682	4.8002099504967	4.92240480589903	3.26702746773859	4.26485635172375	4.47409678186785	5.89475553654492	4.60411534395152	4.27733965762172	5.34629300125787	4.46561995673582	5.93175090637595	5.17902742578293	5.60317506793835
MAP1A	1.30934500025343	1.06967008735962	1.30490007462994	1.62152075331965	1.76751136482461	3.03480960035941	1.29929467328159	2.11300255401139	0.786139610280435	2.48064531819836	0.43476325957803	0.770384193020538	0.827963822947076	1.1445712042486	1.54887796792907	1.04829816555641	1.61629903964393	3.58585504298377	2.53921076255772	2.65111094101341	0.483537332872325	1.47436172106045	2.06586227534528	0.934643431403018	0.4925352024532	2.33354984708258	1.77113454596122	2.10933691530678	4.04452632753087	0.573633836908112	3.05219954412872	4.04660784724398	4.0527858380636	1.15372975727288	1.40896194577997	2.0402695265829	4.01449837015803	2.99105794772247	0.751828425235712	0.21127990803296	1.53682371753733	2.08933784372437	1.58614999153875	1.9936333624333	2.24620707162934	2.62790016917873	3.19360131785616	1.0832011427825	2.26712696556709
MAPRE2	3.18194439794542	3.14192548101658	3.85616860450843	3.50233419883415	3.31404205093432	3.69298350963707	3.57283810623565	4.07886887160896	2.83482893787038	4.43953527448837	3.43441101993742	2.66645143804651	3.59503567278563	2.98583842845923	1.6229492135022	2.38846890748311	3.42260952174728	4.00280134269417	4.08681996724552	4.27360781314731	3.19109908677996	3.44781385008027	4.33146529738738	3.57648490292144	2.58855594533953	3.2569023902372	3.90319773306038	4.16021271895196	4.09531075072533	2.64304518413491	4.29863163865893	4.19275886248264	4.90067928805587	3.71475122070215	2.66694881550211	3.20896823579062	4.28473129677744	4.065133319227	2.64227705355064	3.11828618498095	3.83561298932566	3.71662194519785	3.12311165788102	3.84984987982924	4.14409233215676	3.65495514632464	4.4023127938031	3.8175202637463	3.49151083389286
MEF2C	1.55464187966033	0.731759624657496	1.57039619816827	1.15155420019496	2.45634416329163	2.07622326275203	2.12303178196535	1.2370022550218	0.735353783072019	1.61515042178107	0.793994877806597	1.04224290958487	1.04960749414241	1.02489542214617	1.05238692087781	1.00836462767645	1.4431611280195	1.8434602218572	2.57793859823557	3.94984995103913	1.75678494962307	1.94182043837194	1.91432623838647	1.29877494286956	1.11256877650105	3.5700493042371	2.61348039336485	2.03709671315914	2.72757907920949	1.06744144758483	2.68822066452518	3.35287380886349	5.64038298041394	2.46938389319218	3.1827811591496	2.90812707891689	6.17410346650982	4.05348861275738	1.79520696288781	0.369464991617413	1.25701288267964	2.33743108555855	2.22042674917026	1.15652790565396	1.71286802956561	2.07404786946628	2.91929458284558	1.19969919432096	2.68601693141089
MEG3	0.0890700184564601	0.680680534923096	1.17851635176888	0.780151613607039	0.768837691158957	4.33535532612872	0.591476037437719	2.19013424514119	0.256165154040988	3.09906062515078	1.0842697626601	0.146959035347917	0.439898876147899	0.940271488763608	0.851163586953364	0.730549516915563	1.45100461657754	1.53820927162426	0.338734522015613	2.64272844998712	0.221412341100446	0.167466378608147	0.657496914607413	0.540359177782866	0.136841827260146	0.922704899230848	0.417548563957765	0.565509749483484	0.444714555935209	0.397984509064644	0.972254607797254	1.08821990302386	0.907839221035453	0.379200504192165	0.873429213412263	0.887609623649327	1.69771651910884	3.48141182881629	0.70166869834484	0.372418283718983	0.442963585917783	1.23723297892004	0.69482355948242	0.741267801274979	0.896851584116538	2.78370320101574	1.14042311636992	1.3956306709096	1.16613628303863
MFGE8	4.7395371019539	4.88000474188178	4.95521839513975	6.58147850028514	5.91518679870185	5.8961116302695	4.94886875192239	5.4431756260826	4.77872936667688	6.95644130973514	4.47301168179983	4.10429125899754	3.77757546601728	5.22629607566852	4.95064765361379	4.23735467969835	6.80496807912593	5.58997703744897	6.76683840355804	6.47344232228982	4.16529359645265	6.50608115262768	5.4188130636817	6.25090097457633	5.11010523778939	4.63147482282903	5.78569713083786	4.72528523088837	5.86973006666039	4.7545752359672	6.07896382564438	6.62624017553701	6.23032176791224	4.69547810030492	4.94620394578707	5.30444886958636	5.53602354937254	5.43315500054484	4.86460557643658	5.31590533785042	5.32772848531891	5.52721713849399	6.0640425902995	4.95570976918035	4.80099797975022	6.19239135897712	5.8842879055637	5.07765622291978	6.67104220735797
MICAL2	3.49552015729199	4.28750943371865	2.77982078395203	3.19751025103121	2.91472698310211	4.13874576726287	2.86495958623183	6.12351687597295	2.86358119999829	5.95615194794654	2.56667724973196	2.21685574841373	1.32962393006075	2.67262996301802	1.82311978363397	1.84936999139749	3.69060528960671	3.40668483634329	3.48970295099254	4.34953911517866	1.88897572963058	3.68142768624958	4.21948983185395	2.55075469427948	1.6220917303368	2.65809142259269	4.44583838918859	2.79300092872214	3.79144784075529	2.78399466537509	4.5965171598458	6.06909450476885	4.1298320625556	2.98346427218086	1.88522359615264	3.74440763037673	3.73173569833536	3.03623349678415	1.36414370029912	1.86704862356055	3.29702849339798	4.4690349374837	4.28410632837388	4.39784313219893	3.88365836014872	4.22037251063928	5.64593868211734	3.45494929027157	4.8290819452059
MME	5.12902024481921	1.65392803987267	0.448758669423004	1.21161723334402	1.70529938623459	4.4230556345717	1.63038670760991	3.49017492687828	5.20722985061871	1.78984627577071	0.675775235031324	3.8512659295015	0.829315915432155	2.30264467429961	0.226134039240868	1.89627136763267	1.89674666916279	2.92641082396317	2.74761683228289	3.49172032295917	0.911715337403424	0.380235386658868	1.25374127984825	1.17071114938884	0.169613040348886	0.886785230605541	0.379793403508842	1.68382980443127	2.88033518927027	0.675009656223872	3.30526946219108	2.06683259586809	4.08441342027572	0.806090032254194	0.681529220035179	1.84095016662012	3.06715351150526	1.44964223801533	0.614147070451031	1.39988996692662	0.605714780888512	3.09343554583966	3.80211626153269	1.80238432730854	1.84155176672574	2.80469762777326	3.49526122779099	1.63344906432321	2.30538923278938
MMP1	8.1962551338781	11.9002354678706	4.64847010766429	7.65555940901563	8.73940208474117	8.30083700362291	5.57576038907804	10.0632784002718	6.84042690799337	12.1400180221131	4.32668004966338	6.35556469776279	6.5442968906839	9.74976994890367	4.45822393642602	11.9116025333315	9.62239263342657	8.44185721965637	11.016834558179	11.0581480621375	7.17872168065604	4.10039375254912	7.52164034383187	9.63006247871308	4.17144604570795	6.49406579304219	7.03921674256475	5.72188286092602	9.51753070705557	8.24325309518208	11.4953912450257	9.14569420819829	6.46683799828249	3.76583437819317	8.12760568027853	10.1100848158067	6.60623255445279	7.00019360655965	5.84651712605309	8.91701461320851	3.53740464635017	10.5803841536029	12.7601587752578	8.43096836224001	10.5753942853373	7.83817403305624	11.9077370847734	10.1071793140761	12.0819656703443
MMP10	4.06340104983093	11.785982960744	2.71970720453196	5.59546877080804	6.86823121613587	4.86544166623521	1.64698365973435	8.85055639959802	4.85276581165124	11.2981975035488	1.14853386897973	4.74952222687519	2.36296966480016	6.22711612319359	8.54428200179823	7.53053932079998	6.03953525175315	4.24612067980179	9.18791453032389	3.96473094201531	3.59954981758613	3.29712859554469	4.47292661427666	7.78434545551663	2.81635029666456	2.75953384957904	6.09129924601726	1.57848187602491	6.71281928494096	7.12645571443127	8.44146889775653	9.75714463002312	2.6122907964798	0.818495009511471	3.45816342810451	8.77007604239891	1.47221479692531	2.82128160296681	3.63602857792943	6.50702692142752	1.75606315958002	9.02502482880189	8.93572907200372	7.66104265918267	7.0363056381968	2.02875873440874	10.2515906517555	9.05288960633323	10.1275743949748
MMP11	3.09045783052323	3.58098701036784	4.79929471007771	3.99281129706367	5.41312001755735	9.08615840497847	4.21017007403737	3.38505997117013	0.741222484994163	5.38937638691789	3.19130965250457	1.2364976070977	2.88947682616185	4.34383889092816	2.31081756695805	6.72211575419081	6.70969590875852	5.5345676065385	4.27511463288201	7.96017578875171	3.45285176043227	3.56933336159242	7.04276263529797	4.51358066768644	3.06554386811614	5.12251073762028	5.9397947707418	6.47862377893864	6.13237167476154	4.37958499690951	7.66969684628507	7.8841077006026	6.95925690884103	3.80047287001318	4.66349736702764	3.33236239167163	7.08095817995298	6.09600571270046	5.124467399948	3.24189609951931	3.96166430662856	3.878433199366	7.26644680565298	4.66091607956625	4.99339654924339	6.88073360121982	6.73685143491264	3.9141977894537	4.87482843207262
MMP2	7.29880087302161	7.15719103849521	6.44963111819068	6.00240074551187	6.16072267089022	8.38101902313736	6.60024643370112	7.16237409087002	6.30204977124629	8.14207403268616	4.45006319937025	4.93833454870736	5.54209448679874	7.6205408955833	4.51442482993353	6.85452523039494	7.32818587720002	8.20700317294179	7.34186811767962	9.27677638927235	5.95776776780097	4.88144933617567	6.4441782004407	8.00156493795727	3.78925847281104	6.83875077867195	6.88264774361512	7.38427871482453	8.66784375430938	5.74517391560152	9.97469173244718	8.24444114826114	8.23375263758271	4.89507418869512	5.20755950740322	6.7221603003852	7.86358396745089	7.0355706653229	6.27727269491403	4.65584802298134	4.87197104154663	7.8063566506949	6.75885564080077	6.67539543517088	7.31947732003018	9.14369220952492	8.74255333122	5.9537554470947	7.01975608113015
MMP3	7.50281735664431	8.22600707221272	3.16193275785803	7.75540422070444	7.78716731602127	4.82632727667642	4.17623644729601	7.09048788903938	4.60084063929096	9.64789090394394	3.6847102880315	4.33091272585946	4.82317635855931	8.49770421164867	1.16927686396461	9.35618195664047	6.96452454005511	5.13719262555056	8.42204882893209	7.38372061667106	4.99281877580633	1.14153842073363	2.49319714634233	7.14147727154296	2.7739316677329	5.05777474051899	3.8870585160713	1.92738393945809	8.95190484007119	5.99823617236905	8.04239481318196	5.29775185044694	4.38158958494869	1.27921645909341	6.73651668298817	7.69728139939135	5.55227391190383	4.16597310425421	4.91547511049685	4.91681824057093	0.498200022199409	8.7912880179104	10.3274172683148	1.85696360194277	8.16110197687519	3.72467854809967	9.92397516587615	6.65891631320374	8.84317805115015
MMP7	2.89766575067613	1.52830910648842	3.78790729273107	1.11417931730261	3.36156623509952	5.83103028518511	1.89011164521885	4.3887157793263	4.40294949710388	1.77663923483746	2.16299185193065	1.26941397858425	1.80403605259825	6.34598302222266	5.98769689816238	4.42476311145892	3.18662314909601	4.67711571354281	6.18411874062535	5.99029264140898	2.46937887481387	4.32529745010768	4.29107343024741	8.53747314375102	3.00229991385295	4.74959882109235	6.57809957009055	1.4165503837163	6.25803222649804	2.74489573448553	5.31447168361739	7.4497413150887	5.728988896547	4.36737404678771	3.44549005386787	2.78285483982429	4.85014485861883	7.36030039934788	5.25633854905734	3.40107019777706	4.16450948399072	0.767214773969271	2.12256029292047	6.74237295581379	0.973391399302299	6.07081390402388	1.5249918250321	1.60779497788517	3.38237338322238
MMP9	6.45102015399841	7.61257993013582	5.64143382655212	6.40046146116369	7.85178485309834	6.47136489848575	5.62178867360721	10.6009270773666	6.39573434262508	10.6495910328766	3.670366253507	5.07996898736377	4.09495468562033	8.05457343524983	3.11500091633738	7.98198100778261	5.08639949916431	7.95855012314922	8.7114963785814	6.00095831200319	4.96132612458744	6.95777939651801	6.85395376142319	4.90897357920019	6.99111298531091	6.35190727341489	8.72807032124992	3.3098174435059	8.94981105500314	4.81973318656309	6.16721319419587	8.50598330575589	6.8537552694692	6.04130144652602	4.38710164593689	5.88121051819192	4.68224302365555	8.55567116516145	4.02885696435605	3.26682262357403	6.86484175720106	6.10079258354977	5.49585215975136	7.62280970090363	7.16362791282559	7.46145129741587	8.49442684453101	6.30535666514372	7.83762977459221
MPEG1	3.99067611942879	3.23583981580173	3.30713935745401	4.46778169895161	4.88131182137886	1.90675047043182	3.73967898557884	3.96213653685144	2.76406547916514	1.43381647214317	2.02633872044842	0.972791531051339	2.86807022397225	2.35615574045796	1.1538442701847	1.83170245103716	4.03410209941633	4.10113084584706	4.39812870453411	3.58016379773695	3.70042547734047	4.45569597084336	3.51299981628315	3.28016365424996	3.43241995013528	5.07691937319355	3.63073126178986	2.92372178693408	4.20282678690716	2.62051335863033	5.39513930118543	2.78580751880125	2.93958185416188	4.00878683484693	2.61751971448279	4.61978936318272	4.46855505366246	4.32211017630153	2.76642221195364	1.7803495586784	4.03684620617254	4.96327465683858	2.72968473412499	1.57096721644628	4.80415744039648	3.46599814297737	5.07108743938422	3.26648484866208	4.01595867097702
MXRA8	3.95615356842648	4.15872390461318	4.78041529920022	4.39390272739498	4.26218312985534	7.10812909558393	4.08646722936242	4.29476381166248	3.46180198175986	5.5256544029394	4.04557069432672	2.8017440893668	3.76697900636425	5.17858510106622	3.59547004121335	5.46001737018957	5.54223612165821	5.95654429755351	4.10666442120614	7.28620516066293	3.02224604376077	3.9723267685624	5.74284279978971	3.32196966091294	2.91859863862429	4.72484541051771	5.24055039694758	5.38479901552294	5.90924112091564	3.17905949980024	6.5899259955586	5.68190019384431	5.99375326952156	3.37503433343885	3.77915617924332	4.05640099262075	5.74562787726767	5.25529917768259	4.54208253840872	2.7129769396569	3.00960915061857	4.24027846739514	4.53244357308491	6.87032131635066	4.39176878889561	7.0072978219212	5.77057424756512	3.33019299018026	4.29020041494868
MYH6	0.000497963827817305	0.000497963827817305	0.0771125514798413	0.000497963827817305	0.444839579602631	0.143023215307572	0.0366396113973585	0.01153133287796	0.00858985180930433	0.0213516083969815	0.0375521086917419	0.000497963827817305	0.0257359631864736	0.000497963827817305	0.0222095382585591	0.0131823122488539	0.000497963827817305	0.000497963827817305	0.0321348391333673	0.000497963827817305	0.0139673090742839	0.000497963827817305	0.000497963827817305	0.000497963827817305	0.0145362872325701	2.33607369873125	0.000497963827817305	0.0432821289532359	0.0331021875847649	0.000497963827817305	0.171481469520972	1.3948135207988	1.76792100514431	0.147329213032263	0.931402944752606	0.691684459784327	3.36945621227416	2.74487277547345	0.0731990546670193	0.0256843885367428	0.112654478233209	0.000497963827817305	0.0123712773477216	0.128361759157446	0.000497963827817305	0.0135305779941544	0.0334731496601887	0.0249383709203386	0.719991461363172
MYL2	0.0140324194275481	0.116902399024141	2.65062553156922	0.0140324194275481	4.73537208480314	3.12447782904334	0.179036225826517	0.464278534710208	0.0140324194275481	1.04232747934617	0.0140324194275481	0.0140324194275481	0.185790932199939	0.579979823774446	0.0140324194275481	0.643828920255591	1.07339868315779	0.0140324194275481	3.41237285463131	0.0140324194275481	0.0140324194275481	0.0688256911909875	1.27973288248418	0.616690390841176	0.0140324194275481	9.15235285622492	0.0789368479133175	0.26698091781129	3.99491114591328	0.0723766545802795	3.11016076198241	7.19343383962067	9.59046589117212	2.76221020450089	6.92321038062054	6.73152525392601	10.537962811737	9.98280602569004	3.46921021370759	0.0734890027577646	0.0820839592076257	0.119855844497838	2.77397582707678	0.27852792936337	0.0661049316422515	2.21840971671225	1.71427223025499	1.85924090552026	5.41334329677181
NCAM1	0.270726248458473	1.43076746838863	0.187573991702465	0.384930946142394	1.13633867579188	1.74781364332562	0.205410668043472	0.368899679008367	0.236149400917923	0.394310079816768	0.0379344303039439	0.077882177887536	0.323442792992438	0.134508754091292	0.347671318598533	0.140885775507296	0.303471878041857	0.341181870105897	0.948536423639739	0.417816286800894	0.135298987830541	0.390299361810189	0.496425410758896	0.282133708674031	0.253109533202356	2.01818839091745	0.255886155233549	0.26481481190631	1.37332858940633	0.126792786351402	1.10620469016493	3.44408436002073	3.92005162016614	0.507594327842661	1.8702807471981	2.43655525860969	4.17888026129415	2.0621314174205	0.311962619983925	1.05127010139059	0.228817905662525	0.395305318510387	0.830339741217097	3.6209179624873	0.217022342744462	0.448192981020866	1.50901108013873	0.739468442810816	2.38645772210978
NES	3.89991613509503	2.85366029605504	6.05758450005667	3.3769054848621	3.54579584814201	7.08970270545004	5.27476309071706	4.80659784419335	4.331648463089	4.07444739560481	4.54796221702189	3.53262286296728	2.26333191104224	3.45651357108925	7.21585657819299	4.13553409983573	3.81872864283916	4.36453575144919	5.9848521964528	4.50182656740033	2.35656646959157	5.32928506126537	4.62029480849309	2.92292474775026	3.25490718733776	5.43882999514753	3.93835489042779	3.35906525066204	4.96606334582097	2.31709431693951	4.96235357960302	7.2588549648201	7.50465709629499	4.55813530074339	4.79776432265776	5.0050563879809	7.06835763685568	5.32770780033939	4.34213638192844	2.4403557364794	3.04634963510072	3.98679390013926	3.92420013390061	3.38543761644497	3.87084764183458	8.00617885331832	7.50405358164478	3.20531922267949	4.92925154480157
NFATC4	2.02363199182665	1.76955950192833	2.526750845562	1.90404045873785	1.72570229480361	3.58608979250053	2.03917160287561	1.86313472223159	1.60625871082956	3.04246313155735	1.2011439520937	1.05107366557999	1.46907186742178	3.10318699967758	2.69599938940728	2.96397712211116	2.57928820859758	2.98284285046236	2.16917101346806	4.06336245455864	0.893604617628744	3.87523429077264	2.28700622151965	1.72558283189632	2.52184014301457	2.68937701716163	2.85917877105364	2.31652603307128	3.1786499813908	1.09203047894977	3.31279985154775	3.4087670243134	3.52269784326445	1.09587822338604	1.8331829424102	2.30400813043984	3.11062144131406	2.32141387343495	2.84308677344627	0.788056705762069	1.21895150599692	2.48870046433341	2.39224489845782	2.31144920936929	2.35839692691758	3.28570134436173	3.35910936400719	1.69570019771698	2.40823230312202
NGF	0.299043391396536	3.10638252999227	0.578991965550816	2.49218529659648	0.433366396880962	2.20987694082107	2.44224670642539	3.14482447041137	0.560259063693933	5.46908183055541	2.1253373238036	1.37426322191038	0	2.69793448912869	0.633083815147319	3.16557229046383	2.72306183485415	4.72793811186166	0.802535527146827	1.35660834183743	0.594490926244552	0.419208278967695	0.484788590386428	3.27767916203475	0.432292698319384	0.581157683865412	0.291445875705355	0.442507841265409	5.11134966999857	2.45318781694619	0.793401066233146	4.49698515338094	1.67578341977375	1.61368040777611	1.43027884572161	1.25577127966699	1.5819794737322	0.835062357976462	0.703387952998415	5.40842686111116	0.305423814674504	2.11801981502336	4.89942601237399	1.79107236465842	1.98824351369784	0.464272389676962	1.36284446215956	2.91177204507469	5.00549581479265
NOX4	1.38809672852479	1.15452931032047	1.23395300819537	0.745761714506981	1.18532179415271	2.16495194288175	1.14749614694304	1.1487762382905	0.603460667974085	1.75812234147146	0.527055820227372	0.461309181978995	0.830363810476994	2.02832150170758	1.64784980123446	1.70970821836088	1.43069460512433	1.87083643802846	0.87635580910666	2.77221255738915	0.709530498334588	1.0898296260622	2.48473194412391	1.04624430459879	0.558860816572565	1.52419933782604	1.6142409594018	1.40899216837765	2.07578153873277	0.80280001451483	2.51408930192522	2.78718801178172	2.10800597627965	1.10324856494576	1.12399444994192	1.06872831951396	2.37561902568577	1.84231707855101	0.739607737943106	0.979493299082273	0.624229062289304	1.63505427015765	1.93330983581727	2.71048693105946	1.37696811637884	2.03384054861132	2.22871057203309	0.945857561129783	1.75711253525867
NPR2	1.57144420708156	0.71038872556239	1.60139608551237	3.83869770261015	1.39056817370046	3.62246838804446	1.28699446732329	1.79614423697062	1.1112487835572	5.14854535720848	1.67978718413955	1.88971051085071	0.550331155391484	1.77311283420886	0.799302423816364	2.39875658876005	1.47950126389856	1.7790789831365	2.41553505121027	3.01164797465656	0.829961271566706	0.698629707772718	1.69043352147149	1.02051859413143	0.562285954806109	1.4597180633468	1.98921511439571	1.45414323225244	4.80375358171203	1.10946311079152	2.86839042712487	4.85314332327894	3.10331422714031	1.15412673521375	0.981627158675739	1.25379816228639	3.15804791221092	2.85444593385753	1.13645145666136	3.09994429029451	1.02817868239229	1.89255161714358	1.99935186745145	1.93856296349745	2.02742042013761	2.65390281177156	2.22067299407619	0.92631785132877	1.92555768723502
NR4A1	3.18773592406532	5.28889185415587	6.45853585734346	2.34599956042462	6.02441280764066	5.6785820506461	4.02009930742463	3.46757332986987	3.91923218380039	4.0999451081593	2.41072038473143	4.85501718068912	3.52554280792139	2.61479960801753	2.09008915989783	3.95242363090553	1.95012414027771	3.45236855076228	3.49920864400291	4.45718000321785	3.61453715214775	7.52613409716936	6.31024402202185	4.94534355686135	1.63024979873501	5.5606537171714	5.28208991329894	2.99727313603954	2.76652636791953	3.88880257007476	3.22417603440302	3.17188862540371	6.05699298524147	2.94965309904383	3.99787883316415	3.37496700517769	3.68888014004547	3.54593273116068	2.99528774800655	1.96829182986418	5.86064007987906	3.89304966331177	2.55785170869097	3.87858453798837	4.48558351518455	1.80946028126409	2.5515620954094	3.64886128580767	3.55604905921778
NREP	3.71456050239432	3.86414346994185	4.29272933860152	5.09187072607351	3.52104799302822	5.82329922358567	3.17028956653841	3.27723346780525	2.22889968075364	4.91477785619912	2.02149750282403	2.93367267702364	2.89304474272798	4.23027821297593	1.89283818950862	3.73025829071285	4.57473173858341	3.90524809763706	4.53143280267216	5.48868819254418	3.8587942295942	3.0749693742361	5.40518773858932	4.30368476065125	1.99787846155258	3.43676299927532	4.14252765794135	6.53671771748245	4.54854016280087	3.42480147551927	4.61947145911108	3.51969163169785	4.32770671117195	2.6822325382572	2.84156191927124	3.70623239509735	4.18569883716381	3.51464535239358	4.37069437314963	2.82352136080812	3.71795880316008	3.89643203479269	4.14061667425924	3.27784682227642	3.87079466320443	4.3595316511668	4.94207280756724	2.65059261357618	4.77560089068328
NTN1	3.11614836528844	3.72417809916971	3.58511736022992	2.72297034527115	3.48071934135935	4.54886805062877	4.11210523828101	3.14397596961423	2.82044151558205	3.16593936987171	1.39489803420402	1.70653606360499	3.18244905074859	3.33152153448094	3.50266447575888	1.9277975748877	3.31039345753365	3.15211175856134	5.16140573000314	5.22408531571273	3.84376153783828	5.73176398159686	5.89169778164228	3.21229280165542	5.57291725412482	5.31852713693655	6.66281243677861	3.69541975127741	4.39396838800561	3.53973022303359	5.57801970726086	4.70323058936264	4.22001690817158	5.01642666859667	4.1652285769149	3.43832645790418	5.74490508436389	4.0555539473587	3.89125263802408	2.43512333303485	6.24053204544347	3.45493381421028	2.8319155659955	3.94760062431983	3.98053624190201	4.36112347218604	4.88509363840409	3.24732426422702	3.03195168409526
OGDHL	0.557873859383576	0.0335720914902612	1.3738855387419	1.36719491049629	0.990065201600377	2.77932003269756	1.81668302093361	0.792033314551249	0.587871870427137	0.258168171551702	1.11537301461109	1.57212425140788	0.870244450797372	0.38670097781577	0.0211565816773857	0.643403212647119	0.246791305514445	0.305721077551882	0.462284813766542	3.97570143314075	0.844053884861607	2.33716062887649	0.360577591290877	2.16691061447545	2.59253368644947	1.79383785396051	3.00146479494234	0.0688660709196049	0.0812678864431684	2.3611409656002	0.202655251676141	0.157729473627073	2.42132267019441	0.436910467965039	0.280606063629435	0.949733853891329	0.31027300384171	0.831420498508321	3.08166885129622	0.922233373811901	0.314264991361824	1.9107630522192	0.0862347065591451	1.29678648830401	0.0335028182120193	1.02346013700322	0.0211565816773857	2.71796263807951	0.26090738258621
P4HA2	6.23698801024303	5.37554901820161	5.11801636788686	6.29297947910006	5.0621646542228	6.15946158307052	4.43986786371097	5.58643127718941	4.15285230561212	6.00629943575815	2.84628505543201	4.57847878788564	3.5199915926715	4.73061433782629	2.25601354231898	5.1880085120255	5.43635733534185	4.99557604618527	6.0099006578214	4.76925375059045	4.84075855884358	4.98359175185587	4.29539202951024	6.91348905243363	5.88866565137227	3.98321071398418	5.06632466932149	3.94580390946419	6.05218243003256	5.31690097719045	6.14051948374236	6.66435286450269	5.26507053976987	3.4410057161912	3.77491728903601	4.82746035342343	5.57687176503234	4.15668374132907	3.79568064588175	4.59852089514014	4.95220873580484	4.75416400884511	5.47908006954101	5.4087109116745	6.06121218847658	5.26458183569564	5.35240193314957	5.38910107863055	6.48183138817684
PCDHGC3	3.59121572835847	0.62864889788775	3.92778067390735	4.35380301091272	5.2025437907105	5.07494183385159	4.90372347593702	4.93913881241484	5.24790572001313	5.30921951548611	2.18060247349397	3.80610470719221	1.16510164425274	2.87797100797644	2.07172040033308	1.3225967251202	4.89610924091272	3.59556332766995	5.22326983792821	2.80441969172562	4.04522060966997	0.86229961734091	3.45436421696634	5.2499146844437	0.749353561792522	2.30374149542853	5.30846720274621	3.01637547852373	4.82548602912279	5.69047192689436	5.12349906628373	5.49744495072042	4.42664820313526	2.74369488089719	3.98605822965839	4.00183096919484	4.70190612545306	3.58886349410868	2.05484832010958	2.72779242373705	2.74793819520049	5.21785154087445	4.59935178902771	3.32332694729371	1.88831897260059	3.35249830522983	3.25788254635214	5.35476588855137	4.82393749690866
PCP4L1	2.46896006155359	0.171904999211444	5.04821366599753	3.77423955789816	2.04883645267095	5.92314072739647	3.14687097441889	0.458621914241604	4.13501466606289	0.288416664703119	2.11282172115054	5.18325037190053	5.51710923438099	0.399136063181396	4.85765329010054	0.338372369279222	1.57197727395255	0.6115417636291	4.48770582210104	0.65259414915636	4.20673507851443	4.97056226081691	4.58142856217429	3.60115005977422	3.9778203294295	5.40954927953197	5.96859928791998	3.53707280416519	1.00226467883491	3.87887382031623	4.0691791249449	0.257775614183465	2.55177583143629	1.29303428549849	0.513849012911425	3.6458426911275	4.44240788845817	1.21384158489847	4.38765665152257	2.64173807785532	5.20359597815332	2.71443003932291	0.131730888429999	4.42985607722904	0.496159160987365	2.07706117023856	0.10110406952041	3.22632948194305	0.641931766029825
PDE4A	3.03412290733175	2.07941605221484	3.06475227294775	3.67146296106277	3.10565475711186	4.25875792193331	3.23500354031772	3.45817528812263	2.02547361784185	3.11615261705797	1.40420108216651	2.51622261425234	1.34135285910373	2.40170807400032	2.32520419874537	2.64419823262609	2.55024466166934	2.8041417020304	4.57206166005137	4.11379330616958	2.21607485649797	3.24717168646029	3.12361118521197	2.35028668799177	3.13868735276827	2.51765080569284	3.80180131298275	1.85276208495068	3.65596019354132	1.75769254845334	3.21234914935581	2.46371122460344	2.77205116336942	3.3417782144621	1.95159135031576	2.25405652187108	4.30223424472758	3.54170131535225	2.1765199982374	2.08657997519611	2.38178154472315	2.25605723426003	1.47767991986062	3.15309577625928	2.45169720670622	3.53921474466577	2.97029669350867	1.73678261909116	2.31728200750045
PDE4DIP	1.90955565602811	1.43757437872273	1.83618642535674	2.19913591733842	2.70513957578126	3.1374510115729	1.53418493420515	3.06302904337297	1.46800655104725	2.3017785610781	0.570940780428602	1.62113447134912	1.15896116038448	1.60886481853266	1.80224882008569	1.64187344291525	2.55248591332984	1.94529312569418	2.38931873034768	3.21824492687324	1.51802268232899	4.03795647025444	3.83052439361967	2.29911450890459	3.6806796513269	3.27357477323623	3.95554707304605	2.90080724256046	2.13806916227488	1.23398673444157	2.71125910791791	3.30756328049005	4.85265399328121	3.47778257496757	2.31744981000511	2.22406395948095	6.02474411277183	4.51483857700238	1.83515843154812	1.16284204288474	3.03109920245808	1.95175056120334	1.76639190751692	1.52833877726272	2.28163575290212	2.12148567510005	3.03544555049856	1.19408629272542	2.83163687631239
PDE7B	0.81333652366951	0.426929676773032	0.858480781348175	1.05920938890004	1.42731263615815	0.95062030784677	1.01637885128463	1.43801688544759	0.482848125509393	1.75091338299731	0.455408968964836	0.419891313421039	0.31703796628707	1.10275934155558	0.505894289242919	1.12693331996422	0.90857004055514	1.39844177509438	0.63556870054027	2.12554710167303	0.616643125374099	0.697283150410076	0.90955048595472	0.637100645988379	0.503548519464914	1.25482089256031	1.27524569939638	1.36966547249159	1.26731388759911	0.333266132551687	1.5372972516807	0.837696755359658	1.73186790063003	1.16770347151096	0.997640002728057	1.02175666023295	1.66211740611598	1.79991092031106	1.01326652569047	0.2011672958779	0.581464883942347	1.64456649451752	1.55184093125711	1.23609503638951	1.23069498731518	1.02293871989726	2.5312952556993	0.877177827339032	1.20338254158699
PECAM1	5.11837651517501	3.73088553824705	4.21397331650193	4.3023668326583	5.10683493323187	3.80051961769162	4.99250835945374	5.03353374234739	3.51589732369222	5.28565793469334	2.80471079681627	4.08833878280753	3.82240303606707	4.31198143759065	4.63001408829165	3.30341607726839	4.13343899774827	5.40187905981162	4.38767355043089	6.20040239313136	4.34012608692895	5.02328097548615	4.78931749922567	4.02565855886743	4.3254385682898	5.34215208649646	5.49143913961602	4.69129054800616	5.69818133177866	4.18749801904159	6.34097248311235	4.99545200083629	5.57682527904089	4.938865017772	4.05127582900425	4.51527813030322	5.55389154094047	5.82824602221394	5.37346393402471	2.13583525393583	4.17945062581173	5.74691050622965	3.99053436151355	3.21510150896821	5.06746819738375	4.83241308979882	5.86421813472539	3.78236440541841	4.34571646845494
PGM2L1	1.6986793896183	2.01647442611939	1.67725501826921	1.9884318082954	2.10623132327168	3.8818603497333	1.389177132169	4.05739970786129	0.697325813149209	3.25227432903505	0.499759328183735	1.1579569955885	0.945095779149214	1.3241665220066	2.00183174290765	1.23353561215807	1.60157153886139	1.75511576398102	5.02080936855181	2.25383401263944	3.36357916614249	2.02156034201239	2.54823327459924	2.0927572450643	0.994424046162187	2.01669649751091	2.51530881404524	3.75330837227466	3.0204410122257	1.98349637196245	3.0676067218355	5.03438546785308	4.74534488601469	2.36971056943588	1.37818783485755	1.88055489806239	2.56791978312719	2.18589662500394	1.35739593798046	3.21464465811387	2.29715476962118	2.07482268410349	2.27344909727798	2.1332019676466	1.79800611069561	2.65033719113778	3.20623323040381	1.07209384130979	2.66372922307346
PHLDB1	2.3486884108825	2.68567033889136	1.59974094391314	3.71148460719492	2.00672145257988	3.61715773971403	1.82133133658681	3.41546870197403	1.15560676086673	4.15925608410732	1.00178360495109	0.931566021649344	0.69430613828127	2.54151888439395	1.01155087540214	1.4227244232827	2.9211128518252	2.36928290578393	2.49420976760294	3.36661783520121	1.55164046447973	2.462584661332	2.53812750266648	2.52975484892393	1.33737902914482	2.08460849155267	2.66402259081087	1.5607200826468	2.83752125838452	1.6163362031493	3.11762428918621	4.03381698703636	2.619568596614	1.56235619634481	2.04699928094602	2.49276167918751	3.28447611949703	2.45019888282697	1.44640541484391	1.1044706739802	3.38588142586003	2.51242365464594	2.08617047801624	2.64556921539032	2.7570339347414	2.47697579723597	3.87558023450813	1.77556990630503	3.30598682715236
PLAU	5.3777304489701	9.66445277988756	7.0064795874523	7.76039382046324	7.71861584661436	8.24350774413957	6.41651783813062	9.40095866975907	7.97444836272661	11.0975087415707	5.08621653399594	5.30991424500017	6.9009194623371	7.99042020168109	7.19597859862987	7.51242419661907	7.1578917981852	9.13226751098956	10.039379196414	8.23141339537897	5.89203879250993	6.35066174859358	7.37313494210044	8.57915534935653	5.8168005810716	6.22661287855875	7.5571739413027	5.95660534280241	8.80205702372005	7.4632884360933	7.93175245662988	9.45993908573609	7.48955326940098	7.67501314305237	6.00370892737603	9.55841065301284	8.18745418292112	5.16329140532979	5.02695527998504	8.47032103417681	7.47892514640125	8.46807642187467	8.85263945585225	7.62494238053439	6.84949369463507	8.68356346372957	8.93753925675548	8.32786362800475	9.75700917640642
PLCB1	1.05432493110663	0.937529242130889	0.884664378250209	1.74283978880858	1.9090893737805	2.73847865042429	1.15944631181658	1.77997840200613	1.86402555754672	2.82820547534683	0.741116628217575	2.85999922755542	0.752000680278056	1.03006440077657	0.315724422627382	1.02910818580859	0.971574964026187	2.86200685113153	1.61627495514533	1.86152140197838	0.453957221014619	1.69117637823641	1.34123135233569	1.22964433333855	0.991120153677047	0.616960229848997	0.593955249208806	1.4775729961195	1.39949750963685	1.49205273141765	1.4764987432676	0.708176932331446	3.67170311780002	1.20625812451494	0.39451810841609	0.631861493802505	2.54621059705182	1.38927458651042	1.15460923483618	1.67251659376541	2.86281768019962	1.23894922886323	1.25626974009481	1.23100902495151	0.975792352279749	2.34435520561275	1.75732679964525	1.46264159094699	1.15610260065806
PLEC	7.25819572911363	7.67778035658776	7.1575827525316	7.90189442190209	7.82162626881259	8.08281706943149	7.80602579778431	8.99131841380889	7.54058502578413	9.79056340869789	5.17447239120705	7.10298711562925	5.61729358461373	7.16631509698481	5.81518076518725	7.77917624869644	8.96720222324755	7.63710285102962	6.68559394400629	6.58916391967827	7.1195510639595	7.40159232029227	6.79165309363268	7.44281120503969	5.33668126226146	6.27300328323898	7.67155055682197	6.51916549730195	8.23141590015813	7.38588419318641	8.38404351915426	9.32059324090123	7.80673665975726	6.20413412682525	6.55591031484281	7.4022050943125	7.17895364796644	7.57101611548257	6.28201483191058	5.32038069457022	7.18282041111857	8.81940789269223	5.87008254922779	8.20460488877138	8.1313718622056	7.23839422733143	8.57692095344289	7.55563389995441	8.95499741592918
PLXDC2	3.61539076510919	3.82045832466401	4.05796227678889	1.67855611906752	4.82427547355901	4.44267119644574	3.52669582804838	2.937218885604	4.0148417460373	4.06990879637128	2.0850375468243	3.15144224933178	3.16470624740085	3.98836070209214	2.84305786410585	3.35909564975352	4.91981509303312	4.088380165598	4.09794323666547	4.06719008519025	3.38206985125872	2.00532784791833	3.43555863772058	4.39481365448	0.989058542962476	3.07150332275718	4.29165410454115	2.51342091573674	4.23305035356305	4.33036717331141	4.82513325483867	4.55088577926648	4.35330893826277	2.09314701744236	2.85699368894893	1.60232061843513	4.38772754971032	3.98274825007425	2.16483641161428	3.24570592749702	2.87888597103022	5.14105892287929	4.88868960544062	3.20621778750646	3.46305299111181	4.75415716580078	3.65770672367068	1.42298614938634	4.22216984268138
PLXND1	4.18229007596713	3.74329723452411	5.00754750980493	4.09119292925859	4.77594761503188	4.97077769895389	4.9346256480457	4.64346758618029	3.20680890097441	4.52163122140423	2.55830002452372	3.4508608468564	3.13516699479009	4.04979509119471	3.82021001306196	3.45387356371299	4.11931301830937	4.70556723808635	5.38452172365851	5.59676758643256	3.02606918674228	4.09705263561125	4.17034067643091	3.69871763695261	3.91388177388409	4.18604539111386	5.34439358375593	3.64540106139114	5.80102838225417	4.16715618950695	5.26751858007199	4.44945388296528	4.24146465060535	4.89116413820648	3.84997513274994	3.60489095802178	5.47334199991028	5.94970630405359	3.96599581985196	1.62982912416022	4.25449565961754	4.57567072207197	3.11939753844232	3.84737183490526	4.30514070127015	4.84215931508929	5.87750068134432	3.29511735378812	4.14962612519327
PMP22	5.16637329655187	5.01802158457797	4.634695251962	5.15520265685658	4.97454913714643	6.17182979897884	4.9673236463366	5.85139019366053	3.81143936483531	5.94565391090021	3.90699811051431	3.53484252258646	4.18650196232448	5.21374105515675	3.93756617560603	4.75268429861006	4.91964687048999	6.27730044423776	5.13532906686319	6.56612509097987	3.5808763400424	4.1303985297556	5.25827009149787	6.10180363215336	3.59766522706511	4.98597719351758	4.7319905907988	4.79047980219083	5.98849226355364	3.66738046080969	6.46960867704968	7.25252537318531	5.6204051645222	3.96624881053041	4.85753983524063	4.85272668907599	6.12292561462411	5.82988882508919	4.28666137832623	6.90073539585547	3.97744356052773	5.26784133006313	5.39108862714163	5.95395860417528	4.9190757811239	5.53448817106408	5.62758952839523	3.81916099946817	5.26603137271303
POSTN	4.68310655431906	5.18453969193299	5.38312278713569	5.52996050392525	5.39866992127303	8.54587550778237	5.27628805905588	6.66336451979009	3.56938284209529	6.20706891789589	4.20907954152241	2.39977046506189	5.11296441555883	6.15222404046054	5.46705074586876	6.06152614681923	7.97744563520793	6.55958561049791	6.33646580568657	8.23832997306632	3.47758870734966	5.0636076328059	6.93364445489961	3.11409105581714	2.27785170981983	5.64868289947922	6.15944616551724	7.73932025220374	7.84830813350013	3.91224395323248	9.2009975544272	7.70236162368059	8.44231440078464	4.85752841743889	4.48052318976223	5.48939925026163	8.13684431085958	6.12063393329406	3.52797921631028	3.8309601115096	4.08011817808735	4.31033294832145	8.79372290862082	8.7428378862582	7.1357243524282	9.518545800855	9.23562213945207	4.47134163134824	6.07860268718684
POU2F2	1.45089316786165	1.61664356592286	1.85910521726191	1.24618018607498	1.9350792821539	1.2000458038632	1.94924834029715	1.9399944388562	0.834215973593378	2.234004419489	0.615714788789386	1.35420591829417	1.04769524644539	1.53471897633487	3.48342418373187	0.852910128269442	1.0103437025732	2.16970859375331	1.18181235531036	1.98921537453577	1.74013432438114	1.51959421870496	0.997199074601999	1.37922379658301	1.54090665391908	2.23027178882386	2.68881775536131	1.2626879225893	2.33947646924267	1.19436668707909	2.65481516255391	4.12164029216928	1.43836992057509	3.40317111732192	0.848304925885672	1.73588213607529	1.38766191974054	1.58360678614681	1.68912236736645	0.374094685344185	1.86246412769641	1.60447827759503	0.881213869104871	0.784965670662403	1.21779189289253	1.23674592307441	2.30539448758505	0.906583116906259	1.64356848766864
POU5F1	0.409839111400472	1.72576706465802	2.62423091838373	2.19648280158083	1.46322512248201	3.55270528098472	1.58733372555951	0.768668146097247	1.02019995198435	1.08400190696026	0.344724037304729	1.22958452491298	1.62665335646329	1.92564335954243	1.72789659556875	0.700055727784438	1.88932928486349	2.07570888545946	2.59547102502286	2.0758574253695	1.42631188916998	0.992712920144989	2.47527556841593	2.34525695432866	3.29967898246949	1.65109279840134	2.03243255706089	1.07071524621476	0.820811775042954	1.366925850958	0.469919905734897	1.82935475759146	1.60965671193569	2.39447810739255	1.5077172369857	1.39749502776512	3.07187396555193	1.80523436674645	1.6045265688461	1.51407026832971	3.89191729652889	0.808666257154448	0.369718682488588	0.790510323394018	1.15707266309818	0.523980653594253	0.551894515213035	0.98839786891275	1.19589465557136
PRICKLE2	3.4356669224553	1.89478402882268	1.88004046788938	3.1117627871893	1.15272923249802	4.30695084660132	1.54222138054113	2.63364455798034	0.727793977618624	2.21206234736596	2.42648682135879	2.12959225634904	0.837214792837276	1.86559935879122	2.73185293835648	2.30172138360982	2.79951029714444	2.33771710590365	1.5193342651622	2.91480303842642	2.62537920910112	3.75549077288318	1.64510666737059	2.6145910353564	2.57420524276112	2.35152536351116	2.68726368712405	1.54110301811234	2.01629706899303	2.43457821635724	3.49766631393946	3.37490739745578	2.86818160039854	1.54496822226095	1.46459885569285	1.43212060743896	2.86236234903738	1.91921117064002	2.06611938066688	1.19328919154281	2.53633585021254	2.15830651354739	1.91535130605098	1.42908679036038	2.86760941164798	3.67010015771214	2.41210585235515	2.03262921203976	2.07400882321435
PRKCA	2.57319291250202	2.60982332155287	3.14876905036181	2.65304532170781	2.9559293843364	3.89661755107709	2.49837170020109	3.78252809070539	2.31920551337079	2.34880410184645	0.667259917031894	1.27927807699245	0.890934426584091	1.56414236394148	2.14132115327586	1.75377713509659	2.31118086797352	2.48737544292936	2.8689967428068	2.36042905023277	1.52933752934286	1.07521547519947	2.18011497716749	2.97838578555604	0.725164414246243	1.58109841612137	3.18192382103994	1.15289250193551	2.36025575176928	2.61461158064748	2.90277804840511	4.51934239775689	2.72266055429536	1.48132766596882	2.49907754163643	1.86446302695882	3.29272924541914	2.37655085623455	0.856762547119148	0.873419676755874	1.3931059020843	2.62307795977635	2.137339478364	2.56728063849865	2.28525879648034	2.20250943684387	2.95473231027805	1.75399528259884	3.58669095509938
PSD	0.718329688126417	0.942162665500376	0.790071784145911	1.43768888198213	1.17341655953801	3.17608538744618	0.854768389068182	0.758698230071881	0.660674119476834	1.15373380683629	0.352828072072153	0.540519471289692	0.824482283724558	1.12136240713722	1.06545921542311	1.10434139550432	1.54462001645369	0.909956649373807	0.968106279237257	1.98579566504794	0.695029698148585	2.64644830781096	1.12410072034901	1.09941883195969	1.79264265747803	1.32757085588514	1.36846792624975	1.0357943258989	2.01447130878925	0.811957538984395	1.20049354731115	0.910657151574595	1.0642345278952	1.11163906915157	0.825442633908951	1.2033702273184	1.26716815120758	1.32480674070596	1.38797631745287	0.588588516812434	1.60565638371901	0.571906380977193	0.468130400980994	0.892627736651812	0.759802289971907	1.37930068017238	1.0693922575819	0.965503316198232	1.07695623041804
PTHLH	4.78766795905065	9.04642220141706	4.64189114428495	7.02291374659383	5.43835902168184	6.64965063123299	6.77975364379748	7.6916760108884	3.81824978529043	9.78913797087015	5.89081415843886	6.65989077908581	4.77570576807264	5.53184715228268	4.66411906340739	7.84162198288175	7.66831594533233	7.38931463046868	5.774407128207	3.23400870372396	9.07178100834495	1.40064798810963	2.40526597970125	7.23574310135235	1.08164352288855	5.05051649645423	2.05571882456371	3.71415131779051	6.72443414779964	6.41192874424937	6.11639860074118	9.62038785083249	4.42949381660408	1.25714136041964	7.70549368478656	7.00558197871587	1.69069409645088	1.46753560147018	1.99607978423529	9.11402940802494	4.86183633892817	6.37950648722101	6.82482447268119	8.55186027038685	7.77403256358138	6.5816467208614	3.45729032498676	7.68418432897339	8.16485389979484
PTPRG	3.0353471732814	2.87997130716164	2.30177326013631	3.54486455002785	1.69756223673358	3.44929116333659	2.86813412582441	3.98474225224495	1.11067854706575	3.21557182126312	1.70497427450614	2.40365858176288	1.32093202875342	1.85211046102212	2.72125575212403	1.82517081243196	2.72701857919636	2.32359056644205	2.79626606375807	3.05282132069433	3.29283297793586	3.46566879256199	3.89346883129107	1.88635467882988	1.9498526694524	2.54445734704052	3.19249881179038	2.65391266923401	3.08315304029997	1.10840777816073	3.12671297615975	3.76503611646737	4.14017621240325	2.62286006224499	1.21842063675444	2.06525977956081	2.7401275757927	2.27496064959323	1.32430610150156	2.44538225120892	3.47591838683452	3.73550120043662	2.58953279044357	3.05948867306579	3.43266508040861	2.99638279428349	4.27447047268093	1.45374091751964	1.79317322890074
PTPRM	1.56328675266459	1.67375142950541	2.75558788933998	1.92331407134848	2.62094651201189	3.70075852426061	2.12827677265962	2.13188403484953	1.36277184230407	3.18882643901186	1.19505805876962	1.53367011673776	1.50632071467974	1.99346384154633	1.75459682336151	1.21615415806859	2.39395253808467	2.19832769364895	2.3350968347148	4.12612362034939	1.51934862039838	3.63049666138758	2.90538896299642	1.71732986027542	3.25384741695483	1.98885991747834	4.06375640494188	2.22336114987721	2.7606127559706	1.47387492158027	2.97777917099335	2.44597856858164	3.31280750953053	3.09127052368934	1.65867807096563	1.82191182658005	3.95046410168276	3.25548075661173	2.18394110795863	0.861685259720422	3.43389163875693	2.70425739228088	1.54457118308658	2.1474468256614	2.56759982364301	2.61831045714338	3.06413193948232	1.83044284481381	2.27654186088791
QPCT	3.51881005918988	1.05416630854028	2.00731603653423	1.04724746875599	3.56414294283374	2.17290408036193	2.15169264922571	3.16083763516205	1.22050305302684	4.02237288784789	1.22970449861419	3.02072336655144	1.26000830860495	2.47393064211532	1.48597709919961	1.3884565618288	1.70406554403974	3.45851286235296	2.66861290311845	2.98692241510065	2.42705422839366	3.50288626758481	3.1826926743855	2.96456885625173	2.20144877171411	2.17479277105776	3.85655031737388	1.70128985459503	3.45877308523476	1.91400878085165	4.52585500505523	2.83053361501818	3.06988846287245	1.97444877007171	1.66532872942271	1.75027116977814	2.47958396609998	2.90886173311216	2.88743373259476	2.86826324181396	2.91042496936058	3.78796285556057	3.42896320913008	2.63796936569099	1.95536181130127	3.70324382803719	2.80711913182693	2.2542812671848	2.64228630456158
RAB26	2.10253952560922	2.6318362999416	2.28598080177782	1.60790039409462	3.08662273920796	1.61811120362778	1.90595932547031	1.81056371057283	2.35844723136561	0.316388781941424	1.62295155038106	1.17761763828112	1.40518119568762	3.31638112806265	1.57951602771951	0.849345854189201	0.416453811450539	3.07367497612743	3.20955334896694	1.60355455478737	2.92490350642807	2.61131090084164	1.63102298985612	1.63846930336907	4.02730438514059	3.40053571401744	1.71969299805994	2.176889829569	0.618401159685099	1.78198806656501	0.522234948201867	0.221606642397157	2.1291488076377	1.09493414975977	2.43818025365005	2.64455094271131	3.28091177950519	2.24276448963288	4.32516753646005	1.53382665278949	4.52741219317118	0.763283942270049	1.24750765444037	1.66164199992351	0.210669307436172	0.40649452955675	0.670355889898612	0.79213689321447	0.843221364890938
RETREG1	1.51043632380725	1.1140693812702	1.49475310738797	2.52886122707945	1.62316405394926	3.2141607258974	1.14996841083922	2.52923645236179	1.21933705300159	2.59576817407822	0.605909681119331	0.977304909892452	1.2523063408916	3.63285949042811	0.617294176982817	1.2977440389011	0.638334309558877	2.25901209546202	3.0343980823671	3.52561863369344	1.10986985996856	1.38290453427061	2.30493628050874	2.74508571831897	2.617037484934	2.21420233183876	1.28344123911612	1.22320971553103	2.11234757205694	1.21262097326107	2.43508431130459	3.21578327083526	3.9875753586606	1.59821696098205	1.97342746650223	2.11190170571989	5.37812866045453	3.26856383343153	0.904426734862033	1.28067784378708	4.33892372037579	2.38944459474951	1.38693905518187	4.70378225643971	1.23599773727825	0.867199290026783	1.94298895327257	0.936448474074709	2.66415122029328
RFLNB	3.14076998260248	3.82449354056688	3.29484382431941	3.5707560343389	3.02074599790159	5.25683781169944	3.22750739429667	5.05753956443743	2.76473676423386	5.03717648996786	2.60317649486409	3.80035309618743	3.64119799348397	3.23165759672296	3.58075178145644	3.47291629635595	3.75928687974026	4.8137226996205	3.5747249815863	4.79581961346148	4.04022338465052	3.99463468565779	4.44096632822803	5.38865649409157	3.28167098481349	2.83938785848728	5.17976443396725	3.06997178744194	5.69796305026266	3.04609795941565	4.52330903059154	6.09156953803615	4.03125617452285	3.86096832840005	3.45342357630884	4.31029777044275	4.47547300198757	3.12103440188735	4.10978364274297	5.00693552130118	2.82439807456618	4.31764179696144	5.25730981245227	5.33345255962479	4.48118984276838	5.07516560042672	4.6918659068679	3.29173969518983	4.42799122006413
RGS4	3.02563189106884	1.24686407564541	1.57302988401557	1.42738462134782	3.46759220906372	4.29374303084854	1.29722570654761	1.24699583736524	0.147511374035154	1.52668707779675	0.42402921917827	4.02692350257095	1.82388912238381	3.05579813338239	0.704818689978056	0.685641476681688	1.84335961312199	3.13074864702901	2.26978275130949	4.33068695982889	1.63028739433296	0.975898831214966	2.70275416262984	3.28850346153868	0.268464363827174	2.08217872325634	2.35662114624975	3.2425097503104	4.6707547265309	1.78799758258952	4.18404879966782	2.97623300753224	3.89130419566922	0.907973059169745	1.81107090104587	1.82622343399995	2.62448917246439	1.83708315891963	1.40077072198502	1.25087458464598	0.974690094297814	1.98823733750487	4.82521501223074	1.6387323113601	1.96667669143799	2.99872406112535	3.59056604538078	1.76247960741671	3.14782531039796
RMI2	4.68602157349034	3.61708242406192	6.0028325094072	4.30946138157523	4.13265048893046	5.24232520706422	5.47145158917069	5.09621570624399	4.15103423539145	3.60176095105436	1.65195888031738	4.41128212496557	6.13965770476994	3.36677591830902	5.94106693570465	3.51811423748424	3.76945984026142	3.47024158274556	6.28998664641167	5.58285501470781	6.58814542850487	6.36021159703167	5.63258779525205	4.16577508713977	6.81237737648962	6.43725155406247	6.0411618345715	6.53717735179371	4.41512476183981	4.94325375709871	3.92267717426478	4.46125386744209	5.37157030520524	7.19304508432392	4.27514806671759	5.06685290931714	3.84747054425083	6.05238043068252	5.99584827814303	3.53824522253786	6.39949830168995	3.37213102364247	2.20179667810067	4.97533522300834	3.4809890609062	2.738779223792	3.95831556563814	5.08073851760542	3.97508019292472
RNF208	2.86354575092891	1.67906643379432	4.37476046869702	3.06353910519484	2.12088809820735	4.09407757168392	3.85058749961166	2.30271517228327	4.86536947436886	3.02286614626661	4.43859528283484	4.50871109698208	4.78654769990122	3.61103905672186	4.17645463925341	3.80372420653385	2.90356798667384	4.01524199432785	3.12083715048013	3.17923175202362	3.86364689146224	3.47825017349792	3.32994251516766	2.52266568922225	4.11736527455519	3.35367750203573	3.89388879079901	4.87870497157991	4.81169383352841	4.63108549882914	3.39390492950517	2.0012470088999	4.7376387715757	2.90080769542435	4.58951504238	2.49784657984718	3.92675298001487	5.55774483005223	5.69866513172376	2.42273896448611	3.63795264685466	1.7216177270831	2.29432018810535	4.95230829756431	1.15442741967021	2.49818382756281	1.17011223078626	4.48426928538234	2.04587466017495
RPS6KA2	2.42760260069206	3.67352264884911	3.50327437843642	2.1233007885086	2.75309697354622	4.20858760234391	3.45770067933241	4.42051524617024	2.86609932658004	4.15032248003563	2.00696167834441	1.91683562663441	2.28424451802355	2.18934044290439	2.32894600587609	2.14367662040239	1.74349232210236	3.49391111414635	4.11169740829298	3.59435605225906	1.72084571559933	2.04534788838089	3.80459935529325	2.54236667053209	2.33472185030744	2.41813171724301	4.19608406542524	3.8106714249078	3.87479165291581	3.03455303962253	3.66322189927002	2.83517069299869	4.43257349739802	1.9527310744798	2.51423619670457	3.60329680305896	3.63026575815682	4.08200674907476	3.51701691780229	0.807011442916525	3.13333526019299	3.50415187951462	3.05505748126957	2.05890621285171	2.38817543497429	3.09401700647335	4.17471258660985	3.40586858688869	3.65183104344514
S100A9	15.1885010572745	15.0897519188896	15.2441326267467	13.3139587278071	13.855365138405	12.9868409754432	14.6292698750131	14.2922127172848	15.9506072706834	13.9880891737325	15.9045074465283	15.3588667913626	14.1766263438515	14.9423076640271	12.7512324395492	14.9308206206378	13.8502609902428	13.7591956360324	14.4420188311475	10.1275704299145	14.1075581876006	10.0194397823142	11.4112257675982	14.9438502715502	13.4049481869113	14.2557534836307	13.1711548139524	14.5444445317729	14.3472137253256	14.5353681038137	14.5382622205667	10.2555963225048	11.1256564636257	9.43636074751633	13.5956248531959	14.8495209455855	13.9918833425901	10.9872127671469	14.9436958812179	15.8923775207431	13.703780197394	15.2395896344338	16.0764243158451	13.1597005132131	14.8086236203772	14.6940551764117	14.4893396297274	15.0055434298503	13.7686110920417
S1PR1	3.80734789203019	2.39906680309602	2.86739595947765	2.47689785655316	3.05366513064649	3.30008767462887	3.01575442138493	2.90638389918973	2.36381409946217	4.21673211615915	1.85845410656294	2.67173707689595	2.59511372718017	2.6708973152253	3.13968398221464	1.74647298397948	3.05276822670263	3.34057037572426	3.15204998761014	4.46463108454293	3.0836483163622	3.54483610578434	3.14101815770832	2.45772428769129	2.31990244237026	3.27268511211601	3.30135109005365	3.32019168808822	3.97826719715542	2.79137165178868	4.56062313256602	3.24929275430671	4.24316119328359	3.3232234481707	2.62292296761597	2.79269572131862	4.09078118384113	3.99027370063545	3.68526597153317	1.14295506215908	4.03810618131784	4.21123427883717	3.03634233345241	1.64581781538	3.26179939406325	2.91126636232784	4.50659076675895	2.01051188750463	3.13183472195311
SACS	1.57923334675726	2.39144595364299	2.08191705661662	2.96151192970546	1.85081392083371	2.89748371436517	2.54858698818226	4.01913586290125	0.842615224404597	2.78736955280619	1.18561558086113	1.68066187305579	0.894112544784229	1.4909789715743	1.83040942815385	0.888890453217057	2.88681444471667	2.4362645925007	2.12261790181324	2.4483832403848	2.44786052999411	2.34834273682553	2.79326421005876	1.51543124064073	1.44566197510206	2.26918094512279	2.86094321610319	1.18164770683353	2.33675433272067	1.26002169589033	2.22564339396872	2.66484212325892	2.80023848301286	3.51282731000063	1.95029327112279	2.08229027663775	3.71655148177761	2.33244492981614	0.860295291659789	2.38884748917523	3.06015078558173	3.22972871544778	2.88924631543109	2.43153521333141	2.88292361427123	2.6253208975057	3.11015999474405	1.05430922208062	2.51279005034817
SCARA5	1.70950815563906	2.63226703132998	0.996052004359759	1.271196585792	1.18246340261342	0.166130320599459	0.602555676835812	3.05739141410825	2.81898035059518	3.76869404023913	0.247782092231288	0.833635878646731	0.0395674590039896	3.39393536097357	0.255314364842988	1.90236736327869	0.693502486753119	2.49374521238069	0.351717246017504	2.7011260396528	0.353105532681529	0.119690473673761	0.754001014335776	0.0952725503180432	0.0616294493321206	0.480223045199324	0.686370234569774	0.0829818261365465	1.60291691991704	0.0569700716862398	1.90200971764165	1.41052775736563	3.38630472393616	0.82385525388199	0.503819027206482	1.32246619717346	2.66092548288817	3.89168933697889	0.836943927553708	0.274366048102821	0.0629810188468891	2.80497630692498	1.08986251901892	3.7401638295101	1.1136870262701	0.19986603314852	1.56302333937439	1.65857471258648	1.44654218284094
SCG2	0.684016793950397	0.935232496710203	0.488645491460283	0.655239369937804	0.43264986687141	1.4837825807951	0.538630118173797	0.984090197893344	0.20032273671533	1.26852024096542	0.164941314185389	0.58380723257751	0.427264410443472	1.33804268534826	1.21625908927756	0.731422683857803	0.513389016487134	1.86606360168373	0.710778629494935	2.02461185263369	0.217276957918384	0.650627518534799	1.85010635739616	1.41041717111658	0.134647899172435	0.900835018994356	1.16361144480527	0.917162826118645	0.925258741390377	0.279767719087885	1.27043929990814	7.54716621657354	3.4451452721433	0.759566335330745	0.919217422317481	1.10866774845867	2.05431072793448	0.91364357910661	1.03746877320781	0.851689004292395	0.42485726700121	0.676874863175921	1.75842915109057	1.67568734018452	0.403261657966629	1.68283183984594	0.5008714709207	0.416409660265098	0.91561733539093
SDC3	4.59916006633819	4.20115713581138	5.06121127742554	5.70778960319732	4.90751151132334	5.42350032064445	4.76537683109445	5.77234565681495	3.46099417578673	6.23733080391857	3.09479079809279	3.52842480146516	3.3188346218111	4.9663137969461	2.86353947739679	4.43665082568822	4.82910948497064	4.35705601355953	5.46367653855607	4.5387803500819	3.28921523052147	3.94903083526234	4.01186966758002	4.1513274627445	3.34530386866709	4.27703793606231	4.28338107959714	3.707700776344	5.41626439289921	3.34802504035608	5.47153928036335	6.05929003916857	4.35509979842557	5.52819682185079	3.4131515716889	4.01051964468682	3.9424447658499	5.36495144318028	3.40026363255004	3.11341203326858	4.94211222091481	4.58298054835319	3.41525129296348	3.16935923407881	4.69487558217629	4.0333148796553	5.31621499159292	4.08838611283055	5.33510354178308
SERPINE1	6.98409526741956	8.89140968315719	6.06035688862628	8.25976579950774	9.41648559515883	8.37212369695164	5.23828324352908	11.5161356815177	6.86140077019335	12.5514899682355	4.59554128675029	7.13859369420032	4.33236593982491	7.1541893823468	5.24428740760733	7.20689754843661	8.29632141477598	7.35987779217212	8.31522407689008	6.41191538067099	7.13328257382031	5.88024057726862	5.52442873342629	9.05805907253391	4.4915510524091	5.88630002991975	5.19712251315853	4.40311791032034	9.26478698759273	7.81114031010536	7.64113830030582	11.148337626601	7.89741953858219	4.80649674840902	6.15379200471289	8.77266582763191	5.41513038290808	4.42945765246773	4.45281227855703	8.3904609199825	5.98028530574422	7.5154404468692	8.1975448135422	6.87618443633272	8.4670044819604	7.13475857098642	8.54270815762645	6.55211073528558	9.96122082838938
SERPINE2	3.01036783874393	6.21593478722228	3.24086731380772	2.76761740062754	2.03557915094293	4.3566080118076	4.39068385882203	5.97913764584375	2.6862276502908	8.71305583814429	1.92162908337549	4.32927946521448	1.5229848762506	5.83177083122427	1.54607471803612	5.17436047062528	4.45360368499319	6.9276172574581	4.89892098230346	3.8004389413521	5.39757906390683	3.47079531661494	4.75189263731851	6.25419888482568	5.86140418390842	2.63759407650892	6.6074952549956	1.79378246308237	5.59545787615411	2.76550638693906	4.17531732888665	7.18210946160465	3.4829701392308	4.28189651780572	4.74875003876342	3.7288997619689	3.62223104981821	3.05666639995994	2.30362458577658	7.00735523625856	5.01618309429399	6.49237436545857	4.82535885843337	3.17344044677824	2.23964547897557	2.9779669137826	5.22173665696308	4.69876479400966	7.09656405063581
SERPINF1	7.1439886875472	4.89112331979041	5.2229466694543	5.12291210695789	5.73319225973482	7.06560232592706	5.59152290760334	4.78567969899784	4.97230257735827	6.12091107037076	3.81796448873266	4.09709961935735	5.77496236738957	5.74096665275734	6.59005981584966	5.34791443924632	5.75621645720782	6.72014848836763	5.98769886182093	8.19334324876552	4.70654129361346	9.69320166083335	7.89249701898339	4.27698163590057	9.97566714079409	7.78724360958738	8.04369159492306	5.6039830205571	6.93001904988008	4.65895176839745	7.42515028083316	6.38197187420429	7.87744239520159	7.32793688991537	6.44094629492538	5.77852386817386	7.73040510922149	6.90010491519682	5.59054817539305	3.42281815333984	6.05972591148678	5.8942948288408	6.38333416895814	7.81062554942051	5.52709230381164	7.59156301386384	7.23533765940669	4.55822850438464	5.95612342116468
SERPING1	6.74668739978349	7.60679217830945	5.97138308551556	8.22502085903018	8.69032555575239	7.63437535748838	7.10029598282962	7.55224112836783	6.8375648349446	6.71889842455076	6.52424128281754	5.51096162784175	5.82697668385622	6.15823547021619	5.1823654473405	5.83450791525785	8.40868176064547	6.50507858058234	8.56851552196655	8.05396833612099	5.27908497682802	5.68523815616995	6.02627089188502	6.57388221273127	4.1691448594553	7.38651197328771	5.87087408874277	6.45295724658415	7.47537583209802	6.50297387173598	9.32530181485131	7.8650498969211	6.88341690667996	5.41591475914637	4.49299380600928	8.51047387597151	6.68810995468635	7.51179549720203	5.662828926212	4.031877415032	4.73539282156348	7.12259044999759	5.31916378458143	6.8304226351609	7.43350333510642	7.59625834708424	8.80035387726118	7.3880688344774	8.02114330189365
SH3PXD2B	4.48558633827153	4.8695294693885	5.87656813419359	4.48739217506063	5.12801573277172	5.55405081031491	5.51175005818907	5.92478812547446	5.2673616109957	5.52226864788995	3.54771766806075	5.24752612989113	3.59341542063654	4.41028490928624	4.65747996857294	3.45044264977021	4.85339371399815	4.77314163599288	5.20476602571966	5.16618385371378	4.70418390855881	3.48902607420943	4.57162517760021	5.37695462324711	2.65582504506792	4.59554496954626	5.58042372449762	5.42420243989809	6.00602973271507	5.57713905328036	5.92890255107733	5.34677671280712	5.85058711744603	4.57061314706781	3.79236388886089	4.27538568180481	4.9144514149938	5.30701018833311	3.68652282451941	2.63062437379009	5.73019797503982	5.54751687508445	4.76517386041934	4.80695151056912	4.63982693488003	5.37423080466268	5.69205772561322	4.41791952318367	5.29966843538557
SHANK2	0.490119792985966	0.0283251185836266	1.32013723640711	1.2457052949405	2.59405956864491	2.89136760058663	3.51218765673988	3.99929818654586	2.11623222179182	3.70539473666846	0.240235824183567	0.954833161674263	0.0597925876541185	1.72567475819137	0.185157239323113	0.21437978850099	0.805230281973329	1.89983899661222	1.79587419117102	1.38855407433558	0.15055289232197	0.231150401212185	0.269158494303476	5.33169475259306	0.160253689698552	0.311646459027359	1.20422565041664	0.050412404002929	1.33004402355898	2.00309634075373	1.75372091275021	2.87495913351599	1.29948946323814	0.619534253101537	1.48275805810059	0.985983774370738	2.00227076032641	1.59310112588568	1.49506818295655	0.463438524227513	2.93745161777209	1.60539904597422	2.08307756050589	1.62940079704804	0.74561175862393	0.536224751027977	0.0772967761804981	1.35536728938823	3.8529092352823
SHC2	0.753247703433352	0.639644577154182	2.32093416997318	2.54943083419471	1.16351812781605	2.36266045381416	1.77067401685416	1.12394301899792	0.625214650143415	2.114841147843	0.711166355405432	1.20652468384387	1.74376141582778	2.12745107483175	2.27590659966787	2.0756038023995	1.10200225367906	1.570668168975	2.7614957114161	3.19992875256113	1.35227066177589	1.0698137196642	2.8655597719752	1.69123173135195	0.814139072539077	1.72996000375722	2.06772960958187	0.894163231288608	3.40734144702476	1.5637062153371	2.51277603479468	2.41473935575926	1.59543930668593	1.2224181740646	1.71469409993658	1.23465851085888	2.66881365012174	3.02202010003488	2.27892066649654	0.873305137822378	0.909400998751995	1.17463150706831	1.45528203918519	2.81624312885995	0.910567251709868	3.40380594938467	1.37194571945494	1.0769628080824	1.42643576553424
SHISAL1	1.68331837680933	3.2065571857451	2.77924967734845	3.98710892944716	1.45813332358762	1.50925788126859	1.71738287475369	2.67281236691293	1.98055635370339	5.85819318846089	0.717246688931381	0.605341415323644	0.225799726398761	4.75084268806908	0.27830415036372	2.35657259383684	3.00867814594206	2.55763031362986	3.28906442391893	1.61552968002045	1.34576053882946	1.14770708183513	1.60579765998933	3.83943531060634	1.85409336888827	1.05409731083544	4.57939310743205	1.13284074181117	4.13519709172023	3.81417708220971	3.20749436860334	3.82077038261564	1.95593786809671	1.27421400503473	2.60492020173525	3.22886943137756	1.65772982366652	1.64579837718788	0.544224453021888	2.21295923980579	0.939775297354091	3.94504530216607	3.0469712387987	1.57546340330374	2.88409154636044	0.922441196949454	2.49665817256697	1.20539336261739	3.57523517448225
SLC13A5	0.225269485033134	0.0457695095471343	3.50130109745305	0.0610848737443905	0.0827343695588597	0.179092182926212	1.68266015474931	0.572618023659484	0.069075387208882	0.614074345266429	0.0657560704937654	4.60001028427454	0.311068154501466	0.24049206701593	0.0978021393323856	0.0243139706223022	0.0830119129009759	0.767417935338704	3.07007905957682	0.199954007314197	2.1542917762616	0.142755929211102	0.0926771856050321	0.960466802527026	0.222954542325619	0.231818837154332	0.228540314994111	0.0573682596338626	1.81812582653787	2.23915908950235	3.80063392481612	1.41648167471349	1.00068822319756	0.386066815073131	2.38607437478301	0.0902907825938405	0.418797428936655	0.158054012593121	0.214435507773323	1.12773968080847	0.19328916889551	0.0334311237365165	0.0732968001276497	1.41501039466421	0.0610556678527296	0.132599311375217	0.0180247530942851	0.516638921965183	0.157286379968447
SLC16A4	0.840712209804314	0.530841937338508	1.02158366597526	0.610733143633255	0.857655131888015	1.57253947956587	0.70034482811611	0.900761444746795	0.464741849918492	0.699364299492571	0.366914623016519	1.69801545818035	0.51683678153191	0.531487697779392	1.40715316083178	0.285235665494431	0.694593476088835	1.17094034031012	1.59265728093273	2.06114958443387	1.03361222999424	0.714368081679057	1.36724387012229	0.833853266090661	0.519711669293384	1.07909606714154	2.41371303508102	0.955777681399087	1.23343113196755	0.525940007604977	1.37031112004834	1.02748833451779	1.95628010341772	1.53149542228455	0.652744383969281	1.02444239184039	1.46282871479281	1.81252457499821	0.732359806444613	0.424352260565265	1.20218161058352	1.04543214734285	1.10783359897752	1.1546202847404	0.54385593040624	1.23287387059511	1.03658413091719	0.572016903324023	1.3005216658841
SLC22A17	1.533281114696	1.35687838616954	2.58916123474438	1.58271565577903	1.81466931538266	3.91198751943412	2.35641153460687	2.1538860063979	1.45340766340482	2.44992881291757	0.965655076419611	1.50052096277399	2.03335811880329	2.56955253331742	2.72321484290731	2.10137259683373	2.1311295446769	2.93467451374078	2.71715701614525	3.84179538575155	1.72992761895337	4.33944417546861	2.61299632417663	2.22198941049442	1.73190841596141	3.49708665305701	3.23473507205973	2.04385782300438	3.21729315306522	1.27206155958903	3.40755240090806	4.19476789123141	2.56848466465398	1.44750051382889	1.79447151460272	1.28977935449875	2.60493106093655	3.53040752006857	2.28125707970932	1.78543161943614	4.69517676451893	1.63058046235168	2.62430923789118	2.7905700059355	1.60432799195831	3.26549740350754	2.67498322351481	1.12387361089379	1.69811816767084
SLC24A3	3.45990386713914	4.10872281480722	6.32049503509017	1.63320873512245	5.46914072930447	3.56195387495027	4.64953724442682	3.34869261967217	6.14425080048899	5.13718164162715	3.25906740515623	4.28536877683431	2.20825673689274	3.92666870639109	3.54054576586832	3.68317673139899	3.07373630919236	3.63747689782257	3.11218904170948	3.72570363633133	2.76861847433464	1.16959177669144	3.02246140434788	4.85939847298573	2.38524656882207	3.46355496640747	3.17057322252066	1.76533994530204	5.57128850102468	3.40472219259387	5.2850014407086	2.47292431941503	3.59392746374631	0.743045608236443	3.58362829362393	2.16160435366883	5.22521095270299	3.22988188218641	3.5934032510123	3.21477818110381	2.61052277526454	5.01851039429014	4.07477081722224	5.59239828399978	2.15810008155366	3.64308629308268	2.75375229881277	4.5061972630901	3.93702610222059
SLC2A3	2.85093849530479	6.13897517624871	2.78001107086041	3.52508564446481	4.9457370847311	5.10713275022269	2.72663946074561	6.72704538715258	2.04147423743455	3.66626200933716	2.67379741842195	2.04938185351456	2.2294456391546	2.27491996334619	1.48331356776824	2.84839363267609	3.12099543869272	3.63610898011804	3.51197546358408	7.99132322322575	3.11315335020802	4.3430409760556	4.31341294528157	3.14503381298471	2.43120622285326	3.39192509344246	3.26947981520305	2.31384236115376	4.27548191270073	3.26942953454858	4.00396805749309	5.74204952920973	4.85143253559931	3.60142926438491	1.99557489307924	2.85584346565637	2.77771095536178	2.40957751808322	2.35588342303903	1.55822210488238	3.47320042047974	4.24809875602361	6.00266951292331	7.43943178294544	2.86988186059578	2.82013877485933	4.30300466076519	2.4552356295555	3.06845686127712
SOBP	0.4096708988531	0.319279107748533	0.905007898003589	0.512011369588987	0.537718129044975	2.31013169467336	0.891672580588091	0.866200426612983	0.180587050227017	0.607778569763019	0.120954355871568	0.247543974269457	0.352687841040977	0.745086327702127	0.773929702718365	0.450836234022604	0.715121200184735	0.815435281223268	1.05981228153045	1.8471413866044	0.398191452258663	0.567156596460037	0.910323200603617	0.424300104845692	2.26897078228274	1.2680274061927	2.78849576393943	0.866766917731707	1.70913340775727	0.36504434892169	1.70539391155368	1.41154831504461	1.93422689715242	1.4741102971184	0.837915360226264	0.685622912523334	2.40632274112121	2.2747741690316	0.492150213427456	0.216690215125205	2.5269901638515	0.845237372295398	0.568303422270494	0.930637009345487	0.626723915216927	1.47639093292151	1.25558438359318	0.590206848112152	1.0890109865136
SORBS1	1.16145406810377	1.45264422371167	1.87766520069144	0.579157919472748	1.21183238495223	2.33870565145768	1.73197450809731	0.721212373501395	0.808749103736867	1.3951679078892	1.36171824577794	0.657595680547116	0.519424305568289	0.787648314079705	0.537016741138959	0.10750452068342	0.962163782160781	0.560159644467236	2.03373091513655	2.13976835112105	1.17893722804519	1.8629421925058	2.00273044019365	1.38162349709569	1.50074763738073	2.21005215219247	1.81714146507542	1.63385932038185	1.08875365943856	0.626611559864516	2.48033568962823	2.69051892073153	3.74796432524272	1.14384932799013	1.49852111161898	1.4589059876917	4.71002827332685	4.1351382027076	0.946123159059358	0.570731165772822	1.19327330326248	2.14689199085441	1.27581573535713	0.924228918449658	0.95408797274002	1.7671846511786	1.59254521111308	0.740576051405187	1.18902322275952
SORBS2	0.527243916354424	0.603757036713317	0.52439874619332	0.425673233119993	0.265646921117645	0.836088024609054	0.497931825849369	1.14106974339278	0.484326756128282	1.04882881972687	0.448715800938635	0.467258928698493	2.90768757519407	0.838706755217596	1.05074678146712	0.403589278053572	0.367634730709311	1.52892867912205	0.889267024062738	1.30136522015203	0.96835548273966	1.32516550077306	3.74774209450417	1.62936008517204	1.5233867692631	1.78828210254145	3.73415162569801	2.03096186991605	0.508233138493981	0.839441966560959	0.906428975763977	1.44837620769983	4.47338660502791	0.740834644494427	1.34056117994176	0.252234333714523	1.13556815490933	3.3289148393911	2.05680136848138	0.67559318492962	1.13165613855083	1.11213793022506	1.71149651026647	0.95346549309113	0.457519765912794	1.0778744846113	0.448908868346983	0.911539737933738	1.68929849135572
SORCS2	0.298485980417133	2.54646023746769	1.93639354470753	3.37083214402969	3.86303089297096	6.11933461470095	2.53443286129632	3.71841716031868	4.72774672421043	5.54704320200109	2.63736258895555	1.07027445151895	0.330809874425038	1.43815436866053	0.829751415680387	1.99831797104881	3.47098902962487	1.83097235977506	2.12513756269059	2.67559653312453	0.946859557064334	1.27406455589495	1.21283602057664	4.27704182566576	3.84875645052894	2.1925028203287	4.68386543695377	1.31668746536719	5.29796199616966	4.72773404201109	3.97425477558217	2.45672275581321	2.1563682311148	0.437186966029801	0.842019030669598	3.69690377412173	2.37973535851038	1.61924475804706	0.978394942939369	1.71275432839724	0.370308153099805	2.2457020835074	3.30353840190115	3.00596927304217	2.91958570935324	2.11731764316287	1.97988795915855	3.43029298534433	4.8985739602567
SPARC	8.74532385932834	8.07193078636015	8.63987026176934	8.63453310907384	8.14410401166435	10.5471865787676	8.4011444824761	8.67824821564326	7.11310077310145	9.8722153761727	6.64354681972683	7.42735881966831	7.62964130850074	9.01731627604925	7.76154610734533	8.84193160641701	9.50815192789325	9.71112644365338	8.41467547511106	10.8925840359213	6.68527434538787	8.58385014764479	9.90971610038397	7.02821951725259	7.03523834557664	8.03077586167217	9.55321059410273	9.66923905717819	10.1300599831778	7.5340356899774	11.23048615949	9.52773752820676	10.1467811377754	7.80157490300885	7.39264516272645	8.22947444652267	9.71248155229511	8.91368426577296	7.23949386717137	6.14742695911027	8.50021814509449	9.20350861186139	10.6669474155236	10.229391412708	9.44408111576773	11.1420292801135	11.1693077831248	8.4311455307867	10.363579691701
SPARCL1	4.71252126182467	4.42780378850778	4.71715991802803	4.33146119076637	5.10928727267811	5.63190573093382	5.17233235652064	4.95320623291431	3.44423767185977	6.40022325791476	2.75869883499282	5.4128180177054	4.50711924908555	4.96957476221433	4.85510666820634	3.09118208417193	4.26669752635481	5.91539058767921	4.67895387602227	7.45400716555992	5.68256945791211	5.11247737981857	5.76561773832747	5.02581259838767	4.40937945028288	6.15210771433882	7.66314234569352	5.37909369561693	6.45428862408963	4.80816698951916	6.74699577756292	6.66568121979863	6.63800719623528	5.1164825633468	4.50193501209411	5.31093184272232	7.28779087757582	7.27766428379035	6.13882072825751	3.99184202707568	4.95704474351195	6.42164959730223	4.26632262036816	3.56783531051963	5.5149341332673	5.02324460969584	6.21363058341333	4.71119979499347	5.63166001919282
SUGCT	2.50119220740321	3.93700463654787	2.63007687993933	1.86029865425638	1.4238851721913	3.68133848300489	2.05179368250831	3.65163288755083	1.51131486400175	3.24763838829047	1.25018826305543	2.23390628200286	1.66504666824901	3.58780520665441	3.43988780927215	3.74791318657673	4.26550335146209	4.00028508520969	2.30546714038866	2.75982256523236	3.36664678707045	3.23563486333169	3.69817637210919	4.1321347908449	2.3265937616216	1.09572073615514	2.61424738226365	1.95658855743402	4.6216297000929	3.41464607020291	2.74543612074265	5.25741283233683	3.43413086886853	2.81611989883939	2.68929782253774	1.37412673891616	2.49508858862753	1.51607919614255	1.29204906243176	5.03917294708754	1.75296294003466	2.24549554832478	3.95945809462961	4.10669697240513	2.07549387397264	4.46858297792705	3.87624800839871	2.97603124660748	3.00656607987426
SUSD4	0.964119054903115	2.62993073231058	4.83554565541919	0.521509633065098	3.00366227595373	4.92547242558195	5.14791187025259	2.37834807857045	4.45824579886155	1.99240500416295	3.44227029462689	3.20759911992205	5.89638049322508	3.15710880608829	5.59628549501725	0.564976056682811	1.37781780131127	5.50792766103907	4.22009849300104	7.12702769056737	4.95254351243293	5.79737002312405	6.44692647700348	4.53751431941642	6.53892751889148	5.67991564518913	6.91555273721084	5.53965788193848	2.75989335755129	4.71525210608585	2.92157517505306	1.75740408750308	6.32096051574554	5.8189824190363	4.93083298698556	2.99290521969353	5.23560002691631	6.49385228420516	4.64200531079429	2.38672396708197	6.68073237519453	1.29318484833707	2.90880787809466	3.39049472517217	1.97025845742914	1.21719591812936	0.990984597097118	1.23085941687819	2.23340382921369
SYNE1	0.49884920140847	0.59820682265159	0.905366095674902	0.543890886089505	1.27254243485252	1.29344158425764	1.00318304325788	1.24509735061351	0.597629528886887	1.50480781845675	0.288085297738259	0.402733079645054	0.325039430481967	0.849254630152667	0.415509497567892	0.276240956141001	0.829199002730926	0.83388751382395	0.886487297093683	1.5061961724534	0.793867366150781	0.882933813112438	0.952418623877597	0.53897504916721	0.595249996677476	1.40302685268816	1.73573061001478	1.04694971437082	1.36676536983735	0.586657423945518	2.09728355178574	1.25963783915797	2.05308773808544	1.70948768678543	0.565082696589056	0.957794377739904	2.44545419884896	2.0450450700294	0.602562812368767	0.188055368809381	1.60717655193766	1.23718719274439	0.579712929596455	0.503322886761988	1.23090248392884	1.07703338080495	1.6615097792416	0.525092994707795	1.31954090251026
SYT7	1.9328929420556	3.18538985502292	3.06917142032088	4.0824431545887	3.64186333886184	5.9485852751639	2.18921461914447	4.82012229988681	4.41403277117473	5.57835780177769	0.625851044547389	2.81671651800123	0.868687994920821	4.21832488804445	1.44267039159405	3.6931741194869	4.20219771931221	0.999792149229118	5.5436552065414	3.96374888067858	1.40781783628538	2.34806919042702	2.63387383864027	5.9157929336002	1.75180419930072	0.922857239188428	2.35523493013297	1.29030132711482	5.58031962563262	4.87504717813363	3.3142842564724	4.2393706210261	4.59092609713924	3.68900923833597	2.44595207752177	3.50656667236525	3.1418851546415	3.27837878527279	2.93882810623557	2.74023204875871	0.836724247273255	1.98313593370555	3.81642332359043	2.13643900097583	2.10069638834103	3.24444982729233	2.86367354298188	0.936548878756981	5.13047384957417
TAGLN3	0.501790372310626	0.0814032216094616	0.293173330260994	0.137308678971642	1.21110471646291	2.43294211731097	0.355014524758321	0.155223739041191	1.24559927965775	6.73390094523597	0.223575720425388	0.556551784286588	0.332172853727623	0.307586557682874	0.223383343514341	0.0479995809499367	0.0799733108522066	2.021472907422	0.720169753157753	1.17504294188342	0.0976611453664654	1.06470644247805	0.274998387582876	0.181145179421327	0.0528126041937582	0.281696049993249	0.961690922461094	0.00233541036351359	1.11448678792129	0.705372183872351	1.37988538665648	3.615790256134	0.00233541036351359	0.259430135257522	2.67831759622059	2.90121068345137	0.225478466472368	0.191536282400901	0.251057442066369	0.996064313670545	2.71271149968154	1.91621040982204	2.98064200349667	0.486266028985268	0.0421935279219798	0.869564581518462	0.00233541036351359	1.01931587230572	3.50104956574523
TFPI	2.31377296641684	1.37383977190213	1.11494461332017	1.60748345982761	1.27431113834128	2.23272730299591	1.38953514176901	1.95290788913015	0.899819636309247	2.48780383148489	0.546440056224752	1.23573449129617	1.59165785746866	1.57232999882339	1.02299706882447	1.23330664275805	1.05319018822614	2.05453086542213	4.33043064146313	3.54785306226455	2.28103629825872	1.66359770947327	1.71002596356987	1.48111892912554	0.864364915050387	1.45894922061464	2.38812160250473	2.55496804498508	2.40144894198027	1.24536804411539	2.4564930480014	2.15447840509768	3.49854705814296	2.71665483030855	1.07755658880693	1.26202000517828	3.23616793849908	2.44235833270539	2.08544628373093	0.62430071025553	1.70331828752775	2.09930379643673	1.69392634616736	2.24487939159312	1.62352595704614	2.25378570540778	2.40601445531821	0.997504602288467	1.73085522483747
TH	0.119678900797623	0.792223898879668	0.481691228989446	1.20421060122945	0.0193478285189392	0.219771101437297	1.67962846457318	1.64346900304254	0.0275110794204947	5.87219150559673	0.139754290134229	0.329902923402319	0.232558378922853	0.748730813183291	0.0386697519750387	4.94720126994912	0.512313062266882	0.226010124302424	1.5485327532043	0.033348313429028	0.126084805455678	0.108905276313251	0.076276362518606	0.850259560561384	0	0.0289205841590068	0	0	0.964877175219363	0.27032570082581	0.226603282623041	2.64561031516437	0.559165511313372	0.448876109185839	0.165551947748217	0.340306207748926	0.0391104211232631	0.0681820722587567	0.0686949992707371	0.296270130835732	0	0.90857344320871	5.90256623170939	1.7218488613148	0.316555349551222	0.629461027967377	4.75372183568922	0.798561218108854	2.13337139140517
THBS2	4.38831026819078	4.45233286462734	4.7133989572718	5.59054388526612	4.38768159355506	7.16947106576297	4.93748881790258	8.09629240496653	3.98450999498212	6.17768810054719	3.26297819986464	4.13563338030258	3.83523187808251	6.0698616212333	3.68598891713655	4.85453303570976	6.79530937041804	6.70195648044496	5.27110992872918	7.59207789237421	2.65689576163129	3.88612317111553	6.23722382373925	3.74721089966823	1.53300352183528	4.86645600789014	5.68875313553157	5.95320262629097	6.88492291864122	5.26489212754636	8.29794524028842	7.02882942245435	7.43628987892758	3.64444361461637	6.96699721933186	5.79399632922239	6.47950089350618	5.45619761609656	3.3031468054506	2.68330765087904	3.57354887910252	8.03132270487552	7.27538707433108	7.28701770153004	7.02960723414261	7.54413318950887	9.31675758712018	7.21974983380534	6.70946450309001
THBS4	1.45453631890474	0.329008810363757	4.87666679704806	0.447001472942417	5.30179607935955	4.00245323297052	2.3069883398409	0.528580569142954	0.13444325507713	0.338005466848072	0.110536018574029	0.177857530779756	1.27839027071031	1.72073203261385	0.490260524580388	0.23024577193341	1.63081684869121	1.75506652203927	4.39823804258936	3.86199623383741	1.22586151796203	6.94755839035466	4.56299743763448	1.62371653341489	7.11654175417124	4.77993624060001	3.61728196464831	2.19867033199421	5.20297865367502	0.626056462624779	5.14163383482245	3.87027947149663	7.46241297590071	2.12515387242577	3.21273048007775	2.50633123504586	9.23114523719573	6.77190340107331	1.07731285518451	0.726346472057986	3.60123982228401	0.697808767975339	1.47772464604269	4.16530806147687	1.27717882438777	4.57944798006987	2.63918534886497	1.08774886305025	1.97273530012705
TIMP1	7.71277068125778	8.7587375651106	6.16634443145462	8.27505379232774	6.97419946923429	8.08403105591997	6.45683955929872	8.74314455071769	5.18309869446759	8.52799903058665	4.62232739255447	7.0092057363516	6.94141426377357	7.0911937313148	7.73113663560163	8.24236925610192	7.10592313366264	8.25496943935783	9.50623983082903	9.00123780717595	6.19234503881216	8.89823336478862	8.36816689942362	7.00996183534493	8.78305052898543	7.37044652609781	8.77230119391966	7.07871593886593	8.3318733436589	7.35615149308884	8.06238009978733	8.78281224979825	10.014026523451	7.73252573539916	7.49407552431787	7.8336037374914	7.52041951259323	8.45275265851573	7.27998759573672	6.67629385218086	7.10658640064531	7.96777146741113	7.71995127593161	10.5820581155617	7.42415444449125	8.3420502387089	9.52013568890324	6.3187266811895	7.95242130140913
TIMP2	6.16565700335739	5.47425730539702	5.8225782434381	5.11366469331489	5.87332038099119	8.51490451858268	5.66914825895584	6.68602252816861	4.53005820062142	6.69496539369446	4.58320103884147	4.78411442056568	4.81539079095902	6.10482169811551	4.25950182208313	5.85105024834394	6.7143406832595	6.479960242943	6.66949588956999	8.25302408894151	4.03343405336267	4.7693662464249	6.63978891493293	5.16774802481513	4.15692243471864	5.76533679387553	6.79596961186794	6.37156476095747	7.60854663860529	4.33794027456675	8.07019821530984	6.84189452154805	7.16375001736271	4.95849422995142	4.68595092113358	5.0634500486975	7.26495184745282	7.07665800487913	5.61796725100742	2.94340014466412	4.90057305162773	6.55982714146343	6.19355679675821	7.08346395469745	6.0253083652628	7.47508126401765	7.78640238763922	4.56056846137108	5.70940991801312
TIMP4	0.313657273758104	0.359604352660844	0.383126580371161	0.464115839000858	0.349065005197102	0.417744471931677	0.441526831192023	1.83286029287235	0.579581843291643	0.710404441097446	0.119934850329808	0.319409320611229	0.0630700040016239	0.546747067394274	0.511760765606626	0.70626324561881	0.0971750692156856	2.02737271049335	1.4039241754802	0.374874994688137	0.255937203020996	0.225357374374719	0.388327060986467	0.780908617208153	0.0682384500554635	0.764137748538148	0.30656743381695	0.447799267233081	0.513845542497601	0.0143399943570948	1.17483946937987	0.946700243586797	1.06576948472783	0.236769918679489	0.579585717246942	0.615117651774356	1.78219924679848	2.14436484293929	0.779938932613497	1.91270204534592	0.0700299017550849	0.357043851578756	0.641243418684714	1.40427913274239	0.138387424416807	0.372626822839013	0.408476894019918	0.0143399943570948	0.519522023734085
TLL1	3.14248661787033	1.46560889155203	0.525557188936939	1.56189431242572	1.52038128375197	1.36401675573091	0.23711148256948	4.4754513797419	0.358418270173309	4.27294190711509	0.0741603256883787	0.291545021003028	0.203270619741272	2.27600981002415	0.507277600672069	1.4356129914627	2.36800730524936	2.07237781605024	1.98782674753046	1.00198666433795	0.293005884794787	0.143755669782254	0.470447944737573	2.00662152774504	0.0897440430692624	0.259351317965405	0.676284446611711	0.289883521501026	3.17159313526341	1.12833847760192	1.79330670429802	2.23687711323733	1.20287206293349	0.53664721720619	0.332289915457024	1.64321929725627	1.05216583433786	1.1946260368386	0.626680924367363	1.18708507988982	0.0920886901465094	1.08125941145001	1.60215661189967	0.31919705668607	0.206212172053187	1.88964865614519	2.07373676330499	1.18190154299867	2.73717621341423
TLR4	2.15239908625653	1.15954994172841	1.34875133424262	2.14006394492436	2.87052417336513	1.35463234422684	2.09152375122768	3.64885211856683	1.42597279765004	1.13214952826174	0.916137496337245	0.507586063045511	1.33779587245561	1.25733028768547	0.824554525516816	0.63116281469161	1.77529379994857	2.05279134596015	2.95453927086252	2.6113561402696	1.4387312395836	1.87857231473388	2.43957398303723	1.47344750241455	0.743991273838562	2.80926389661528	1.77912977857336	1.77951425580908	3.15099589380669	1.31401816168453	3.76011512783468	2.23310349177834	2.21332477268859	1.87077734671798	1.147918901879	1.86378487044951	3.57196460291174	3.65931180239219	0.973873618168677	0.556363013403101	1.47319801860884	3.3556564871939	2.57895253317105	1.34759230395653	2.39976266758829	2.22352551217867	3.63036588341313	1.44420429745292	1.87258100650875
TLR8	1.85700150489744	1.22488136026764	0.7305550407604	1.73128939291005	3.43292068024367	0.411212780520837	1.29078642693881	2.76929329108077	1.18787786105335	0.228784068289991	0.819437706086416	0.165307851005012	0.591054148039189	0.831421470944596	0.208511744665552	0.566066117355993	1.84289275658323	1.46156374889211	2.09412279149333	1.16430300504687	0.934795017224142	1.21160264804059	1.34578103747554	0.760456588193758	0.731347767098177	2.00025029049919	0.735426513632362	0.432024407717996	2.49872506689008	0.7445348671024	2.61885089587819	1.17221940898774	0.697593047064484	1.02718021000473	0.4039229341204	1.41667549537616	1.83403533697551	2.98089059343255	0.437206519046196	0.16964934563315	0.861052859189904	2.00717924748704	1.19728086150569	0.180000008447459	2.17355022359758	0.963258502876439	2.5078543717654	0.969838203687981	1.46628796536104
TMEM59L	0.241870232567384	0.196402710526016	0.427965609730845	0.0658150356320721	0.132025044679695	0.900261873043331	0.729860510778126	0.618127211875866	0.185546834863288	0.523995622603435	0.042176488333131	0.0714722489454591	0.219554380523974	1.0619166276909	0.347224585459269	0.708205475490996	0.0715753958972052	0.92527126350775	0.79698447363634	1.17604056857254	0.11433575184324	0.299624595792487	0.769834291258031	0.58239259914524	0.180195126475277	0.712914920304192	0.566678266667162	0.214838632014874	0.936930437739442	0.215618679166714	0.934503537699423	0.436836783419049	1.25601865081437	0.777144640903014	0.192971695498251	0.104072829527879	1.0839213686089	0.504728959356547	0.749197077373982	0.393555786065852	0.0197277393238972	0.209419251673946	0.182339816322915	1.10394265642573	0.1474855222191	0.540281612698822	0.0593784859294322	0.0779356626470784	0.377085050315869
TNFSF11	1.60497210899632	0.602878981241789	1.65958074257938	1.0660260698729	1.6125625432896	1.3326490846333	0.408626871197133	0.456151074421348	0.386224331438594	1.58745214960358	0.241744324043784	0.488321446246197	0.487667034036418	0.781134181392516	0.272315940673352	1.29840134705934	0.314574164803156	1.23929392255226	1.55728778711742	2.26141248679668	0.895584598030103	1.63038668482308	1.0345672649317	0.823543138800876	1.60998993991048	0.86682371629809	1.91791318413705	0.392156505891648	1.35686942423738	0.7272624558877	1.86138494424221	0.376582537527315	0.510610744979241	1.68665549407794	0.445183686759093	0.806670968408139	0.743251068831164	0.311085952864271	0.519686141983892	1.49324393553216	1.12391695663021	0.476031565593834	1.23285853883449	1.91913863554437	0.583156758109898	1.37930806079218	0.494893268230497	0.575260284947683	1.11045044324828
TNS3	4.26803239030777	3.23769550400463	3.82970728498453	4.67948518178683	5.04737687172788	5.13164138595105	3.72094334342783	4.97031320869631	2.90334977532456	4.19552549583021	1.92861635031224	3.28068886564055	2.13433913544116	3.56656122906049	2.31810614547313	3.15994207129121	3.93046056447187	4.68027635319904	4.67145073222648	5.14803411818219	2.52196345525337	5.7970545640399	5.10179427267629	4.47613265494634	3.74034933647514	4.3478747732937	5.70705439611446	3.16867849250333	4.8100975346411	2.49209742876533	5.27361463446515	5.51359523207142	4.0462374906901	4.35175089055989	1.97516633286365	3.37952497999983	5.26917247461981	4.48855348246866	2.74523772869592	2.08699515541214	3.28321644670856	4.18296395041704	3.51262520649751	5.08724299734923	3.96453807722952	3.58487960789167	5.14204553152881	3.12782041612916	4.29687809907326
TRIO	2.86672954782493	3.60254450272266	4.14332984431096	5.94526334657897	3.95716111488633	4.53503026635999	4.00358554925048	4.6616864118494	3.5926884858697	4.64728111612265	2.74579040647813	2.91372189111405	2.31913436703615	3.10336240111774	3.15084520962943	2.34863143346824	4.03114114729011	4.15560133012734	4.51536999249464	4.2578200986789	3.59057588903983	3.35652447089155	4.80566984401692	5.04950449806035	2.96810887359716	3.58121070692159	4.382612513482	3.52271025990459	4.21858310723226	3.85771502002951	4.34000999791153	4.95964382564087	4.12508425038676	4.33402924994746	2.78910428820311	3.39035620141207	5.37859378868386	3.78263532322101	2.17231698965804	3.41747418839446	4.0901315996193	4.17043836261579	2.63638528440094	4.56496216366091	3.79856905062804	3.68972082227483	4.76074353591924	3.38402375828719	4.16886133248787
TSPAN2	1.72463319231157	1.38938087789873	2.51962167897424	1.02509515254531	0.863957158287376	4.2415121537525	1.63140587691722	2.42518524304534	0.801494904434012	1.74188231493792	0.211050686398367	0.676952218848148	0.159931493751683	0.965859486998999	1.09179987693125	0.508315098876341	0.340246738968598	2.2203212861278	2.82220697996438	1.3210802310354	0.567922784654608	0.866052202775479	1.34237787033327	4.04064209073124	0.414739600450762	1.84064141199945	1.00506855521399	2.06545776523866	2.96146126407776	1.68090887680544	3.27685084654849	3.71793451456726	2.13395457411022	1.22567416378036	0.438354561756724	1.41262836359181	1.97048869723721	2.1862683052929	0.866610778455732	2.85176343994774	1.45434622476611	0.698349421371909	2.3814612532436	1.82670207277616	0.798369044105547	1.10911063055324	0.78116012154881	1.08687879689634	3.03169963014774
TWIST2	3.6969520324472	4.04818908792756	3.50505051583073	1.94808931600726	2.83093033241214	3.06685698307145	3.14042323585514	4.2350873766832	2.62964804423546	4.41495763377722	2.23657998466838	2.23818950268045	1.73669391436046	4.25470819471251	0.608248447744946	3.21756672921324	4.59768622942334	3.28244249962772	3.3322596498361	5.9166927133158	2.52786887134413	1.77557898748473	2.3817042133427	2.65531560793706	0.858978307319527	4.72427018741938	2.88845552440252	3.21966487443818	4.02534326977955	2.65362698790567	4.84212824878966	4.07815291912714	2.90894482374097	1.49887193568184	3.63800365835013	4.46924986974769	2.32160385081732	2.74808373463375	3.29138136689522	2.03381124458873	1.79148909180981	3.69038660769118	4.34615613214426	1.67749541604591	4.31751068543124	2.18174672631835	4.75957431783227	3.7123485494126	4.73345872623311
UBASH3B	2.99694709405568	2.40765193271795	1.61614530419218	3.22337178176795	2.18030056450686	2.26328100911609	3.08226949280425	4.58903234815196	2.65930425731336	3.87992592646071	1.53111435065952	1.69585545783935	1.47617075021125	2.4799968205878	1.44281347591983	1.74854396878002	2.53975912877509	2.80681312878581	2.70790600535875	1.51544358115628	2.165559857315	3.28482246960056	2.06889896123329	1.90203337622665	2.60909368476489	1.778344162778	3.05534249293595	0.676321635858579	3.22797131887033	2.94199695384401	2.49335793273479	3.98139543523014	1.69290421423367	1.46464772936502	2.79436055724522	2.61782401976324	1.82682788004254	2.01339982716875	0.950847037295429	2.58571298821817	1.90518778014479	3.43970797450572	2.89947549939651	1.2460459306632	3.38716386109062	2.57804332870716	3.09509300565753	2.5973995396498	3.50958422151188
VCAN	3.02977233640477	2.77918338372594	3.03977655343879	3.48227913499077	3.61827656207067	6.64062180717463	3.64031077198182	4.21751594915171	2.41915542028704	3.48199741422164	1.65981099488834	1.65046380980219	2.54766665706308	3.30850724219274	2.51462730388985	2.62260888367777	5.08610360550451	4.69978733584166	3.94959146629054	6.21021417599525	1.9999350228995	2.4298068211956	4.77361150090004	2.13759395982001	1.14949803499284	3.29132474495735	4.77850076565059	5.05771261240383	5.64640551682027	2.1912976823551	6.1934918354952	4.54942736024914	6.24291774690807	2.75695207722025	2.68702458644565	3.18508678188472	5.32076845628422	4.45607547255462	1.6447223943429	3.45948317919754	1.48415507018011	4.47385156219065	4.91967665190371	5.19677931367348	4.11101249950225	5.97495538334251	6.56327340278326	2.5957870769677	3.86880348085288
VGF	0.0231011759930064	2.14141007089253	0.253414516878752	0.913659207595003	0.259945502074198	1.13149995736796	0.543743443264184	0.215185713951494	0.22737387581334	0.541321810969393	0.202836480444259	0.426709543311758	0.574208743427828	1.10950355788887	3.76184273291963	0.975887074981282	0.407380650795214	3.19772587072239	0.173051689353365	0.123552387647285	0.261055773581364	1.11471537697507	0.655652333280239	0.405437782812745	0.99970310591015	0.648111580711615	0.323138908454199	0.417548196003318	0.48769545884164	0.134229323285033	0.0284857909990617	0.911015962391348	0.260509474114663	0.442719510690916	0.272694829301962	1.42898528943861	0.237816218501253	1.51338170726865	0.755923844350469	1.15349056704259	0.472793218568325	0.215024224191471	0	0.13087065718195	0.28411505877899	1.51982163588575	0.317772014054026	0.104959529324016	0.427235079286909
VIM	7.90339066328078	8.12905993698125	7.09611733251339	8.33746910633291	7.8315701811144	8.8645634573535	7.14429637816056	8.56265049635335	6.31494373356541	8.6701665946954	5.38700679538768	6.44172704316361	6.85386545266723	7.51984661083593	6.68609049106411	7.78096657956378	8.02588091767429	7.98905323450132	8.40528518713832	8.71606086579372	6.57509265900673	8.08493956976814	7.80981033478263	7.86062310412894	8.65087387698204	7.73353771290568	7.73806727480862	7.63338221467858	8.74875952620849	6.51780865876279	9.20870726120527	10.1284128925969	8.37751585636404	7.73933914616649	6.13270449191188	7.23923650918947	8.02925995896657	8.82055587968865	7.33981827172875	5.90166491010942	7.46520644921259	7.60703460415009	7.80536790647957	8.17791637497513	8.45775167298486	9.20651620795581	9.48712315543574	6.42534278526509	9.07904304295834
WNK2	2.38402453646858	0.0628530716260252	3.48257956595687	0.356041049413867	0.501178340670765	2.58241300179465	2.49448415563266	1.23835203201222	1.76772234605547	0.0569025189206751	0.0825122643159664	2.06463491085697	1.84092297587841	0.462889963870854	0.8315036459468	0.153088154583561	0.0677617118961356	3.22882421129096	2.5180421690329	4.86703953550607	3.28909973002053	4.49762688351513	4.15884384351687	2.81355175346711	5.17522571228185	4.13041560102818	4.71538662813912	6.29553010450244	0.21138673324676	2.3541047036927	0.45121858432966	1.01816699913211	4.29024374383004	5.67768003931636	1.04044913251328	0.864065706170521	3.24820695846577	3.9729565616324	4.63864613727676	0.591786252297771	6.85496389404386	0.143033059318336	0.157151405016756	2.00563386326533	0.134826751194942	0.10243230330482	0.0707111175712101	0.378047757415074	0.195116045551088
WNT5B	1.61044879859169	2.74930742394691	2.5714328897477	1.62419956326761	1.74906882121397	4.04247040138563	1.34628017182495	1.84534389642177	0.998266381235537	2.74834036920727	0.616243127604817	1.47594350223231	1.6392247728478	2.87867961859933	0.997268875676518	4.59180260246541	1.29969401935974	3.16408705820153	3.27556435768506	4.27116548922249	2.75284896224504	3.78907482349274	2.71070968247489	2.92480337381325	5.07039910364676	3.51676701491881	5.55145614404842	1.09972156068499	3.49441276238946	0.936399722598316	3.99876635233825	4.71809452362963	4.26043048981224	6.51711003746327	1.59036639401518	3.14598783648258	3.57964854856296	2.52972001581688	2.95617015185573	1.89088706345004	3.8581530431985	1.09828046927029	1.36991515421997	2.90336559082351	1.25477305118244	2.02174508306687	1.39157338263478	0.419055263485053	3.32354111032648
ZCCHC24	2.39369864304582	2.42432866432501	2.85667027403239	3.60802278893136	3.15143193105567	4.04785453513305	2.95488637094721	4.34431903565658	2.7728306529896	3.90371276428739	2.32596235053688	2.12623771926344	1.33783002887194	2.94026336102159	1.65055625867624	2.47713729405977	3.24429648658451	3.45085542349066	3.25291204692156	4.2963546154546	1.44175926098006	2.01662682702925	3.1416203935388	3.21715008354105	1.04626675412499	2.91933907773423	3.47805797235682	3.00702154150628	4.52386724661588	2.83234624453749	4.37469698224624	3.79616874683355	3.91559983894494	2.39564005594143	2.17894107670432	3.20274607029897	5.05063253277642	4.0474038118936	2.67955995722389	1.8545706751712	1.9468997587722	3.6178875527582	3.64305177743625	3.34897817995188	3.7815210134581	4.06699812589047	4.10640857713864	2.85628633265438	3.60039450599712
[truncated: 340 more columns]
