# Supplementary material for: Single-cell RNA sequencing and traditional RNA sequencing reveals the role of cancer-associated fibroblasts in oral squamous cell carcinoma cohort
Source: Front Oncol. 2023 May 10;13:1195520. doi: 10.3389/fonc.2023.1195520 (PMC10206127; doi:10.3389/fonc.2023.1195520)
Supplement: Supplementary file 5 [file DataSheet_5.zip › time.txt]

id	fustat	futime
TCGA-CQ-A4CA	0	0
TCGA-CN-5369	1	380
TCGA-CQ-A4C7	1	353
TCGA-CQ-5334	1	129
TCGA-CQ-5332	1	317
TCGA-CV-6938	1	144
TCGA-CV-7095	1	572
TCGA-CV-A45V	1	32
TCGA-CV-7438	1	194
TCGA-CV-A6JM	1	194
TCGA-CN-6018	1	580
TCGA-CV-7099	1	243
TCGA-MT-A67A	0	914
TCGA-BB-8601	0	624
TCGA-CR-7376	0	972
TCGA-CQ-5323	0	1466
TCGA-T2-A6X2	0	987
TCGA-CV-A463	1	23
TCGA-CV-A6JD	1	182
TCGA-CX-7082	1	11
TCGA-RS-A6TO	1	387
TCGA-CV-A45P	0	639
TCGA-D6-6515	1	403
TCGA-CV-6940	1	804
TCGA-CQ-7068	0	1309
TCGA-CV-6953	1	1641
TCGA-CR-7395	0	930
TCGA-P3-A6T5	1	882
TCGA-CV-6948	1	1289
TCGA-T3-A92N	1	95
TCGA-UF-A7JO	1	631
TCGA-QK-A64Z	1	641
TCGA-CN-4740	1	839
TCGA-CV-7432	1	2570
TCGA-CV-A6K2	1	317
TCGA-CQ-6221	0	1000
TCGA-HD-A6HZ	0	111
TCGA-CR-7383	1	521
TCGA-CQ-A4CG	1	430
TCGA-CN-6995	1	112
TCGA-CR-6492	0	479
TCGA-CR-7379	0	1036
TCGA-CV-7414	1	14
TCGA-CV-A6JE	0	1075
TCGA-CN-5370	1	259
TCGA-CQ-7069	0	1274
TCGA-BA-A4IG	0	855
TCGA-CQ-6227	1	129
TCGA-CV-7425	1	1718
TCGA-CV-7236	1	144
TCGA-CX-7085	0	321
TCGA-CV-7102	1	56
TCGA-CV-5442	0	2327
TCGA-CQ-7071	0	1311
TCGA-CQ-A4CE	0	897
TCGA-IQ-A61H	0	1138
TCGA-CN-4741	0	2239
TCGA-BA-6871	1	108
TCGA-H7-7774	0	407
TCGA-CV-6943	1	602
TCGA-MT-A7BN	0	469
TCGA-CV-6955	1	334
TCGA-CV-7413	1	294
TCGA-HD-A633	0	421
TCGA-CQ-5333	1	341
TCGA-HD-7831	0	667
TCGA-BB-4225	0	146
TCGA-CQ-A4CI	0	950
TCGA-F7-A624	0	378
TCGA-CQ-5331	0	1399
TCGA-CN-4729	0	392
TCGA-CV-6942	0	4282
TCGA-CV-7427	1	4760
TCGA-D6-6825	0	491
TCGA-DQ-5630	0	1030
TCGA-T2-A6WX	1	209
TCGA-BA-5151	0	722
TCGA-UF-A7JT	1	993
TCGA-C9-A47Z	1	191
TCGA-CR-5250	0	799
TCGA-D6-A6EN	0	687
TCGA-UF-A7JD	1	739
TCGA-CQ-6228	1	456
TCGA-QK-A6IJ	0	387
TCGA-CV-6937	1	624
TCGA-BA-5559	1	2083
TCGA-CN-4734	0	1690
TCGA-BA-A6DE	0	440
TCGA-CN-4736	1	395
TCGA-CR-7394	0	1346
TCGA-CQ-6223	0	1428
TCGA-CQ-6220	1	985
TCGA-QK-A6IG	1	222
TCGA-BB-8596	0	2161
TCGA-D6-6516	0	773
TCGA-CQ-A4CD	0	1022
TCGA-CR-7386	0	1430
TCGA-CV-A45Q	1	5152
TCGA-CV-A6JY	0	646
TCGA-BA-4074	1	462
TCGA-CQ-5330	0	1897
TCGA-CR-6493	1	282
TCGA-CV-7238	0	2727
TCGA-CV-A6JO	1	197
TCGA-WA-A7H4	0	443
TCGA-HD-7754	0	783
TCGA-IQ-7632	0	441
TCGA-MZ-A6I9	1	489
TCGA-CN-4726	1	142
TCGA-CV-6936	1	166
TCGA-CR-6473	0	1125
TCGA-CV-A6JZ	0	714
TCGA-CR-6488	0	379
TCGA-CQ-5326	1	89
TCGA-CV-7235	0	2347
TCGA-CV-7407	1	1081
TCGA-UF-A71A	1	86
TCGA-CN-6994	0	1183
TCGA-CR-6484	0	354
TCGA-CR-7390	0	1508
TCGA-CR-7392	0	1425
TCGA-CV-6956	1	217
TCGA-F7-A50J	0	947
TCGA-CN-A49C	0	645
TCGA-P3-A6SX	1	1430
TCGA-DQ-7588	1	427
TCGA-UF-A7JA	0	2265
TCGA-QK-A6VB	0	641
TCGA-BB-4227	0	134
TCGA-CR-7373	0	889
TCGA-CV-7100	1	274
TCGA-4P-AA8J	0	102
TCGA-CN-6024	1	337
TCGA-CV-5977	0	1840
TCGA-CV-6934	1	65
TCGA-CV-7446	1	1093
TCGA-F7-A50G	0	616
TCGA-CR-6478	1	183
TCGA-QK-A6IH	0	653
TCGA-CV-5436	1	584
TCGA-BA-5558	0	1995
TCGA-BB-A5HZ	0	827
TCGA-CV-7423	1	3059
TCGA-HL-7533	0	1057
TCGA-CQ-5325	1	654
TCGA-CQ-6225	1	403
TCGA-CV-6952	1	185
TCGA-CV-A6JT	0	852
TCGA-D6-A6EM	0	232
TCGA-CV-6950	1	459
TCGA-CN-6016	0	1443
TCGA-BB-A5HY	1	321
TCGA-CV-7178	1	2166
TCGA-CV-7263	1	560
TCGA-CV-7411	1	2717
TCGA-CV-7434	1	218
TCGA-CR-7401	0	1077
TCGA-CV-A45T	1	4856
TCGA-HD-8224	1	446
TCGA-CN-4731	1	998
TCGA-CQ-A4C6	0	1353
TCGA-UF-A71E	1	1504
TCGA-CV-5966	1	545
TCGA-CQ-6222	0	2016
TCGA-IQ-A61I	1	2
TCGA-BA-A6DJ	1	407
TCGA-CV-5439	1	546
TCGA-DQ-7591	0	622
TCGA-CN-4730	0	817
TCGA-D6-A6EP	0	424
TCGA-QK-A6VC	0	600
TCGA-UF-A7JV	1	90
TCGA-CV-7252	1	151
TCGA-CV-5973	0	2641
TCGA-CV-6436	0	1899
TCGA-F7-A61S	0	576
TCGA-HD-7753	0	866
TCGA-CR-6482	0	345
TCGA-CN-A498	1	773
TCGA-BA-7269	0	1273
TCGA-BB-A6UO	1	268
TCGA-CN-4733	0	1586
TCGA-CN-6019	0	1038
TCGA-CQ-5327	0	1660
TCGA-CQ-6229	0	1179
TCGA-CV-6961	1	76
TCGA-CV-7104	1	393
TCGA-CV-A6JU	0	110
TCGA-D6-A4ZB	0	376
TCGA-HD-8635	0	695
TCGA-IQ-A6SG	0	579
TCGA-QK-A6IF	0	704
TCGA-CN-A49A	1	526
TCGA-IQ-7631	0	1172
TCGA-CN-5358	1	261
TCGA-CR-6491	0	693
TCGA-CR-7365	0	1191
TCGA-MT-A67F	0	384
TCGA-CN-4725	0	1157
TCGA-CN-5367	1	352
TCGA-CV-5971	0	701
TCGA-CV-6441	1	292
TCGA-CV-6939	1	666
TCGA-QK-A652	0	645
TCGA-QK-AA3K	0	253
TCGA-QK-A8ZA	1	371
TCGA-CN-A499	0	717
TCGA-CN-A6V6	0	635
TCGA-CR-6472	0	1050
TCGA-CN-A63V	0	679
TCGA-BA-A6D8	0	850
TCGA-CN-5359	1	377
TCGA-CQ-5324	0	1593
TCGA-CQ-A4CB	0	893
TCGA-QK-A8Z7	0	392
TCGA-CQ-7063	0	2133
TCGA-TN-A7HL	0	619
TCGA-CR-7369	1	1090
TCGA-CV-A45U	1	1079
TCGA-CV-5970	1	406
TCGA-CV-6954	1	2002
TCGA-D6-A4Z9	0	539
TCGA-UF-A7JS	1	680
TCGA-BA-A4IF	0	895
TCGA-BA-A6DL	0	623
TCGA-CR-6467	0	1777
TCGA-HD-8314	0	670
TCGA-BA-5556	0	725
TCGA-WA-A7GZ	1	625
TCGA-CN-6020	1	205
TCGA-CR-6471	1	1202
TCGA-CR-7377	1	279
TCGA-CR-7380	1	606
TCGA-CV-7253	1	361
TCGA-CN-6996	1	530
TCGA-CQ-A4CH	1	379
TCGA-CV-A6K0	0	606
TCGA-UP-A6WW	0	518
TCGA-RS-A6TP	0	516
TCGA-CN-6011	0	933
TCGA-CV-A45O	0	851
TCGA-CN-A6UY	0	713
TCGA-CN-A642	1	82
TCGA-IQ-A61G	0	360
TCGA-CV-7435	1	4680
TCGA-CV-6433	0	641
TCGA-CV-6951	1	915
TCGA-DQ-7592	0	1143
TCGA-BA-A4IH	0	622
TCGA-H7-A76A	0	637
TCGA-BA-5152	0	1288
TCGA-CN-6013	1	727
TCGA-CR-6477	0	514
TCGA-CQ-A4C9	0	707
TCGA-CX-A4AQ	0	1555
TCGA-QK-A8Z9	1	449
TCGA-CN-4728	0	1724
TCGA-HD-A6I0	0	210
TCGA-CN-5374	1	1732
TCGA-HD-A634	1	130
TCGA-QK-A6V9	0	833
TCGA-TN-A7HI	0	412
TCGA-CN-5364	1	493
TCGA-CN-5373	0	1584
TCGA-MT-A67D	0	56
TCGA-P3-A6T7	1	487
TCGA-D6-6827	0	568
TCGA-CV-7254	1	1459
TCGA-CV-7429	1	107
TCGA-CN-6017	1	853
TCGA-IQ-A61E	0	1147
TCGA-IQ-A6SH	0	471
TCGA-KU-A6H7	0	586
TCGA-F7-A61V	0	759
TCGA-H7-8501	0	461
TCGA-P3-A6T4	1	62
TCGA-P3-A6T8	0	400
TCGA-UF-A719	0	1663
TCGA-CR-7368	0	1245
TCGA-CV-7091	0	3381
TCGA-IQ-A61J	0	1021
TCGA-P3-A5Q5	0	910
TCGA-P3-A6T6	1	395
TCGA-CX-7086	0	573
TCGA-KU-A66T	0	552
TCGA-CV-7097	1	385
TCGA-CV-7183	0	3981
TCGA-CV-A6JN	0	906
TCGA-CN-6998	1	357
TCGA-CV-6933	1	2741
TCGA-T2-A6WZ	1	484
TCGA-CR-5248	0	1663
TCGA-CR-6480	0	362
TCGA-CR-7404	0	1472
TCGA-MZ-A5BI	1	217
TCGA-CQ-6218	0	1253
TCGA-HD-7832	0	836
TCGA-QK-A6II	1	284
TCGA-CR-7367	0	1440
TCGA-BB-4224	0	278
TCGA-CQ-6224	0	1721
TCGA-D6-8569	0	770
TCGA-DQ-5625	1	1133
TCGA-DQ-5631	1	548
TCGA-BB-A6UM	0	393
TCGA-MT-A51W	0	437
TCGA-MZ-A7D7	0	547
TCGA-CQ-7072	0	2359
TCGA-CN-5366	1	360
TCGA-CV-6941	1	342
TCGA-F7-A61W	0	14
TCGA-HD-8634	1	385
TCGA-BA-5153	1	1762
TCGA-CR-5243	0	2562
TCGA-UF-A71B	0	1506
TCGA-BB-4228	0	559
TCGA-H7-8502	0	458
TCGA-CQ-6219	1	479
TCGA-CV-5976	0	1478
TCGA-CV-6003	0	1665
TCGA-D6-6823	0	701
TCGA-BA-A8YP	0	499
TCGA-CR-6487	0	234
TCGA-P3-A6SW	0	1120
TCGA-P3-A5QF	1	330
TCGA-CV-7406	1	1748
TCGA-P3-A5QE	0	1559
TCGA-CV-6960	1	862
TCGA-P3-A6T3	1	577
TCGA-BA-4075	1	283
TCGA-BA-A6DG	1	69
TCGA-CR-7382	0	796
TCGA-CV-7103	1	1591
TCGA-IQ-7630	0	485
TCGA-P3-A5Q6	1	480
TCGA-T2-A6X0	0	216
TCGA-CV-A464	0	1722
TCGA-F7-8489	0	658
TCGA-CV-7568	1	927
TCGA-CN-4742	1	397
TCGA-CV-6959	1	256
TCGA-BB-4223	0	3221
TCGA-CR-5247	0	358
TCGA-F7-A620	0	543
TCGA-BA-6872	1	384
TCGA-CV-A45X	1	198
TCGA-CX-7219	0	1045
TCGA-P3-A6T0	0	578
TCGA-BB-A5HU	0	782
TCGA-CV-7428	1	1671
TCGA-CR-6481	0	311
TCGA-CQ-5329	0	2143
TCGA-CV-A45R	0	5480
TCGA-BA-A4II	0	918
TCGA-BA-4077	1	1134
TCGA-P3-A6T2	0	2298
TCGA-C9-A480	0	386
TCGA-CR-7372	0	759
TCGA-BA-A6DD	1	173
TCGA-D6-A6EO	0	759
TCGA-CR-7397	0	754
TCGA-DQ-5624	0	1778
TCGA-IQ-A61O	1	421
TCGA-UF-A7JC	1	546
TCGA-CV-A468	1	464
TCGA-CR-7385	0	997
TCGA-HD-A4C1	0	11
TCGA-BA-5557	0	623
TCGA-CV-6945	1	366
TCGA-KU-A6H8	1	327
TCGA-P3-A5QA	0	2182
TCGA-CQ-7065	0	1628
TCGA-CN-A6V7	0	594
TCGA-CV-7090	0	5252
TCGA-CN-5365	1	351
TCGA-CR-6470	0	1521
TCGA-CR-7391	0	913
TCGA-H7-A6C4	0	414
TCGA-CR-5249	0	1152
TCGA-CV-7180	1	327
TCGA-CV-7255	1	64
TCGA-MT-A51X	0	242
TCGA-CV-7416	1	763
TCGA-BA-6873	0	122
TCGA-CR-7393	0	993
TCGA-CV-5979	0	1315
TCGA-BA-A6DB	0	216
TCGA-CV-A465	1	215
TCGA-CN-4737	0	625
