# Supplementary material for: Single-cell RNA sequencing and traditional RNA sequencing reveals the role of cancer-associated fibroblasts in oral squamous cell carcinoma cohort
Source: Front Oncol. 2023 May 10;13:1195520. doi: 10.3389/fonc.2023.1195520 (PMC10206127; doi:10.3389/fonc.2023.1195520)
Supplement: Supplementary file 5 [file DataSheet_5.zip › uniCox.txt]

gene	HR	HR.95L	HR.95H	pvalue
ACTN2	1.06252919533599	1.00604430485648	1.1221854599161	0.0295418753985659
AMIGO2	1.15486661295848	1.03723395199897	1.28583998928673	0.00861566675750313
APP	1.24739451940817	1.03517662797843	1.50311844857646	0.0201620869055927
AQP1	0.827659251925419	0.712456036959553	0.961490676984232	0.013380154691117
CAMK2A	1.19364283532955	1.02248945025391	1.39344539738748	0.0249866125324459
CSF2	1.08908856055271	1.00320256170523	1.18232741622054	0.0417246971134126
CYP4X1	0.909648121334254	0.82921324153685	0.997885300424458	0.0449865314732135
DEPP1	1.13632638573683	1.00911316675383	1.27957665944985	0.0348823024136913
DTNA	1.23494588721953	1.04352231050587	1.46148417624258	0.0140602243360776
EFNB3	1.15883906853279	1.01626045750736	1.32142107551029	0.0277531797969139
IL10	0.759467199938281	0.589975924001036	0.977650789324549	0.0327294014214165
IL16	0.768714488209568	0.638479161801678	0.925514879320131	0.00548229319811618
ITGA5	1.16888161677146	1.03445534134448	1.32077643124787	0.012300355327149
MME	1.11140889319987	1.00395813749736	1.23035979464533	0.0417392047298374
MPEG1	0.892806304691278	0.797312557184696	0.999737293127629	0.049470255461846
MYL2	1.05030186290627	1.00439123595029	1.09831106021219	0.0313892795152202
NCAM1	1.11391700692226	1.00197160056791	1.23836952824547	0.0458889480264582
P4HA2	1.19562655828503	1.00936171995168	1.41626419807653	0.0386582709713312
PLAU	1.23928445266482	1.09045732221935	1.40842371665765	0.00101400492634132
PRKCA	1.25467284522201	1.04436573112932	1.50733014461825	0.0153627937024783
SERPINE1	1.10569082880378	1.01152228410997	1.20862607587188	0.0269515827289098
SHANK2	1.21085043031632	1.06860978267315	1.37202446428068	0.00269321761981423
SLC2A3	1.21838810060855	1.07485843452067	1.38108379301737	0.00200968306583962
TIMP4	1.49804097783832	1.22850600967505	1.82671208248822	6.51228204478306e-05
