# Supplementary material for: Single-cell RNA sequencing and traditional RNA sequencing reveals the role of cancer-associated fibroblasts in oral squamous cell carcinoma cohort
Source: Front Oncol. 2023 May 10;13:1195520. doi: 10.3389/fonc.2023.1195520 (PMC10206127; doi:10.3389/fonc.2023.1195520)
Supplement: Supplementary file 5 [file DataSheet_5.zip › uniSigExp.txt]

id	futime	fustat	ACTN2	AMIGO2	APP	AQP1	CAMK2A	CSF2	CYP4X1	DEPP1	DTNA	EFNB3	IL10	IL16	ITGA5	MME	MPEG1	MYL2	NCAM1	P4HA2	PLAU	PRKCA	SERPINE1	SHANK2	SLC2A3	TIMP4
TCGA-BA-5152	3.52876712328767	0	0.02667074	3.915927	8.292556	6.403848	2.432376	5.571446	3.772933	3.755539	0.1522226	2.906787	0.9765801	1.438038	6.159203	5.12902	3.990676	0.01403242	0.2707262	6.236988	5.37773	2.573193	6.984095	0.4901198	2.850938	0.3136573
TCGA-BA-A6DJ	1.11506849315068	1	0.1234731	6.586973	9.008896	4.323528	0.4036364	8.515356	0.3688909	4.319023	0.1020435	4.345285	1.000035	1.222531	5.991212	1.653928	3.23584	0.1169024	1.430767	5.375549	9.664453	2.609823	8.89141	0.02832512	6.138975	0.3596044
TCGA-CN-4741	6.13424657534247	0	0.88893945	2.66761104	8.13647524	5.58532996	0.52282572	0.42803672	5.14730816	3.22011931	0.30614335	2.58488806	0.479031	1.68416376	4.5390862	0.44875867	3.30713936	2.65062553	0.18757399	5.11801637	7.00647959	3.14876905	6.06035689	1.32013724	2.78001107	0.38312658
TCGA-CN-6011	2.55616438356164	0	0.1820029	4.324048	9.64543	5.14207	2.717086	0.2975914	0.8984159	3.574604	0.2828968	3.354453	0.8182325	1.475334	7.70496	1.211617	4.467782	0.01403242	0.3849309	6.292979	7.760394	2.653045	8.259766	1.245705	3.525086	0.4641158
TCGA-CN-6013	1.99178082191781	1	3.94107808	2.43266171	8.11466518	6.03162182	1.82736436	1.53010652	2.40346356	5.16770972	0.32527689	0.20362359	1.23729297	2.57499819	6.36331147	1.70529939	4.88131182	4.73537208	1.13633868	5.06216465	7.71861585	2.95592938	9.4164856	2.59405957	4.94573708	0.34906501
TCGA-CN-A49A	1.44109589041096	1	1.7235116	2.9090538	9.4060333	5.1762865	1.7533493	1.1462272	1.795302	4.1548459	3.3701354	4.5042937	0.608283	1.6406272	6.8972134	4.4230556	1.9067505	3.1244778	1.7478136	6.1594616	8.2435077	3.8966176	8.3721237	2.8913676	5.1071328	0.4177445
TCGA-CQ-5323	4.01643835616438	0	0.15320678	3.86342164	7.77127703	6.01255887	0.5265963	1.73095968	2.8606483	3.81769564	0.19812995	0.89155416	1.00647541	2.31732362	4.59356487	1.63038671	3.73967899	0.17903623	0.20541067	4.43986786	6.41651784	2.4983717	5.23828324	3.51218766	2.72663946	0.44152683
TCGA-CQ-5326	0.243835616438356	1	0.04853678	5.37504933	8.8954028	4.13690135	0.76469022	6.18742847	0.34431713	5.74916127	0.56986592	0.81903395	1.3591532	1.26572288	8.01219106	3.49017493	3.96213654	0.46427853	0.36889968	5.58643128	9.40095867	3.78252809	11.51613568	3.99929819	6.72704539	1.83286029
TCGA-CQ-6223	3.91232876712329	0	0.038332131	2.093360571	7.991609137	4.70177334	0.91157789	4.028202536	2.995806109	3.808034138	0.247148119	0.373330642	0.408407927	1.203761893	4.514813195	5.207229851	2.764065479	0.014032419	0.236149401	4.152852306	7.974448363	2.319205513	6.86140077	2.116232222	2.041474237	0.579581843
TCGA-CQ-7069	3.49041095890411	0	0.23782206	5.67788887	10.13786314	6.44397936	1.36784214	5.85589953	0.6392905	4.26974611	1.67937607	1.40420916	1.25783464	0.78036336	8.91112524	1.78984628	1.43381647	1.04232748	0.39431008	6.00629944	11.09750874	2.3488041	12.55148997	3.70539474	3.66626201	0.71040444
TCGA-CV-A45O	2.33150684931507	0	0.04271785	2.51908004	7.26642853	4.13658875	0.08521503	0.08262076	0.83654799	2.69496252	0.08119584	0.3749903	0.56831256	0.86290269	2.38505651	0.67577524	2.02633872	0.01403242	0.03793443	2.84628506	5.08621653	0.66725992	4.59554129	0.24023582	2.67379742	0.11993485
TCGA-IQ-7632	1.20821917808219	0	0.07285466	3.001233	7.978611	5.299772	0.4053913	0.9631726	3.395985	3.001642	0.6078779	1.063671	0.3070851	0.8417087	4.458749	3.851266	0.9727915	0.01403242	0.07788218	4.578479	5.309914	1.279278	7.138594	0.9548332	2.049382	0.3194093
TCGA-P3-A5QF	0.904109589041096	1	0.05420902	1.06788837	7.80561107	4.96943471	0.03141682	0.79801401	0.88730843	3.38340197	0.86616657	0.47625635	0.97520176	0.83096547	2.99034376	0.82931592	2.86807022	0.18579093	0.32344279	3.51999159	6.90091946	0.89093443	4.33236594	0.05979259	2.22944564	0.06307
TCGA-P3-A6T5	2.41643835616438	1	0.08140977	3.182443	8.858565	5.496324	0.2386844	2.641502	1.986602	4.337097	0.126187	1.978642	1.01794	0.9441717	4.968571	2.302645	2.356156	0.5799798	0.1345088	4.730614	7.99042	1.564142	7.154189	1.725675	2.27492	0.5467471
TCGA-P3-A6T6	1.08219178082192	1	0.156557	3.230486	7.370018	5.806328	0.06317818	0.4682697	2.384244	5.17021	0.05839016	1.407327	0.0878519	0.8290682	3.691793	0.226134	1.153844	0.01403242	0.3476713	2.256014	7.195979	2.141321	5.244287	0.1851572	1.483314	0.5117608
TCGA-QK-A6IH	1.78904109589041	0	0.054241765	4.55114698	8.571874568	4.605426985	0.145419211	2.127514437	0.106659935	4.028023423	0.265650415	0.946283106	0.534015302	0.937601305	6.354328825	1.896271368	1.831702451	0.64382892	0.140885776	5.188008512	7.512424197	1.753777135	7.206897548	0.214379789	2.848393633	0.706263246
TCGA-T2-A6X2	2.7041095890411	0	0.2024905	4.081969	9.233283	5.323188	1.732023	0.917247	0.2004318	3.077914	0.1110267	1.270183	0.4459476	1.810883	5.524511	1.896747	4.034102	1.073399	0.3034719	5.436357	7.157892	2.311181	8.296321	0.8052303	3.120995	0.09717507
TCGA-UF-A71B	4.12602739726027	0	0.1101379	4.181699	9.10389	5.521332	0.5241414	3.290009	3.107264	4.321366	0.3756934	1.329379	0.8593299	1.758668	6.152308	2.926411	4.101131	0.01403242	0.3411819	4.995576	9.132268	2.487375	7.359878	1.899839	3.636109	2.027373
TCGA-BA-4077	3.10684931506849	1	1.86785473	2.85455037	9.21849556	5.28837532	0.87946351	3.90322991	4.99295374	5.50464772	1.58971817	1.20735382	1.16637788	2.18216075	7.64317931	2.74761683	4.3981287	3.41237285	0.94853642	6.00990066	10.0393792	2.86899674	8.31522408	1.79587419	3.51197546	1.40392418
TCGA-BA-6871	0.295890410958904	1	0.9733199	4.625515	8.418949	6.9382	0.6272548	2.893111	2.329597	6.470016	1.096974	2.479542	1.685847	2.117644	6.693366	3.49172	3.580164	0.01403242	0.4178163	4.769254	8.231413	2.360429	6.411915	1.388554	7.991323	0.374875
TCGA-BA-A4IG	2.34246575342466	0	0.05694866	2.44406665	8.61928937	5.11764422	0.05997967	1.17102435	5.28678537	4.52414955	0.23915751	0.59341791	0.61944139	2.00323601	3.88162572	0.91171534	3.70042548	0.01403242	0.13529899	4.84075856	5.89203879	1.52933753	7.13328257	0.15055289	3.11315335	0.2559372
TCGA-BB-4225	0.4	0	0.1660825	1.685879	9.226373	5.843893	0.1012009	1.562975	5.888577	7.296313	0.180882	1.632718	1.318056	2.321852	4.126977	0.3802354	4.455696	0.06882569	0.3902994	4.983592	6.350662	1.075215	5.880241	0.2311504	4.343041	0.2253574
TCGA-BB-4228	1.53150684931507	0	0.2881473	3.231453	8.779404	5.880084	0.1153137	0.4867542	6.128898	6.378706	0.2829077	1.307103	1.072646	1.900709	4.917086	1.253741	3.513	1.279733	0.4964254	4.295392	7.373135	2.180115	5.524429	0.2691585	4.313413	0.3883271
TCGA-CN-A498	2.11780821917808	1	0.2629273	5.000344	9.595103	4.435504	0.9314578	4.403955	4.180859	3.978032	0.39725	1.198991	1.173983	1.385336	7.517557	1.170711	3.280164	0.6166904	0.2821337	6.913489	8.579155	2.978386	9.058059	5.331695	3.145034	0.7809086
TCGA-CN-A6UY	1.95342465753425	0	0.0589084	1.34381704	8.47315806	4.73746391	0.31014569	0.92528809	5.7591336	7.07815773	0.14761378	0.49570914	1.17554121	1.73652828	3.25109634	0.16961304	3.43241995	0.01403242	0.25310953	5.88866565	5.81680058	0.72516441	4.49155105	0.16025369	2.43120622	0.06823845
TCGA-CN-A6V6	1.73972602739726	0	5.96698191	2.21194185	7.71370577	6.21378572	1.44254951	0.57855144	5.57968413	4.52888523	1.10404311	1.18037472	1.83478876	2.62184131	3.72347956	0.88678523	5.07691937	9.15235286	2.01818839	3.98321071	6.22661288	1.58109842	5.88630003	0.31164646	3.39192509	0.76413775
TCGA-CR-5250	2.18904109589041	0	0.04230046	3.895767	8.826896	6.442874	0.1695131	0.8525755	6.604489	6.247291	0.2562919	1.187797	0.5101502	3.017341	5.121273	0.3797934	3.630731	0.07893685	0.2558862	5.066325	7.557174	3.181924	5.197123	1.204226	3.26948	0.3065674
TCGA-CR-6472	2.87671232876712	0	0.09266856	2.37929742	7.47366873	6.1222453	0.13430814	0.32819115	5.00790005	4.93640654	0.55107485	1.04830633	0.68297375	1.66381464	4.32702447	1.6838298	2.92372179	0.26698092	0.26481481	3.94580391	5.95660534	1.1528925	4.40311791	0.0504124	2.31384236	0.44779927
TCGA-CR-6477	1.40821917808219	0	1.82730443	4.23119875	9.10752223	6.62177571	1.21987656	4.17805891	0.84572699	5.26292572	0.87630778	3.40289526	2.18211613	2.33465865	7.83505091	2.88033519	4.20282679	3.99491115	1.37332859	6.05218243	8.80205702	2.36025575	9.26478699	1.33004402	4.27548191	0.51384554
TCGA-CV-5439	1.4958904109589	1	0.06743595	4.06376	7.142378	5.586264	0.7055762	0.2875511	3.136531	3.845996	0.1738113	1.359263	0.4367774	1.233854	7.14997	0.6750097	2.620513	0.07237665	0.1267928	5.316901	7.463288	2.614612	7.81114	2.003096	3.26943	0.01433999
TCGA-CV-6943	1.64931506849315	1	1.91405079	3.94138609	9.59522421	7.32885671	0.80470779	1.00277027	2.13029171	5.36603835	0.45639601	3.7152499	2.13849975	3.31894931	6.75191484	3.30526946	5.3951393	3.11016076	1.10620469	6.14051948	7.93175246	2.90277805	7.6411383	1.75372091	4.00396806	1.17483947
TCGA-CV-6950	1.25753424657534	1	5.9858466	6.9069817	9.5949723	5.3465791	1.3862426	5.9866378	2.1505305	5.1183881	2.1210561	4.9391295	0.748237	1.3451222	8.282113	2.0668326	2.7858075	7.1934338	3.4440844	6.6643529	9.4599391	4.5193424	11.1483376	2.8749591	5.7420495	0.9467002
TCGA-CV-7406	4.78904109589041	1	8.4539398	3.49947172	9.20017798	6.74371615	3.21824826	3.41383488	3.87359025	6.30428219	3.5503147	1.13133365	0.69668675	1.11197044	6.2733524	4.08441342	2.93958185	9.59046589	3.92005162	5.26507054	7.48955327	2.72266055	7.89741954	1.29948946	4.85143254	1.06576948
TCGA-DQ-7591	1.7041095890411	0	1.34152824	2.05620858	8.20579932	4.88049162	0.75634599	1.33236448	5.67966467	6.57357733	0.42107801	1.75606599	1.07009478	2.94862337	4.31525041	0.80609003	4.00878683	2.7622102	0.50759433	3.44100572	7.67501314	1.48132767	4.80649675	0.61953425	3.60142926	0.23676992
TCGA-F7-A61V	2.07945205479452	0	5.4079601	3.0745963	7.1798288	5.7178026	1.2797596	0.9708429	1.9182576	3.6263391	0.9745081	0.9601164	0.8667687	0.9416731	3.6307668	0.6815292	2.6175197	6.9232104	1.8702807	3.7749173	6.0037089	2.4990775	6.153792	1.4827581	1.9955749	0.5795857
TCGA-F7-A620	1.48767123287671	0	4.54789284	4.95259171	8.06040446	4.83437003	1.86674564	5.37882162	0.90171612	4.97697309	0.84057861	1.82992815	1.87295865	1.71523564	4.86279154	1.84095017	4.61978936	6.73152525	2.43655526	4.82746035	9.55841065	1.86446303	8.77266583	0.98598377	2.85584347	0.61511765
TCGA-HD-8224	1.22191780821918	1	9.49195957	4.65467702	8.46578591	6.44351414	4.13137845	0.8230868	4.48697654	6.0963995	3.37156763	0.85511855	1.11410791	2.39190947	4.71257014	3.06715351	4.46855505	10.53796281	4.17888026	5.57687177	8.18745418	3.29272925	5.41513038	2.00227076	2.77771096	1.78219925
TCGA-HD-8314	1.83561643835616	0	7.74199205	2.54534285	7.6684914	6.98914316	3.10247074	0.28509309	2.75047919	6.07392921	2.789308	1.01405615	0.95380493	2.52727993	4.870038	1.44964224	4.32211018	9.98280603	2.06213142	4.15668374	5.16329141	2.37655086	4.42945765	1.59310113	2.40957752	2.14436484
TCGA-MZ-A6I9	1.33972602739726	1	1.38937358	2.12282692	7.63651341	6.82802476	0.1543047	1.00538471	4.04027254	5.21410555	1.08775072	1.03135336	0.30991594	1.86203029	3.75879657	0.61414707	2.76642221	3.46921021	0.31196262	3.79568065	5.02695528	0.85676255	4.45281228	1.49506818	2.35588342	0.77993893
TCGA-MZ-A7D7	1.4986301369863	0	0.05411926	5.47913977	7.61291851	2.82614474	0.57129399	4.78514666	2.30485105	2.92078028	1.00696473	2.87431182	0.90917775	0.4708862	4.33967688	1.39988997	1.78034956	0.073489	1.0512701	4.5985209	8.47032103	0.87341968	8.39046092	0.46343852	1.5582221	1.91270205
TCGA-P3-A5QE	4.27123287671233	0	0.46195261	2.29767022	8.11820015	4.78072271	0.62759274	0.74634643	7.15683547	6.16022147	0.27902717	0.6845061	1.16034971	2.97182867	4.14557418	0.60571478	4.03684621	0.08208396	0.22881791	4.95220874	7.47892515	1.3931059	5.98028531	2.93745162	3.47320042	0.0700299
TCGA-BA-5151	1.97808219178082	0	0.09735988	4.851625	9.286971	6.894351	0.0884654	3.363004	2.15267	4.953685	0.1715241	3.070328	2.045202	1.902832	5.702841	3.093436	4.963275	0.1198558	0.3953053	4.754164	8.468076	2.623078	7.51544	1.605399	4.248099	0.3570439
TCGA-CN-4726	0.389041095890411	1	1.27399152	3.76143127	8.8939951	5.40684985	0.23704446	6.27427883	0.21348397	3.92302378	0.32076925	1.68141419	2.1233514	1.09535262	5.44901602	3.80211626	2.72968473	2.77397583	0.83033974	5.47908007	8.85263946	2.13733948	8.19754481	2.08307756	6.00266951	0.64124342
TCGA-CN-4731	2.73424657534247	1	0.07975808	5.24526015	10.0089676	4.54759818	0.29433871	3.76189007	2.51699163	5.31436547	0.43914536	1.79394145	0.2379606	1.26619214	6.79994649	1.80238433	1.57096722	0.27852793	3.62091796	5.40871091	7.62494238	2.56728064	6.87618444	1.6294008	7.43943178	1.40427913
TCGA-CN-4734	4.63013698630137	0	0.06125897	3.351069	8.14652	5.504967	0.717225	1.977212	2.135854	2.345276	0.1431206	0.9532187	1.166348	2.003752	6.251589	1.841552	4.804157	0.06610493	0.2170223	6.061212	6.849494	2.285259	8.467004	0.7456118	2.869882	0.1383874
TCGA-CN-A63V	1.86027397260274	0	1.359958	5.119601	8.660266	5.297777	0.5759873	0.3862357	4.105428	5.433622	1.181995	2.66836	0.42331	1.28089	6.375241	2.804698	3.465998	2.21841	0.448193	5.264582	8.683563	2.202509	7.134759	0.5362248	2.820139	0.3726268
TCGA-CQ-5334	0.353424657534247	1	0.70922197	4.44643889	9.07854575	6.90773035	0.67518643	2.73178004	1.74999668	4.21465482	0.1911371	2.18265616	1.64104552	2.72250248	6.36193819	3.49526123	5.07108744	1.71427223	1.50901108	5.35240193	8.93753926	2.95473231	8.54270816	0.07729678	4.30300466	0.40847689
TCGA-CQ-6220	2.6986301369863	1	0.75079188	4.59023172	8.40397899	4.7868341	0.37981994	4.32350179	1.82295388	2.58250078	0.16110947	0.68241367	0.57505963	0.94429157	5.5457911	1.63344906	3.26648485	1.85924091	0.73946844	5.38910108	8.32786363	1.75399528	6.55211074	1.35536729	2.45523563	0.01433999
TCGA-CQ-A4C6	3.70684931506849	0	4.0949503	5.7509865	8.6736826	5.3151821	1.3012963	4.6579392	0.3905217	4.2915462	0.7770333	1.1363808	1.7588017	1.4037082	6.8773858	2.3053892	4.0159587	5.4133433	2.3864577	6.4818314	9.7570092	3.586691	9.9612208	3.8529092	3.0684569	0.519522
TCGA-CQ-A4CG	1.17808219178082	1	0.18413979	7.79408749	9.44117439	4.39155952	3.21596651	6.65807424	3.66741409	4.63785055	0.28673283	1.79149852	0.78959807	1.5310555	7.15742503	8.66819376	2.41747478	0.78751248	1.03233958	6.02604502	10.18521712	3.46782276	8.79177005	2.02110288	4.89489293	0.44371327
TCGA-CQ-A4CI	2.6027397260274	0	0.194513	4.630891	7.736569	6.096844	0.6992176	3.17282	0.705307	5.072873	0.380777	2.799774	0.6794892	1.454574	5.542186	2.143907	2.122157	0.2789561	0.5012924	3.725679	9.578512	3.450946	6.332652	1.334507	3.680427	2.481976
TCGA-CV-6940	2.2027397260274	1	6.74629322	5.38771095	9.24292659	5.3899529	1.71766733	1.83642972	3.29444083	3.43862639	0.84283183	3.92676697	0.54731418	1.32784866	5.81832954	1.99337124	2.7946157	7.01833032	2.19792325	4.76686242	8.40959818	2.82915398	8.48747601	3.38755178	2.75412596	1.96049758
TCGA-CV-A464	4.71780821917808	0	6.8984193	4.9155316	9.5340019	7.6112551	2.591294	1.5632852	1.5635909	5.5130374	2.0464898	2.4302024	1.6706835	2.4803148	5.9999307	2.4192575	3.7519076	9.0872187	4.0972047	6.558652	9.4834067	2.8183237	9.937402	2.081286	3.5679346	1.0514807
TCGA-D6-A6EN	1.88219178082192	0	0.18513675	4.89691875	7.65497244	4.7025621	0.363671	4.10929301	0.72210453	7.7197053	0.04737783	1.24085538	1.01832826	1.83933136	5.3620359	0.39848956	4.8529592	1.26322502	0.11522312	4.25560596	8.80151534	1.78064977	7.81827864	0.39966259	4.10248969	0.06935774
TCGA-DQ-7588	1.16986301369863	1	0.06891877	5.133154	9.708909	3.139242	0.03147847	3.791761	0.1373848	2.913818	0.1601601	1.258768	0.3833694	0.4581262	7.083778	0.4794311	0.4221011	0.01403242	0.1648666	5.832958	8.487179	3.438999	8.283138	2.844623	5.564337	0.4772811
TCGA-F7-A624	1.03561643835616	0	0.1854515	2.188612	7.698045	4.327207	0.1563753	1.213478	0.1636478	3.997153	1.533948	2.539378	1.393734	2.334964	5.04458	0.4957131	5.182491	0.3124957	0.4222095	4.580041	6.38056	2.553479	6.424505	0.03089159	4.962148	0.2618226
TCGA-H7-8501	1.26301369863014	0	0.6382212	4.978668	8.508692	4.784381	0.3959911	5.4903	1.132109	7.520694	0.2280007	0.8105952	2.451792	2.389671	7.26753	3.038869	5.082921	1.132929	0.7294719	5.549882	8.991971	2.63992	10.33132	0.7319584	5.524642	1.054142
TCGA-HD-A4C1	0.0301369863013699	0	0.00998822	4.969266	8.303136	5.347257	0.5340739	0.7586797	1.61989	2.170594	0.1281821	1.829524	1.184155	1.613412	5.400395	2.162751	3.000304	0.247078	1.256599	4.77253	7.647932	3.020869	6.162229	0.07024199	4.701705	0.2511719
TCGA-IQ-7631	3.21095890410959	0	1.60573131	3.06698047	7.54109496	6.58715967	0.55318538	0.20989137	1.93885276	3.29145952	0.18741904	1.82492489	0.32509073	1.44899752	5.43406245	1.93075269	1.23830229	2.71658234	0.92410627	3.98020211	6.27955905	1.70017068	6.21058236	0.99031783	3.09939633	0.80402447
TCGA-P3-A6T2	6.2958904109589	0	0.97290712	6.16157146	8.62050731	5.05396496	0.78886273	5.50183955	0.2629492	4.84234383	0.20266484	1.23230169	0.61604163	0.83858625	7.55840189	2.28931295	2.54451948	1.46087684	0.41744572	5.80170763	9.73340896	2.6023656	9.7551137	1.81893177	5.4309066	0.11531527
TCGA-QK-A6IG	0.608219178082192	1	2.723079678	7.106025988	8.101799187	5.222556531	1.199501054	4.851480493	0.852914461	5.670800281	0.605211506	1.438383948	0.793324524	1.301228877	6.209351924	1.120019877	3.47352492	4.737669077	2.050730554	4.439159838	8.487540984	2.677540656	8.355357178	1.045608759	3.221082337	0.456867301
TCGA-UF-A7JA	6.20547945205479	0	0.5800623	2.62177406	9.58059379	5.92943224	0.98260561	2.44219933	4.21870631	5.67189947	2.32111556	4.76322677	1.23966798	0.92325661	7.60137769	2.96082301	1.94542061	0.21076189	0.44413214	6.31406232	7.76290503	4.29374077	8.26210326	1.45925171	5.23204466	0.78846913
TCGA-UF-A7JD	2.02465753424658	1	5.7222702	6.4611666	8.7822804	6.6435539	1.887107	5.0611679	0.6091963	6.2237012	1.6941421	2.8869128	1.6024407	2.0091779	7.6176748	3.8153681	2.9590228	7.0290423	3.0608922	5.703945	9.319649	3.3822471	8.6252557	0.8966	8.3050467	1.1308676
TCGA-BA-5556	1.98630136986301	0	0.04655818	4.514545	8.953704	6.44963	0.4497204	3.610749	2.184202	3.729883	0.1515416	1.532479	1.540379	2.899564	6.842192	1.387252	5.91601	0.01403242	1.568322	5.605669	7.851508	2.333376	9.361043	0.872824	3.581579	0.2749605
TCGA-BA-6872	1.05205479452055	1	0.02804731	5.781826	9.292408	5.182695	0.3221513	4.918024	0.8292987	5.123914	0.2071024	3.015845	0.807472	1.073507	6.873722	1.932967	2.702166	0.1545894	0.3494431	5.618763	9.395455	2.646607	9.801168	3.744504	3.835833	0.5156058
TCGA-BA-A6D8	2.32876712328767	0	0.8236402	2.70706158	6.57485278	5.47982953	0.17694744	4.13646799	0.46152603	4.27238123	0.19268088	2.51211122	0.42501828	1.28911987	5.53296528	1.63627258	3.04432422	0.52527988	0.68482322	4.19686795	7.4885233	1.210985	5.988743	0.4294366	3.70566624	1.9126723
TCGA-BA-A6DD	0.473972602739726	1	0.05135082	3.758487	8.224562	5.685021	0.3879359	2.597112	2.593168	6.182237	0.2760912	1.547983	0.9083702	1.895822	5.569004	1.904623	3.583033	0.3199052	0.1771392	5.157619	8.109336	1.86919	8.149961	0.6733448	2.52862	0.9581739
TCGA-BB-8601	1.70958904109589	0	0.00998822	3.095313	7.508582	5.147166	0.1464626	0.6174444	2.411207	2.057849	0.470647	2.791583	0.07689757	0.4171721	4.602881	0.4567678	0.760018	0.01403242	1.758704	5.06716	6.658324	1.29223	5.535499	0.8983664	1.664747	1.453491
TCGA-CN-4730	2.23835616438356	0	0.1065117	3.894058	8.304262	5.438366	0.08556992	2.212063	0.5728065	2.184053	0.169474	0.9510709	0.2708986	0.440377	5.290041	1.142872	1.884899	0.1838801	0.097957	4.794443	6.014448	0.748611	6.203603	0.1606884	2.498157	0.3409153
TCGA-CN-5358	0.715068493150685	1	6.0502471	5.2146015	8.7130724	7.9179963	1.5822184	4.7283803	1.2462798	4.5698084	1.1811656	2.4838783	2.8308526	3.8136981	6.3748483	4.1478852	6.6158666	6.5499533	0.9000558	4.8298387	8.4534063	3.5792958	8.2133995	0.4063954	4.9869804	1.1047835
TCGA-CN-5359	1.03287671232877	1	2.08045414	5.21264732	9.13382899	6.2727412	0.8340425	3.8080947	1.82494694	6.00130863	1.50013936	3.51974999	2.00208446	3.55565183	6.85050476	4.53139318	6.31416678	3.64629205	1.82016273	5.32430638	8.7955711	4.17233742	7.50724243	2.5715757	5.18025009	1.1366469
TCGA-CN-5364	1.35068493150685	1	5.1989867	3.5759195	8.5080784	6.4531674	2.0015316	1.9839838	5.8271968	4.8874037	0.8254687	1.5261447	0.840527	1.8483909	6.6637594	3.3428043	3.6823121	7.0991572	1.0743347	5.7783128	8.8846248	2.9576761	7.1469486	4.1057729	3.2176927	1.366258
TCGA-CN-5373	4.33972602739726	0	2.96751776	3.72330281	9.33265082	6.05019864	1.07367594	1.98378835	1.54697587	4.28966945	0.33080044	1.47985843	2.0650291	2.2519205	6.21997584	2.77131302	5.366522	4.91323926	1.00524514	5.72513609	8.28660228	1.92654581	6.89924097	3.32182757	3.45635261	0.32704614
TCGA-CN-6016	3.95342465753425	0	8.62521755	4.85902798	9.36030681	6.80418803	3.84904726	0.43270387	1.58144854	5.93617396	3.08244264	3.49999397	1.75251176	2.89809457	8.09240304	3.58962412	4.16982399	10.81156799	5.46148459	6.22473443	9.08432382	3.36796837	8.68818256	2.64511988	3.81773314	1.41120659
TCGA-CN-6995	0.306849315068493	1	4.29723332	3.91528805	9.01663158	5.02929031	1.27885912	2.80947896	2.04524652	5.56534637	0.54801277	2.19520098	0.90041489	1.78882469	6.96917555	1.56718898	3.7988724	5.92250009	2.59114668	6.79222192	9.57958118	3.09344843	9.68682873	3.6950705	3.9903189	0.18156995
TCGA-CN-A642	0.224657534246575	1	4.4258973	5.5719577	8.6330632	3.8616315	0.8323002	0.7176181	0.9792965	4.5840509	0.8918517	3.7638946	1.259163	1.5451395	6.0212886	1.700652	4.2585644	5.9678837	1.916169	4.9308304	7.8677313	2.3341424	8.1689045	0.2261537	3.9077677	0.3492811
TCGA-CQ-5324	4.36438356164384	0	0.38179921	6.30963539	8.98643352	5.82629248	0.8304091	2.56041918	0.81938601	5.39478493	1.08836779	2.07614933	0.95906969	1.27777024	5.80237276	2.8531007	3.45504732	1.0728248	0.52678615	5.3008662	7.95947844	2.56499166	8.24233214	3.69535601	3.96272196	0.58496299
TCGA-CQ-5332	0.868493150684931	1	0.2227086	4.310784	7.835107	6.232955	0.3025679	3.382688	0.4654891	6.675133	0.4045689	5.026775	0.6204538	1.714418	6.507346	3.206325	3.551948	0.9674325	1.015971	4.58286	8.96235	3.448882	8.603323	1.174875	5.483198	1.078328
TCGA-CQ-6218	3.43287671232877	0	0.04234205	4.419981	9.029289	5.707634	0.2906256	1.875711	2.370502	3.741719	0.4092385	0.8492457	1.197822	1.276852	6.05713	2.179713	3.945097	0.4000902	0.1912185	5.184341	8.280479	1.447936	7.435594	1.451516	2.978279	0.2159669
TCGA-CQ-6228	1.24931506849315	1	0.39854943	3.24960919	8.22798637	5.39629743	0.28345099	1.9124046	1.88604319	6.11342668	1.14166059	1.34015371	0.69812029	1.44045613	5.58086879	2.35595483	2.64699136	1.23165485	0.28058407	5.51075121	8.67180015	1.14239931	7.4241997	0.64353852	5.87080565	0.98277423
TCGA-CQ-7068	3.58630136986301	0	0.1143751	5.38479	8.655583	4.289161	1.281231	2.952555	2.671154	5.428162	0.07623365	4.064233	1.007731	2.269166	6.395797	0.447796	4.736331	0.1536751	0.4017735	5.327179	9.267663	2.375324	7.983513	0.384701	3.516635	0.1290985
TCGA-CQ-7072	6.46301369863014	0	4.00907145	5.90471435	9.81264973	5.69110113	2.12132483	5.42311998	0.53194223	4.81873121	0.905762	2.70711637	0.50180711	2.55330993	7.56240517	4.01668655	3.16596372	5.74797986	2.35976857	6.63186242	9.1918504	4.48471304	9.53232503	0.61684785	5.37256804	0.34389291
TCGA-CQ-A4C7	0.967123287671233	1	5.06641673	7.3964254	9.37193632	6.08286417	1.68741524	4.81557735	0.78705152	5.53616204	0.8961371	2.9038298	1.38738444	1.14902572	7.89692743	3.55811448	2.87031839	5.93508199	2.66885354	6.53717704	8.9977863	3.47891454	11.56532927	3.42598961	4.09264294	1.52190433
TCGA-CQ-A4C9	1.93698630136986	0	0.21998031	2.59813586	7.58858039	6.72121202	0.52037646	1.51062808	3.77558676	5.02074852	0.81824847	2.399986	1.09697608	1.7311077	5.54208593	2.04597838	3.34028603	0.67641123	0.26815054	3.78563697	7.69993358	1.64251575	6.8271264	0.3731295	3.15095789	0.2963481
TCGA-CQ-A4CB	2.44657534246575	0	0.1537833	3.945757	8.992093	6.684216	1.304826	8.606508	2.210076	5.796368	0.7309086	1.522239	1.811734	2.18972	8.342318	2.771381	4.445732	0.3543226	0.5008672	6.442445	10.12493	3.314935	10.02143	4.005463	4.401568	1.312251
TCGA-CR-6491	1.8986301369863	0	1.28422272	4.04828748	8.24619354	5.82399965	0.26602984	4.03008829	1.70899776	3.00832944	0.15005279	2.53021229	0.97711662	1.15241842	6.46857801	1.23149313	2.26593943	1.6449824	0.20742506	4.98686873	8.97024136	2.30828558	9.06728125	1.37683374	2.79229573	0.09606459
TCGA-CV-5436	1.6	1	2.262682142	5.975587613	10.176699872	4.484113942	0.65529133	6.290448644	1.264349956	4.261615689	0.517868834	4.209261841	0.612098164	1.430378873	6.987592365	2.311856654	2.726116982	3.642126884	1.737711108	6.338017632	8.427370655	2.134786663	7.619765885	1.849413186	4.101132593	1.078405128
TCGA-CV-6936	0.454794520547945	1	0.184936604	3.109832206	8.245598528	5.356759699	0.868679146	0.976310163	3.341955685	3.502086284	0.115449327	0.734027962	0.689470433	1.479609345	5.779129109	2.282736816	3.259106176	0.565001089	0.150929614	4.717992741	8.845237271	3.014210513	8.079085732	2.122937659	2.872502548	0.235732681
TCGA-CV-6948	3.53150684931507	1	0.14066806	1.82209635	7.70784977	5.6693324	0.1024814	1.07456711	3.58320258	4.88260402	1.45854203	2.81066821	0.47665752	1.48451884	4.46953364	0.97284303	3.7219466	0.09134534	0.966428	4.40629115	5.99166142	4.10576598	5.18212885	0.56639464	3.57501126	0.35747824
TCGA-CV-6953	4.4958904109589	1	0.07714073	3.002206	7.932078	4.517249	0.1796766	1.19171	2.008523	3.242362	0.07764267	1.187291	0.5771712	1.52709	5.114231	1.22755	3.189216	0.2217034	0.1852254	3.301566	5.693542	1.643109	6.366821	0.2793334	3.138469	0.05916283
TCGA-CV-7102	0.153424657534247	1	6.81060074	5.2210671	10.19028099	5.92676501	1.60599373	1.51819423	1.19722809	5.44548841	1.36791517	1.99315974	1.35545509	1.78120487	8.55235035	2.3262836	4.49879718	8.73180757	3.20889329	7.00760047	8.48721515	4.2018596	11.10182222	2.62652799	4.20126221	1.69836787
TCGA-CV-7235	6.43013698630137	0	0.1378128	3.730672	8.452112	7.068211	0.7800792	0.4145319	0.9214718	5.894764	0.6741448	2.834038	0.5517476	2.209671	7.463613	4.141339	4.209792	0.08039203	0.8787866	5.012253	8.843972	3.559282	9.469572	1.951586	6.047392	0.4410085
TCGA-CV-7407	2.96164383561644	1	1.32727228	5.29571178	9.33822587	5.2438052	1.44706894	0.53327919	4.10799534	6.03476841	0.81014301	3.75306866	0.9506048	1.78861809	5.60351478	6.68795475	3.87489361	3.11604347	0.91223622	5.60231671	8.64851555	3.67068451	9.14171431	2.49750708	3.28359182	0.21301918
TCGA-CV-A45X	0.542465753424658	1	0.08803949	3.443945	7.930619	4.600961	0.2877862	2.317402	1.59792	3.744637	1.460368	0.9098748	0.4046804	1.224217	4.47012	1.004967	1.764913	0.06735859	0.1498814	3.712535	8.480744	1.722008	6.806949	2.664507	2.424008	0.05794103
TCGA-CV-A463	0.063013698630137	1	0.11260415	3.39258487	8.26331186	5.15834802	0.96581693	0.29698972	1.01619404	2.77035174	0.076752	2.16491333	0.21451787	0.85871113	3.65450736	0.53301817	1.70036094	0.34352399	0.73144785	5.62743552	4.42019846	2.20781511	7.53581314	0.53070409	2.14371614	0.32887506
TCGA-CV-A6JD	0.498630136986301	1	0.1464682	7.871012	9.968032	5.075385	1.483147	5.167319	0.9977581	7.197794	0.09208348	3.622872	1.018288	1.963177	5.666685	1.177764	3.704841	0.1959386	1.154207	5.947032	10.25546	4.173735	9.481354	1.174805	4.504946	0.4232256
TCGA-CX-7086	1.56986301369863	0	0.3044047	2.384992	8.250861	5.761433	0.07098957	0.9666086	3.680695	2.733066	1.211755	0.9041623	0.8728199	1.139863	4.53498	1.226397	3.490705	0.2410588	0.1669045	3.06559	7.332829	1.707881	5.715591	0.6930605	2.639637	0.2018439
TCGA-CX-7219	2.86301369863014	0	0.51134157	4.32288793	9.33792206	5.47411706	0.55105082	2.18927022	1.68109471	5.6262766	0.31928838	2.03763884	2.15393487	2.11283471	6.89087852	3.41253014	4.57256461	0.93762813	0.78775578	5.100517	8.05365801	3.35383618	9.77217805	1.33229667	4.82667956	0.44815163
TCGA-CX-A4AQ	4.26027397260274	0	0.24089033	2.37130956	7.85703979	5.56771229	0.16893373	0.97795738	5.34047176	7.4822179	0.90572505	4.40992398	1.29817177	3.37554456	5.61632033	1.12471919	4.47182057	0.27888037	1.93365662	6.0312092	8.37583606	3.43850264	7.6646389	0.78204165	3.49316711	1.2416138
TCGA-D6-A6EO	2.07945205479452	0	0.05993649	3.2602311	8.99908634	6.61031746	0.06264417	4.94335441	0.58074721	3.88768971	0.19396151	4.07107923	0.65827145	0.92549758	4.48282642	2.32270931	2.88709829	0.33628333	0.46877318	4.79009827	6.4245835	0.89094363	7.05113418	0.57229205	3.06178915	0.24664085
TCGA-F7-8489	1.8027397260274	0	0.3563306	5.970703	9.812627	5.691516	2.720537	3.533791	3.294097	5.161241	0.1752757	2.872554	1.403237	2.084132	6.290123	1.02752	4.14012	1.165449	0.6653957	6.808115	8.757613	2.66876	9.576912	2.639559	4.576792	0.9717814
TCGA-HD-7832	2.29041095890411	0	0.1757071	5.384541	9.161919	5.449904	0.7724312	2.212098	0.3545101	3.608338	0.1576468	0.2946638	1.05742	1.30493	6.955144	1.788976	3.652285	0.2652364	0.3485592	6.456855	8.61764	2.643787	7.88005	1.041008	2.850029	0.05841067
TCGA-IQ-A61G	0.986301369863014	0	0.1300948	4.649915	8.202208	2.962107	0.5397834	4.081433	1.92299	5.173201	0.1933245	2.615454	0.2325752	0.4387254	5.581444	0.8894996	1.599746	0.174414	0.5872229	5.336158	8.193534	2.379308	9.238423	0.9564923	2.837722	0.2669641
TCGA-KU-A66T	1.51232876712329	0	0.07694112	5.36470561	9.08772627	3.33693012	1.66028866	2.07664237	1.53252975	5.07586965	1.27816412	1.93805778	0.2295292	0.59233661	7.58052701	6.27761974	1.47732603	0.31439026	0.86604635	5.46250587	7.46908036	2.82733723	8.53538323	5.44078221	4.68497539	1.45168581
TCGA-MT-A67D	0.153424657534247	0	0.2194178	5.316701	8.551547	6.297983	0.2999369	2.981411	3.413561	3.512253	0.4104993	1.343342	1.506595	2.11972	5.24064	2.255799	4.158051	0.06407048	0.5912725	4.37383	8.051973	1.432278	7.170722	0.920054	4.417003	0.7920463
TCGA-MT-A7BN	1.28493150684932	0	0.18246298	2.19310494	8.36177054	6.08942762	0.51156312	1.64797798	0.84571446	5.49877322	0.60760098	2.88965997	0.92401377	1.39940918	5.61000735	2.76342147	3.74666799	0.01403242	0.16401103	4.93312447	6.5568388	1.44336327	8.13229016	1.30646116	5.01330702	1.3404603
TCGA-P3-A6T0	1.58356164383562	0	0.0353915	5.71127434	10.17445683	4.31475686	1.21773764	7.41970879	0.27156825	4.75733142	1.68249147	2.21698373	0.52073968	1.02722004	7.79631548	3.64317828	1.4121846	0.01403242	0.11941609	7.53763852	8.46504142	3.15247373	10.76380548	0.80436016	2.45844549	1.39162844
TCGA-P3-A6T4	0.16986301369863	1	0.05811993	4.01300219	7.77402834	5.21604447	0.19513337	2.60761958	1.54925302	3.97394038	0.26772547	2.11048216	0.57200791	0.86123997	5.72837478	4.42688965	1.53336999	0.14085002	0.16359495	4.79125961	8.70749792	2.02663859	8.84632725	3.17939975	2.47733102	0.62006204
TCGA-P3-A6T7	1.33424657534247	1	0.04705369	3.222103	8.643255	5.164176	1.046294	3.408086	1.938285	5.458241	0.09861072	0.6660613	1.019082	0.9160773	7.537724	1.736322	1.93332	0.4111353	0.1021102	5.456659	8.003009	1.72446	10.04718	3.245261	2.630181	0.3453625
TCGA-P3-A6T8	1.0958904109589	0	5.3515816	6.334785	9.9350356	6.0394236	2.7451754	6.4062	2.6105658	5.4467289	1.0039815	2.4330252	1.5088884	2.2648374	7.9600341	4.1129333	1.2463845	7.118314	2.6692991	7.2987483	9.39871	4.7317596	10.9025586	1.6775999	3.6160295	2.7898517
TCGA-QK-A6II	0.778082191780822	1	1.930155	1.38818	7.179754	3.020081	0.5035681	3.257365	0.1340381	4.845634	0.1241555	0.310983	0.3398385	0.6457156	4.474076	2.402819	1.7941	4.863684	0.7669142	3.999449	7.370025	0.7346917	6.583015	0.1895285	2.279861	0.08452396
TCGA-QK-A6IJ	1.06027397260274	0	0.2692166	3.842603	6.308824	4.404511	0.2505822	2.610224	2.093	4.395692	0.08516048	0.3562056	0.1218051	0.9510335	4.135575	0.7345326	2.796477	1.075747	0.1908268	4.083381	6.95318	1.291195	6.312198	1.418975	4.129109	0.6289379
TCGA-QK-A6VB	1.75616438356164	0	0.36231601	4.12951989	8.80950645	5.06839789	0.2471664	1.5653349	2.54539535	2.71276134	0.25069811	2.34107879	0.48526348	0.72688724	5.31173364	1.30160367	1.59845418	1.22010609	0.18554133	4.49810812	5.69717685	2.24991458	6.04608539	0.54074912	2.61814805	0.29359066
TCGA-QK-A8Z7	1.07397260273973	0	0.721394451	1.510775549	7.20827361	5.51318044	0.173256141	0.006815243	2.00923133	5.25774082	1.382766102	2.17766244	0.233287678	1.654308366	4.47774932	0.884830318	2.086870355	0.144190287	0.536554638	2.929986117	6.006042912	2.175599384	4.724163897	0.197039152	3.27905718	1.062429267
TCGA-QK-A8Z9	1.23013698630137	1	2.65005019	5.37421119	9.61651139	5.92515938	0.98215757	1.38027409	0.79247334	4.71351249	1.89283818	2.89781548	1.22901314	2.97235039	6.87746206	3.20799728	4.23394581	4.6642756	2.53260806	6.14129425	9.86994733	3.25884715	8.45913964	4.29964651	4.76729197	0.40140024
TCGA-T3-A92N	0.26027397260274	1	0.3085718	6.066837	8.08638	4.440245	1.283284	2.623922	0.9595969	4.362912	0.1525776	1.811864	0.7946906	1.382666	7.031975	1.295443	3.148856	0.3835756	0.4702317	5.266221	9.893101	3.933283	9.904783	1.373373	3.42193	0.2068182
TCGA-UF-A719	4.55616438356164	0	0.31362814	1.39626789	7.82531925	5.11290097	0.050031	0.6212241	3.03437673	4.19456955	0.22684654	2.51156051	0.77682791	0.80979383	3.4284432	1.01709819	2.55430558	0.70209471	0.27040241	4.15081335	7.0758734	1.14723534	4.03706175	0.07650432	2.23626364	0.20146195
TCGA-UF-A71A	0.235616438356164	1	4.86471862	3.00486123	7.71181867	5.50752508	1.1517664	0.0831257	1.62085238	5.20170586	1.50007594	4.73173554	0.39900281	1.15782365	6.38922127	1.8411652	2.31343235	6.12744579	2.24619036	4.71959817	8.08236093	2.54300549	8.14699017	1.61527816	4.75836056	2.77009744
TCGA-UF-A71E	4.12054794520548	1	0.08160225	2.390831	7.131814	4.784445	0.03116781	2.105626	0.9923798	4.531818	0.4762182	1.719215	0.172336	0.6392496	4.60453	1.918445	1.532807	1.754559	0.1270186	4.679847	7.955507	2.677992	7.175446	0.6803337	3.232748	1.514604
TCGA-UF-A7JC	1.4958904109589	1	0.84128258	4.69942843	8.63583716	4.5030568	0.23631341	2.12188023	0.22172919	2.22684766	0.16050027	1.04366339	0.24427871	0.64101988	6.04581034	0.65671354	1.41541057	1.21708593	0.283018	4.72057989	8.40810699	2.01099709	8.18246629	3.88175659	2.22443796	0.15372818
TCGA-UF-A7JO	1.72876712328767	1	0.73216304	5.41781545	8.29496166	5.24429717	0.75449803	2.26472107	1.31808474	4.62727711	1.21329056	0.90038394	1.08791907	2.03603061	4.96446049	1.48916704	4.79041024	2.01431957	0.37835697	4.69994206	6.90690607	1.90217972	7.48240912	1.6767681	3.13375025	1.38340946
TCGA-UF-A7JT	2.72054794520548	1	0.82838841	7.11740006	8.27777506	5.78117873	0.35569782	3.27273264	1.57163376	4.26267241	0.21221057	2.56096505	1.52831553	2.18958055	5.68130579	1.52859305	4.44778893	2.09497525	0.81071982	5.10908169	10.10043226	2.53041877	8.18725739	0.07328857	3.60994416	0.78961389
TCGA-WA-A7GZ	1.71232876712329	1	4.47787652	5.35180156	9.63528446	4.7176538	0.73007831	2.88833532	2.94708868	3.59063901	1.2021874	1.91696767	0.81223716	1.84071894	5.774443	2.87230483	2.59434861	7.11758367	2.16879962	4.94817479	8.75745975	2.89631226	8.25707176	0.60169532	3.07883061	0.46488381
TCGA-BA-5558	5.46575342465753	0	0.022636952	3.573921621	7.913890299	5.958573849	0.418559852	3.243148642	0.803778581	4.323316329	0.198709749	0.804346194	1.733377593	1.832068017	5.675024096	2.68223645	5.360429538	0.113728097	0.322232681	4.258713153	7.836305758	2.066871556	7.851835454	1.794795886	4.303413421	0.44594744
TCGA-CN-5369	1.04109589041096	1	0.04518173	3.48855	8.79696437	6.6816392	0.30387605	2.53875802	1.66834049	5.30326491	0.47211838	1.81464366	1.44573613	2.35049397	6.79579326	2.53073059	5.03243721	0.23700919	0.28780068	5.23795257	8.64789964	2.62182644	7.56485839	0.44166763	4.64507241	0.58810352
TCGA-CQ-5331	3.83287671232877	0	0.06936367	3.44263013	8.3078031	6.12623877	0.13625715	3.24337104	0.4023936	3.34527823	0.1255456	2.08279987	1.04602118	2.17201979	5.38978172	2.02542755	5.89806693	0.11589941	0.26555954	3.44316026	6.66034364	2.27349211	6.28289335	0.16841881	3.2149602	0.15092906
TCGA-CQ-7063	5.84383561643836	0	0.4057146	5.075336	9.048906	5.807304	0.3607005	2.744955	0.5400312	4.128571	0.1158307	2.073627	1.543722	2.222593	6.066766	0.8587409	5.17233	0.9327711	1.309829	5.122085	8.401149	2.679595	9.182065	1.538083	3.622276	0.1399086
TCGA-CR-6492	1.31232876712329	0	0.1274248	5.170153	9.05507	5.932915	0.5946622	2.596712	4.352069	4.614675	0.7259346	1.627361	1.445158	1.5343	6.111497	2.009716	4.491294	0.01403242	0.3427531	5.308626	8.648794	2.683429	7.179562	2.206791	2.944592	0.2197468
TCGA-CV-5442	6.37534246575343	0	0.06048318	2.25159939	7.63214235	3.33545879	0.13501882	0.59358548	0.31062408	3.95445049	0.04761976	0.23363131	0.11018518	0.81751569	4.45252322	0.30068992	1.90685555	0.01403242	0.04567896	3.86180472	7.25703562	0.77693692	5.57154274	0.08480998	1.43939045	0.06996998
TCGA-QK-A64Z	1.75616438356164	1	0.09718835	5.710111	9.648128	4.812729	2.28712	2.630095	1.81183	5.148754	0.1940569	0.87829	0.8200871	1.128239	6.73414	1.718582	3.094239	0.01403242	0.9340477	6.132267	9.676049	3.08962	8.08799	2.527397	1.913951	0.4396046
TCGA-BB-4227	0.367123287671233	0	0.05766405	2.300928	8.696746	5.160147	0.3380809	2.788375	2.039224	7.393832	0.9652783	0.941178	0.2260531	0.7507387	7.233804	5.45001	3.038743	0.1396808	0.11114	5.9871	7.997689	2.218665	9.900232	1.82051	3.598789	0.8992894
TCGA-BB-8596	5.92054794520548	0	4.494658	6.0034399	9.0576393	7.793114	1.8511457	2.3746812	3.7203401	7.3069171	1.7716843	2.4568861	1.7320729	2.4507534	8.218259	3.7201345	3.9172442	4.9794161	1.3335028	5.2480735	10.2530749	3.0691045	10.4700984	3.8916413	4.9629779	1.9983219
TCGA-BB-A5HY	0.879452054794521	1	1.07678697	6.6236218	8.88205067	3.71398777	0.49265057	8.18196007	0.32072292	6.5710575	0.17930553	4.43521682	0.52894587	0.91105527	6.79256777	4.39425996	1.78898608	1.72033124	0.5558416	4.78891195	9.37391174	1.9686515	8.60880675	1.77758194	7.51731406	1.89507335
TCGA-CN-5366	0.986301369863014	1	3.02797336	6.32968042	10.48188493	5.70569927	0.69358133	3.72362299	2.40831292	4.40256936	0.49551647	2.73055002	1.23639669	1.77441944	7.49847079	2.72590516	4.29802989	4.52145298	1.9762403	5.90567697	10.37333509	2.52571195	9.55562435	2.31231423	3.74929635	0.62044659
TCGA-CR-6473	3.08219178082192	0	0.103750521	3.073786664	9.237496979	4.582796338	0.05221231	6.291379798	5.889619535	5.168318006	0.129290124	0.581715331	0.655529198	1.541469024	4.802689048	0.787434557	1.924027873	0.090699568	0.104568946	6.327698729	9.075487876	3.388591135	6.650576731	1.911590278	3.360670957	0.250230402
TCGA-CV-A6JM	0.531506849315069	1	0.200763	3.819263	7.597877	4.165696	0.3817011	2.190019	0.3002142	4.612287	1.262337	2.136317	0.2759693	0.6273196	4.785176	2.151578	2.054572	1.598734	0.1436158	4.945228	7.269694	1.244264	6.416729	0.6099439	3.575642	0.1522286
TCGA-D6-A6EP	1.16164383561644	0	1.110190515	1.172381591	7.743633039	5.951537337	0.240294602	1.114213589	1.144095626	3.83004862	0.305625328	6.463009285	0.491590809	1.357149346	5.294729115	5.549209639	3.326864334	0.145296464	5.294607928	3.701075958	5.099943839	1.952422843	5.124444216	0.946564385	3.891581998	1.042214688
TCGA-QK-A6VC	1.64383561643836	0	0.38454386	2.62031922	7.77580919	5.46605736	0.14796606	0.61347175	5.58073738	5.88037924	0.17993764	1.31492218	1.1510934	1.94906777	5.00498248	1.15494622	3.16874896	0.01403242	0.21948851	3.65428979	8.70516142	1.2564058	7.21526715	0.21816881	4.77681933	0.01433999
TCGA-TN-A7HL	1.6958904109589	0	0.19415334	1.96638942	7.07289923	5.17772746	0.16200354	1.83455218	5.31780449	4.91010969	0.13844856	1.3382147	1.97018625	2.95251358	4.87630404	0.42375031	4.35718262	0.11675606	0.37078484	3.73103979	9.19774613	0.88456705	6.83040854	0.08112736	4.68369225	0.32474731
TCGA-UF-A7JV	0.246575342465753	1	0.13638936	4.92628198	9.56199986	3.66658614	2.40737354	7.25018979	1.58702639	8.43002646	0.88442022	1.3974431	1.25475729	1.38444365	8.39346397	4.29598402	4.86655707	0.06675511	0.61284666	6.55522424	10.52191695	2.99639312	10.18710566	4.32870473	5.6606031	1.87151169
TCGA-CV-A468	1.27123287671233	1	4.6613676	4.3742137	7.1916177	6.8037243	1.4245824	0.5321733	2.2829002	5.6662469	1.1357438	2.5547648	1.0779373	2.4764522	5.4134849	3.6090296	4.5751354	7.6566553	3.2642861	4.3231066	7.8706223	1.7283081	6.352818	0.8201504	4.2442905	0.7066861
TCGA-D6-6516	2.11780821917808	0	0.14268126	2.85399519	7.85656927	6.25871937	0.47963006	0.75408192	1.21990776	4.25633324	0.11665947	1.08677156	0.79020014	1.43188599	5.19273047	2.37764826	4.13953296	0.10523711	0.44582733	3.12797797	7.14203125	1.47979707	7.66873419	0.4121937	2.95585198	0.08907984
TCGA-D6-6827	1.55616438356164	0	0.4386566	3.102378	8.182439	7.107586	0.3948059	0.1041981	5.135252	6.039167	0.4432793	3.159616	0.5949829	1.578066	4.40644	1.568226	4.089473	0.01403242	3.132558	3.517548	6.758224	2.164852	4.384541	2.559601	3.069753	0.5573636
TCGA-BB-A5HU	2.14246575342466	0	0.428327335	4.257828472	9.611906479	5.185842589	1.62553694	5.535053947	0.746721762	7.453202129	0.675585471	2.033702329	0.828390534	1.247689637	7.751765437	4.697510809	2.501977445	0.241787115	0.235149163	6.459194587	9.194264156	3.102775007	12.008922531	3.381278606	3.934559589	0.682864846
TCGA-BB-A5HZ	2.26575342465753	0	0.05367948	3.106044	7.765957	5.643951	0.1558217	3.235556	0.1940183	3.821488	0.08146987	1.748349	1.774018	0.9011586	4.795991	2.195014	1.930426	0.4727173	0.1158683	3.624048	7.902925	2.038499	7.163161	0.05507258	3.493691	0.1090457
TCGA-CN-4728	4.72328767123288	0	4.85136261	4.00586391	8.4128751	7.60680073	1.66877747	3.70222131	2.14668742	7.05881113	1.31615037	3.77033629	1.81103985	2.95530751	7.4011869	2.82217812	5.33354005	6.66903868	3.13445588	5.40290788	9.15415768	3.7322742	8.35346541	1.11940414	6.41312573	0.84359321
TCGA-CN-4729	1.07397260273973	0	0.0225473	4.74990848	8.37653997	6.74608972	1.41985859	3.74106069	2.3088494	3.72237017	0.20701877	1.39036429	1.87474483	1.58898755	6.28424007	2.95181327	3.07786648	0.06439494	0.10780968	5.09332466	8.31511959	2.94960169	8.64649019	0.81626595	4.38527426	0.61707658
TCGA-CN-4740	2.2986301369863	1	7.0825266	4.2501539	8.7977305	7.6606359	2.0204972	0.8905148	3.4668006	7.2756079	1.6355952	2.288263	2.4366468	2.6962458	6.3429727	3.8113944	5.3880344	8.2132954	3.0085741	5.499887	7.7537969	2.854866	8.6107561	0.1294371	6.4911313	1.4526366
TCGA-CN-6018	1.58904109589041	1	5.2336684	6.1277439	9.1808973	6.2583063	1.3551599	6.3405394	1.1218341	5.1804949	1.0982635	3.6028169	1.5319608	1.9790047	8.1335107	5.3214145	4.4042696	6.9990843	3.3274252	6.6000894	8.6195266	3.0000731	9.9149171	2.2634364	6.3160069	1.025782
TCGA-CN-6020	0.561643835616438	1	1.20553321	4.35414174	9.06149987	6.00665833	1.12280766	3.74893262	3.28921149	4.49477941	0.30368863	1.43016761	2.39112173	1.77553647	6.49629542	2.8918008	3.84647276	2.07326442	0.90579509	4.39018767	8.45402204	2.57697531	8.49769908	3.35024405	4.75259048	0.75597256
TCGA-CN-6994	3.24109589041096	0	0.1415726	5.356351	8.795234	5.793068	2.345716	1.729103	4.613847	4.394157	0.8861346	2.866965	0.5183014	1.895363	7.817952	7.233133	3.117236	0.01403242	0.3931487	5.925234	8.77372	3.625054	9.248896	5.083954	3.474122	0.8324118
TCGA-CQ-6227	0.353424657534247	1	7.41063193	5.70608484	10.09854139	7.20424872	2.33427508	5.63221813	1.47204994	8.02278072	2.21725894	2.19236951	0.77288539	1.5459813	7.36819839	2.98524222	3.41422921	9.17292059	3.54409432	5.26180919	10.31362254	2.72839126	9.77711891	2.23876399	3.86292908	4.05858249
TCGA-CQ-7071	3.59178082191781	0	0.1795382	4.28583	8.919574	5.004065	0.4035178	1.865532	1.355825	3.340927	0.258899	2.036138	1.696943	1.367953	5.376455	2.574575	3.569976	0.1223692	1.04954	5.023047	6.893773	1.893925	7.112916	0.5438538	3.581841	0.2657305
TCGA-CQ-A4CD	2.8	0	0.1544757	5.438105	8.414183	4.001216	0.8122821	3.584803	3.966832	5.443223	0.1365279	1.514397	0.9931035	1.023311	6.293571	3.624614	2.903256	0.4282993	0.2813523	5.155811	10.28293	2.807373	8.799667	1.937346	5.363144	0.0692117
TCGA-CR-6471	3.29315068493151	1	0.03581039	2.502998	8.813374	6.96463	0.4531679	1.802516	0.8346785	4.306964	0.2028428	1.522067	1.258071	2.67735	5.698764	3.815159	4.720583	0.01403242	0.2360746	5.952224	7.355886	2.813282	6.696487	1.453164	3.874265	0.2880259
TCGA-CR-6484	0.96986301369863	0	0.10441061	2.43960774	7.90779414	5.98944056	0.66336704	1.06885818	4.26522948	4.56374675	0.29997	1.3267731	1.44745913	2.56861279	5.63595549	4.64154985	5.06443662	0.17465752	0.22416392	4.91576172	7.2725116	2.58438877	6.52681993	0.61337903	4.23497277	1.43371201
TCGA-CR-7365	3.26301369863014	0	4.3249862	4.6905026	9.2241957	4.8029483	1.0825177	1.3066436	0.6098245	4.921525	0.9759371	2.6926132	0.9482859	1.5605536	7.1357159	3.8506887	3.6738893	5.8761177	3.7210262	5.4329077	8.8096423	2.7656718	9.2326002	2.6395558	3.4251455	0.8376207
TCGA-CR-7367	3.94520547945205	0	0.2378026	5.09765	8.772895	6.398108	1.100042	1.182269	3.807506	4.941335	0.8937039	3.527664	0.8938492	2.313993	6.760595	3.282306	5.088486	0.3022644	0.6692271	5.084725	8.184335	3.748051	7.781978	1.422144	3.953596	0.2842514
TCGA-CR-7368	3.41095890410959	0	0.00998822	2.21973975	9.10997988	6.35420668	0.11787196	0.93819138	4.16192585	3.59284255	0.25372937	0.95195357	1.26274803	2.18963483	4.50298088	1.52759323	4.97138472	0.06050087	0.62694023	4.23978097	8.35227382	2.38660625	6.99557649	0.32203519	2.99758854	0.2282363
TCGA-CR-7369	2.98630136986301	1	0.56351244	3.70050379	8.65972235	6.51806989	0.34882133	1.17827991	3.68349855	3.29072394	0.58314575	1.31965643	1.84824003	2.10826554	6.57346952	3.10039507	4.32389265	1.86538474	0.50957796	5.03042008	8.39284422	3.78739009	8.84292047	1.85086185	3.92673498	0.29744271
TCGA-CR-7373	2.43561643835616	0	0.59540066	6.24663372	9.53253482	5.31768364	0.68564449	4.336821	0.8419107	3.89802588	0.229575	0.94842668	1.99677712	1.70428135	7.72363446	3.35665798	4.80660801	0.44940031	2.86671279	5.80124125	7.7408273	3.18537524	9.87110883	2.6696417	4.28694082	0.37798741
TCGA-CR-7376	2.66301369863014	0	4.74449022	3.70311806	9.62630679	7.86819161	1.66054113	3.29639368	2.77719306	5.28268273	1.22031713	3.26797671	3.9322107	3.78489243	7.16101328	4.01390547	6.75785913	4.82883124	2.75975615	5.75213588	8.86843267	3.67582683	8.64672497	2.2950567	6.06084788	1.43018691
TCGA-CR-7377	0.764383561643836	1	6.4347905	5.6825092	9.3101082	7.7516033	2.0040567	0.8347274	2.0663246	6.0491435	1.4393356	3.0090896	1.4684628	3.303272	7.4970134	3.2996404	5.7256085	8.1628815	3.0888157	5.432232	7.8429761	3.0137546	9.8403388	3.7429862	5.0083612	1.6164718
TCGA-CR-7379	2.83835616438356	0	1.98032572	6.73099519	8.89209748	5.8711276	0.41622504	2.91985163	0.49021755	3.55004129	0.6580387	2.15759568	1.57156396	1.4779816	7.18855962	3.58541443	4.71166272	3.78177943	1.74498492	5.07363216	8.5906027	2.66138821	7.50654501	1.02870991	4.96472563	0.43939408
TCGA-CR-7380	1.66027397260274	1	0.02920153	5.298305	9.563449	6.500632	0.5667463	1.278134	1.020598	4.178879	0.3349265	2.660325	1.343565	2.257924	6.630711	2.624345	5.268492	0.01403242	0.2878092	6.165848	8.655026	3.276516	7.779721	2.955571	3.471561	0.3029925
TCGA-CR-7386	3.91780821917808	0	3.58981411	5.09461978	9.99651859	7.15995277	0.81650544	0.80318655	1.45483315	6.09084332	0.39756478	2.53181929	1.38349957	2.69865289	6.83038411	4.42525404	4.80557402	4.6696836	1.89592258	6.31035286	8.61629137	2.61247674	9.12984505	2.38645207	5.71098107	0.19039668
TCGA-CR-7395	2.54794520547945	0	0.61786326	5.29823146	9.16241361	6.47991281	0.22651624	2.0513457	1.71322899	3.41009297	0.1565173	1.07072028	0.95849964	2.48092183	5.83816033	2.67982259	4.54605223	0.61461755	0.8050662	5.52079379	7.21162761	2.72399813	7.42895877	0.16226319	3.75948762	0.52017912
TCGA-CV-5966	1.49315068493151	1	2.66034926	6.91794322	8.68973068	4.36366276	0.91911397	4.32535402	0.48036022	4.58835375	0.54015669	0.45312622	2.09890264	1.18768533	5.97542159	2.99660551	4.81505346	4.40766506	1.74088115	5.42175576	9.35960937	2.17262368	7.92770783	0.63044528	3.17860501	2.15523056
TCGA-CV-6937	1.70958904109589	1	0.99374056	2.23133658	8.49364838	4.59250766	1.19743927	1.35992009	4.24703685	7.16077995	1.41535617	4.94671804	0.4028072	1.97121655	5.51378795	2.48714686	2.70391807	0.60334769	0.31628956	7.24351279	6.44955542	3.05849461	8.38527184	3.86555485	3.8977006	0.19976555
TCGA-CV-6938	0.394520547945205	1	0.10495679	6.22571357	9.20319315	4.31686993	0.143368	2.30967928	1.56400356	4.67379166	0.24774466	0.34215981	1.00514156	1.8287461	5.23516637	0.56492704	4.5781297	0.28575683	1.65513118	4.74707528	9.07213438	2.27336352	7.77164834	0.07737	3.3465756	0.43330419
TCGA-CV-6942	11.7315068493151	0	0.32190203	5.114263	9.10137709	7.15523176	0.89939802	2.97768861	2.51380359	4.75460043	0.44017387	0.74740788	1.67114167	2.6657936	6.26095823	2.85910785	5.15518848	0.27250453	0.44685017	5.48278601	8.36123263	2.44332093	8.56169964	0.81127639	4.13319054	0.79292174
TCGA-CV-6955	0.915068493150685	1	0.03295826	1.55479	7.297394	5.233859	0.679599	0.7535757	4.94697	3.19035	0.08385603	1.386685	0.6117419	1.444356	2.243937	1.305266	3.768578	0.01403242	0.3144247	2.945864	5.480107	1.330373	1.777472	0.07420726	1.808852	0.1599377
TCGA-CV-6960	2.36164383561644	1	0.16112355	6.62511323	9.34384126	4.93270852	0.21615427	4.33430806	2.53260819	4.99063682	2.11158106	0.7919385	0.31581946	0.60744659	5.9232915	1.0119127	1.19319352	0.06702481	1.83237687	5.54852705	8.65001341	3.47176948	9.49567571	3.13589003	4.74168968	3.19228281
TCGA-CV-7090	14.3890410958904	0	0.079399899	4.5372652	9.8941022	6.913239426	0.209979462	4.015809595	0.794052222	3.454294849	0.360832858	2.977839126	2.117139061	2.09942678	7.455538091	3.967089399	4.80090079	0.215856889	0.492989258	6.323009302	8.800438246	2.765025062	10.540090863	0.820445931	4.178311035	0.870611092
TCGA-CV-7091	9.26301369863014	0	0.15529083	4.20049897	8.9384401	5.59584409	0.24768441	1.95201966	2.13518936	3.23525977	1.03730647	2.05035927	1.11578202	1.7387581	7.30142503	2.92282144	2.96534295	0.06491179	0.20321115	5.36049109	9.2198686	2.3242308	7.20454578	2.04611369	3.06005116	0.13561506
TCGA-CV-7095	1.56712328767123	1	5.1698145	5.2868155	9.6085256	4.5935263	1.3840582	3.9051911	0.9346174	4.2992886	0.4105349	2.3154436	0.4257666	1.188696	7.0494016	0.9678568	2.6774141	4.9032726	1.0485999	5.7575133	9.1943187	2.3850858	8.7757687	2.3124757	3.9671399	0.5677896
TCGA-CV-7097	1.05479452054795	1	5.97577801	4.42356067	8.97440377	4.65875684	2.20274356	4.80986806	2.62188218	5.28866512	2.00213097	2.22630387	1.27701922	1.60535358	7.56422933	4.57181683	4.89291525	7.30198324	5.78433558	5.98875111	8.81786297	2.76163103	8.92602245	0.87480617	4.61540369	1.09969879
TCGA-CV-7099	0.665753424657534	1	0.05150115	5.218081	8.629685	4.701406	0.5941578	3.113604	4.473389	4.740054	0.1128392	0.5718475	1.289506	1.280358	5.219173	1.188891	3.843257	0.1238176	0.5911583	4.88778	8.322658	2.411451	8.707448	1.267608	3.402284	0.671475
TCGA-CV-7100	0.750684931506849	1	0.23189955	6.56331045	9.50969565	6.07997581	0.36093432	1.38244535	3.00919378	5.09410048	0.12458546	1.45576488	0.98636551	1.95668198	6.87691283	1.74024962	4.41599521	0.10008252	0.41381883	5.82617726	10.24223865	2.85961285	8.6981108	1.7928147	4.31233803	1.17760631
TCGA-CV-7178	5.93424657534247	1	5.4583923	3.5874522	8.2845526	6.3568552	1.5682915	0.2522359	1.9975296	6.6013734	1.9295955	1.7515666	0.9197331	2.6843536	6.4056818	4.8741177	4.335794	6.8368717	3.3061816	5.2617562	7.2494435	3.0140161	9.2522941	2.5454762	4.4565037	1.0601562
TCGA-CV-7183	10.9068493150685	0	0.05761683	3.280795	8.319492	5.943871	0.0395336	0.4449199	0.6635263	2.315849	0.1109268	2.635266	0.2064262	0.5232933	5.188003	1.386276	1.416585	0.1545026	0.1336503	4.4651	5.086704	1.671069	6.931566	0.8404779	2.281879	0.0538805
TCGA-CV-7252	0.413698630136986	1	0.119226804	5.246496308	10.39196073	5.685242546	0.260909492	2.89350904	2.794312764	4.043856398	0.485027461	1.31268508	0.938503713	1.507666172	7.758726088	1.567501318	2.646167928	0.654000217	0.391365555	6.06779199	8.838605647	3.047713679	8.507208126	1.236221173	4.410936319	0.190817455
TCGA-CV-7253	0.989041095890411	1	3.84118398	4.07473797	9.48560741	3.41441951	0.48382022	4.983407	0.29131393	2.18692534	0.49976814	0.13059572	0.20883748	0.30776244	6.8550734	0.48288407	0.70547187	5.40188731	0.82980289	5.69140961	7.03156284	1.97043886	7.17505595	0.03603369	3.70298058	0.11517565
TCGA-CV-7254	3.9972602739726	1	0.44970637	2.76678966	8.10055598	7.8763563	0.18314366	1.27122638	3.51917297	7.03017303	1.04170522	2.94711447	1.79809321	3.13514944	5.53162648	2.77992198	5.17006677	1.17217127	0.31607779	3.93239418	6.99422291	2.76483281	6.98370623	1.07606357	5.19346584	2.42318685
TCGA-CV-7263	1.53424657534247	1	5.80812383	2.72157975	8.19228015	6.76566249	1.50042576	1.44426286	1.86772398	5.14815734	1.41091047	2.32055424	2.01432929	2.39731792	5.38103659	2.94224382	4.40085131	7.2115177	3.57302733	4.22710754	6.27321773	2.37887979	5.90139933	0.68798121	3.88314874	1.04685261
TCGA-CV-7411	7.44383561643836	1	0.03941698	2.874921	8.457785	5.444193	0.2529716	1.270218	1.550948	3.869606	0.318032	1.658767	0.4007422	0.8911842	5.402335	1.463051	1.401216	0.01403242	0.1536558	5.03355	6.424683	1.851596	7.506133	0.5746844	2.596704	0.6817506
TCGA-CV-7413	0.805479452054795	1	0.0812681	3.14747	9.385282	5.445272	1.899256	1.136204	2.236994	4.271278	0.401079	2.197207	1.049395	1.995565	6.461901	3.903353	3.375453	0.1994666	0.4334739	6.599727	9.546888	2.51668	7.902369	0.7183299	2.773155	0.237739
TCGA-CV-7414	0.0383561643835616	1	3.95471918	2.348795498	10.321288245	5.995572323	0.555562959	0.006815243	6.315226166	4.255469045	2.368412677	4.638782092	0.211721769	1.847518168	6.273728336	4.339934984	2.212398131	6.093944862	2.70693093	5.23033895	8.122968512	1.733962448	8.751269002	2.944121369	3.687384035	1.252579097
TCGA-CV-7416	2.09041095890411	1	0.03928792	6.061267	10.59855	6.126712	1.470651	4.994363	2.294346	4.342697	1.219777	2.593571	1.008581	2.243679	7.902653	4.771614	4.038344	0.0729476	0.665402	6.774909	9.04217	3.240273	9.678589	2.8322	4.686098	0.5060013
TCGA-CV-7423	8.38082191780822	1	2.76352271	4.65044916	9.36255965	4.6674727	0.93676474	5.52327858	0.70225359	1.99589491	0.41453817	1.02862142	0.82328811	1.01019633	7.08850271	2.04996652	1.30534888	4.97567922	1.33264094	5.86916313	9.0545723	1.78864418	10.31095933	1.72950053	2.38554233	0.62891608
TCGA-CV-7425	4.70684931506849	1	0.3693524	3.945702	8.634409	5.792994	0.1454311	1.184075	0.4903667	3.423676	0.1638824	1.334928	0.3526794	1.592008	4.081397	0.653329	3.774704	0.4414065	0.1785593	4.463814	7.763605	1.866679	6.679775	0.1728048	2.262326	0.1435723
TCGA-CV-7427	13.041095890411	1	1.36773867	4.22096422	8.7702638	5.77810605	0.22706622	1.6722882	0.91990241	3.33593622	0.19047329	1.03854438	1.07425698	2.10638811	5.07747069	0.75637791	5.01987435	1.96443887	0.69766365	4.82615813	8.1161798	2.01899444	7.20945056	0.26204559	3.66951828	0.16572028
TCGA-CV-7428	4.57808219178082	1	0.19717347	5.67305565	8.81388579	6.14849224	0.09237411	1.59985001	1.48528959	4.6811549	0.51788785	0.91504377	0.81393543	1.78266702	6.35577991	1.51498327	3.90138359	0.12566636	0.2549757	5.24767785	8.21307699	3.12964536	7.94249746	0.43417745	3.80195267	1.08782279
TCGA-CV-7429	0.293150684931507	1	3.25127833	7.009916685	9.735641276	6.557705537	1.511288154	0.606574351	0.640811822	5.155200105	2.808545735	4.709122471	1.121195616	1.466702099	8.046878596	6.117649546	4.364018858	2.450797543	2.063285303	5.474659631	9.435080734	4.518532279	9.206542402	0.495989345	5.035984845	2.892395405
TCGA-CV-7432	7.04109589041096	1	0.2397516	5.212249	9.139815	4.107005	0.6019003	3.136118	0.6140405	3.982076	0.1488469	0.6474664	0.5052569	0.4521139	6.491115	1.115439	2.051407	0.1168737	0.1216149	5.27025	6.908788	1.958016	7.341612	0.5341923	3.662213	0.4580546
TCGA-CV-7434	0.597260273972603	1	0.1126422	4.789808	9.313844	3.96335	0.4524047	3.857308	0.831223	3.148886	0.124343	2.779873	1.197637	1.038373	6.678081	1.963796	3.442357	0.1182644	1.29811	5.433356	9.273015	3.164408	8.231404	2.33566	3.702676	0.1804164
TCGA-CV-7435	12.8219178082192	1	3.69719603	4.28509905	8.53201968	6.37315243	1.05079809	2.23882274	2.16118778	5.54197393	1.28294738	1.79072497	1.51886083	2.6013763	7.49279447	3.09270096	4.87635961	5.03825326	3.10760781	4.91207905	9.58233954	3.96822618	9.13913867	1.81390244	5.03685456	0.71071202
TCGA-CV-7568	2.53972602739726	1	4.6051379	6.384446	10.5654279	5.4943156	1.3974727	1.6224279	0.5352807	4.3920077	1.6711905	3.9323161	0.4597643	2.3191648	7.042165	3.2484548	3.2756037	6.1119447	4.1178606	6.6393948	9.0182957	3.0947119	8.9295897	1.1929847	4.7279625	0.6116045
TCGA-CV-A45Q	14.1150684931507	1	1.33853	3.12316	6.010026	3.865946	0.199798	0.08982827	0.0438798	1.828691	0.05146489	0.8707976	0.08390687	0.3019435	3.56184	0.1535928	1.674313	3.448	0.4119649	3.014523	6.414501	0.6100772	4.086756	0.02417404	2.906007	0.01433999
TCGA-CV-A45U	2.95616438356164	1	0.47224474	3.52844755	8.85401267	5.40816492	0.98712587	1.97431423	2.30123725	3.74531343	1.69604461	4.5190367	0.84400606	1.614736	6.29456913	0.79881285	3.17696728	1.43461802	0.53188405	5.9122268	8.33252755	4.01334059	8.48518291	3.94070213	4.4096164	0.69497467
TCGA-CV-A45V	0.0876712328767123	1	1.03065497	3.42755137	7.81826873	6.22141422	0.35349519	0.67941119	4.92927914	4.56322394	0.17330277	1.73055436	1.52677493	1.38929943	4.51572222	1.60204222	3.17628659	2.40371943	0.50999171	4.49692069	6.64441107	2.26266541	5.65679038	0.33326913	3.36506099	0.65185831
TCGA-CV-A6JE	2.94520547945205	0	0.0702693	2.99320556	7.82164517	5.20964976	0.23345979	3.98698038	0.58493542	5.03259972	0.95281503	1.30969235	0.60332531	1.54137704	6.38225825	2.41312645	3.64671709	0.01403242	0.15001183	4.23060312	8.65801045	1.48132006	6.62205443	1.36298625	3.18755344	0.01433999
TCGA-CV-A6JN	2.48219178082192	0	1.07885568	4.04968097	6.80451131	4.62386125	0.29263701	2.74951989	0.37930082	3.29762909	0.10431739	0.72397144	0.677031	0.7555061	4.93101978	0.29644907	3.02250383	3.72068872	0.28050439	5.45156195	7.60387305	1.07578105	8.20985253	0.9618901	2.02780066	0.20929313
TCGA-CV-A6JY	1.76986301369863	0	0.00998822	2.325779	7.254156	5.746718	0.1036022	0.1188151	3.830068	3.87385	0.1210555	1.688232	0.2302821	0.7884033	3.024888	0.6320101	1.869422	0.01403242	0.2155448	3.459338	5.091366	1.983725	5.080887	1.064662	1.925166	0.3530675
TCGA-CV-A6JZ	1.95616438356164	0	0.10799279	3.66744215	8.54994897	5.29460579	1.0316075	1.57993194	0.83575181	5.38134065	0.30353471	1.11177489	1.3019074	2.44440111	6.13512474	2.03601325	5.00155467	0.18642055	0.17926698	5.35637774	7.15591416	2.3131915	8.84746839	1.55514988	2.93289635	1.2508101
TCGA-CV-A6K2	0.868493150684931	1	0.07556852	3.14500163	9.23130718	4.55100541	2.74291357	1.68692161	3.3627995	4.66690427	1.1269706	1.02383732	0.67526511	1.08040524	6.44714725	5.53033493	2.869407	0.01403242	0.82930763	6.55501007	7.42726462	2.41272218	6.16454451	0.61734471	2.79353216	0.6692453
TCGA-CX-7082	0.0301369863013699	1	5.84717078	2.72617684	7.98295748	5.91902378	1.85119075	3.12940745	2.85124486	4.12308064	1.919791	1.60065873	0.8698237	1.34407226	5.96973916	2.38480809	3.74901704	8.07153216	1.85538834	4.73795196	7.6892933	2.22663511	6.25399734	1.14185828	3.46086172	1.36087107
TCGA-H7-7774	1.11506849315068	0	0.02935177	2.3443442	7.75794742	5.17545162	1.00542168	0.07397627	1.39871408	3.4192147	0.11826521	1.25689754	0.19568607	1.2144327	2.56145702	0.32926221	3.23169868	0.01403242	0.72165929	4.10550565	3.54664238	1.67060476	5.27952286	0.31304957	1.4806193	0.35663246
TCGA-H7-8502	1.25479452054795	0	0.967337631	4.462575711	8.797890483	5.456758765	1.698988975	2.376902328	2.232215615	5.684342958	0.159179702	1.161051208	0.632618412	1.01174843	8.295545868	1.683718177	4.289052908	1.687896085	0.215917885	6.170519045	9.150980644	3.926593403	10.891174677	1.933896474	4.163407681	0.820518753
TCGA-HD-A633	1.15342465753425	0	0.2625076	4.184921	8.875599	4.592725	0.968509	1.758697	1.006463	7.7633	0.1491472	1.250296	0.3131596	1.030626	7.113776	2.360501	2.587404	0.2590342	0.247628	5.471403	9.076118	2.78845	9.275023	1.410412	3.658209	1.109478
TCGA-HD-A6I0	0.575342465753425	0	0.19757094	3.88256735	6.18758814	5.35024657	0.058702	0.99060039	0.0438798	3.52919867	0.08379426	1.76715291	0.21718169	0.79670829	3.74951586	0.51429795	3.68023595	0.39656741	0.15626	4.05795031	6.19264758	0.90859169	5.49391227	0.1836525	2.49681256	0.59272777
TCGA-HL-7533	2.8958904109589	0	0.1696446	4.77859146	8.64720056	4.57112824	0.98883275	1.36496133	3.46078334	3.32188864	0.50247224	1.13754111	0.70788386	1.74513246	7.53184467	1.32922644	2.987207	0.14512176	0.25697398	5.31532247	8.79938948	1.64466466	9.2529379	1.5384787	3.31563223	0.22205212
TCGA-MT-A67F	1.05205479452055	0	0.03882491	3.90745421	8.13495077	5.44054155	0.10599842	3.58111904	0.6239893	4.90664304	0.08064458	0.27107804	1.98660553	2.46748111	6.97730131	2.72522683	4.36662083	0.07202597	0.33125168	3.86533013	9.26900349	1.57274499	8.55433055	0.08771313	5.79644921	0.10765786
TCGA-P3-A6T3	1.58082191780822	1	0.80193404	3.71590882	9.43020189	3.46485604	0.51238761	6.5583941	0.27916429	5.66278791	0.35468504	0.77083273	0.59308331	0.46165786	7.92390669	1.32271441	0.78917603	2.59730789	0.38373164	5.29346663	10.02177987	2.6640048	10.76468679	3.40929939	3.09262911	0.12312651
TCGA-RS-A6TO	1.06027397260274	1	0.82803885	6.04809569	8.71983936	6.31554393	1.1012311	0.94561582	0.64860275	5.79349892	0.68344963	2.37733514	0.64002095	1.49243821	7.13907535	2.89851516	3.43338018	1.3814259	0.71179616	5.60853682	8.65467805	2.47588464	8.91103948	0.81205513	5.10002907	1.47708852
TCGA-4P-AA8J	0.279452054794521	0	4.2500959	4.6358213	9.0608299	6.3004317	1.6952005	2.0547176	2.1871421	7.0114803	1.5767182	3.1796651	1.3059073	2.9357059	6.4506733	3.0759371	3.4540047	6.884077	3.3193089	5.9112522	8.2072309	2.5123196	8.2219627	1.130124	3.9224766	1.9483553
TCGA-BA-4074	1.26575342465753	1	0.70219883	6.62431343	8.26908026	4.66949385	0.64663426	6.37053045	1.50863075	3.10438154	1.66246491	1.63473878	1.42394804	1.47365043	6.76957599	3.31941932	2.34552507	4.28875029	0.29131674	5.30876326	8.65263729	2.0912806	7.12526386	2.15343128	4.04203326	0.90626555
TCGA-BA-4075	0.775342465753425	1	1.636801574	7.256327822	8.637914651	4.144283684	0.719747325	5.895632975	1.656758875	4.210358664	0.489202811	3.481569813	1.509626588	0.787854425	6.550684698	2.707103063	3.292454533	4.047499349	0.687968973	5.398640654	9.351941315	1.731778511	9.365704147	2.306934666	4.769260106	2.149191103
TCGA-BA-5557	1.70684931506849	0	0.42420974	2.87002637	9.0036874	5.49894893	1.00565295	5.81224248	1.06520874	5.14921466	0.43869353	2.19657485	3.16282206	1.5760144	8.15659848	3.8764019	3.30111154	0.70681806	0.40263064	5.59921737	8.59588336	2.79044827	10.48958429	1.35174599	7.21550125	0.96115807
TCGA-BA-6873	0.334246575342466	0	3.76212519	6.07417745	9.91049735	4.9739974	1.02115884	4.22515775	0.29892768	5.15606017	0.8550298	2.32657056	0.86328652	1.60876708	7.69818875	1.16920772	3.51321886	5.09042706	2.4358039	5.72022983	9.59325464	3.05815865	10.07060726	1.189395	3.11856394	0.6338857
TCGA-BA-7269	3.48767123287671	0	2.26212526	4.65584023	7.68589057	5.43015962	0.32579774	3.02180232	2.20047329	5.03403639	0.51910288	1.45432551	0.67552572	0.92360817	4.90412239	5.69107819	2.45361374	4.99465753	0.7335723	4.85020528	7.94265844	2.59170327	6.61793061	0.30391833	3.25618323	2.8017436
TCGA-BA-A6DB	0.591780821917808	0	7.0712674	4.3985598	7.9779856	6.9541072	2.5080288	1.0815631	2.7175477	5.7452019	2.1515658	1.9069556	1.1771859	2.8823769	4.9612575	1.5817134	5.0509934	8.9756807	2.7664276	3.9843369	7.8296897	1.7096393	7.1814923	1.1468637	3.196586	0.6851239
TCGA-BA-A6DE	1.20547945205479	0	1.73924584	5.32607419	9.52822884	5.42571171	0.21185289	4.07499141	0.55645163	3.49267571	0.24727027	0.97622132	1.25565557	0.85025734	4.88777161	1.72953654	3.04767021	2.65580841	0.50362008	4.60048517	7.04074523	1.56944304	8.21331946	0.12598664	2.98702435	0.37389987
TCGA-BA-A6DG	0.189041095890411	1	4.8524413	4.6192973	9.8237322	4.3374283	2.3260711	5.8436138	0.8950715	7.0454816	1.8331245	3.2597855	2.3231757	1.998491	7.9244298	3.8692257	3.4333604	7.5415812	3.6905595	6.5942333	9.9980091	2.4095959	11.1554187	1.363682	6.3036481	2.0050501
TCGA-BB-4224	0.761643835616438	0	2.1189067	2.2243221	7.781113	5.349057	1.1410218	0.4417736	0.9791815	3.343515	0.5720505	2.0201996	0.819123	1.0065635	2.9689367	0.7725738	2.0552071	4.9106208	0.8575524	3.2721433	8.6049973	2.990615	5.1256548	1.5939281	2.300715	0.1933607
TCGA-BB-A6UO	0.734246575342466	1	0.2065745	3.983383	8.792796	5.29432	0.4458263	2.823395	0.5969814	5.84052	0.2013887	1.282503	0.4720546	0.7954201	6.644607	1.859371	1.983542	0.3325897	0.1601134	5.288292	8.209195	1.783789	8.404919	1.223737	4.003862	0.4165017
TCGA-C9-A47Z	0.523287671232877	1	3.095843038	4.657988066	8.946704693	4.181105331	1.001321163	3.480001576	0.263324677	2.779685436	0.940934419	0.913354267	0.587941808	0.867370921	6.206759667	0.611738437	2.599655798	3.966774344	1.488131999	5.70780319	8.721835936	2.744578342	7.488317684	3.42320408	2.729045782	0.340577781
TCGA-C9-A480	1.05753424657534	0	4.17357041	3.50495504	8.38504314	5.32076511	1.16505557	3.2405123	0.7260212	3.93921277	0.7678687	1.39324384	0.78434242	1.04944961	4.97341065	3.43630087	2.49831605	5.4760661	1.57558846	4.22146534	8.90053992	1.64802941	7.25243306	1.04316253	2.12279481	0.19001178
TCGA-CN-4725	3.16986301369863	0	7.1663443	6.3927324	9.0809863	5.729775	2.101921	3.9561758	0.4743822	3.8169106	1.743892	0.7169125	1.0810982	0.9122042	5.9019851	1.9012968	2.6941683	8.5291175	3.3003127	5.3416638	8.2522361	1.9292111	8.2589579	1.5294708	3.1891257	1.1261834
TCGA-CN-4733	4.34520547945205	0	5.188243	5.144624	8.7366109	7.515153	1.1548181	3.8777233	1.3077615	4.6607179	0.8604033	2.1496098	2.3569239	3.9192814	6.1199539	2.6553957	6.2952612	6.8799177	2.4856195	5.3293125	8.1694263	2.8636929	9.0429788	1.7455845	4.483138	0.6347331
TCGA-CN-4736	1.08219178082192	1	8.21069005	4.42574332	8.90235674	7.3994994	3.38835258	1.72395484	1.51715995	5.77506226	2.52262864	1.93554072	1.78751105	2.60978985	6.72803868	2.5147853	5.26035143	9.84870764	4.09149656	5.44680925	8.45918699	2.8377858	7.98160632	1.61576166	3.96922798	2.56326746
TCGA-CN-4737	1.71232876712329	0	7.311734	6.4375119	9.8497714	6.9010137	3.1071143	0.9730445	0.5503316	4.7586408	1.8873013	1.4332603	1.9260502	2.2996841	6.6821827	2.8886214	4.1682621	8.0249615	4.1172606	5.4087607	8.0802551	2.9515628	7.8663777	2.4227902	4.3460139	1.5459101
TCGA-CN-4742	1.08767123287671	1	2.838552433	5.252949567	9.058916553	6.237501357	0.947008939	3.258475526	0.356048022	4.794081058	0.61381178	2.086599008	1.246728835	2.171475244	7.344239416	2.891250345	4.571808014	4.690167741	1.842567563	5.179231717	9.114677056	2.448187669	8.465699808	1.475321508	4.038601899	0.795917208
TCGA-CN-5367	0.964383561643836	1	4.23632557	4.17357852	8.69618116	5.31237558	1.9346837	2.37419956	2.52829724	5.02868291	0.7854413	2.1424148	0.3430314	1.70553631	7.51623588	1.62190889	4.09031048	6.4334209	0.73970175	5.96698269	8.37195973	2.36364991	9.100457	4.73582732	2.24921609	1.26308505
TCGA-CN-5370	0.70958904109589	1	6.4961289	6.2233053	9.4296524	6.9927712	2.0279457	4.6337155	1.6412004	5.6285859	1.3810097	2.1967168	2.9215669	3.2664435	7.1627839	4.5180313	6.2346479	8.0425081	2.6480651	5.5512695	8.8666803	3.015455	8.7556839	2.5097361	5.5392088	1.7135457
TCGA-CN-6017	2.33698630136986	1	9.7111714	3.9844118	8.4395857	7.8845543	4.7407462	2.6375141	1.9523335	6.9457212	3.5559349	1.3132006	2.1669366	3.3712756	6.4947126	3.0947733	5.4784438	11.5488808	5.5166203	4.8681301	7.9632028	2.665457	7.9048133	1.1693803	5.5138534	2.0190527
TCGA-CN-6019	2.84383561643836	0	4.76042755	3.76386024	8.88133554	7.49789528	1.31444771	1.20515669	3.24339679	6.8381472	1.39932602	3.64626168	2.24418253	2.65133042	6.99139134	3.66476326	5.50189256	5.27927056	3.07015716	4.95722548	8.35836492	3.08089704	8.64254596	2.01124209	6.53176233	1.84955547
TCGA-CN-6024	0.923287671232877	1	6.01096636	4.91310567	8.17382045	4.82090003	1.64548391	1.63661937	0.85286105	4.53129203	1.28278996	4.41545276	0.59109372	1.16098813	7.46942602	2.60452319	1.67263475	7.58158964	3.31849514	5.62507704	7.96211473	3.26922495	9.87456949	2.12802753	5.97588764	1.05097552
TCGA-CN-6996	1.45205479452055	1	7.1652239	5.7407452	9.4519542	6.5257573	2.3770904	2.8807592	1.2322508	4.982132	1.9427592	1.2991331	2.338392	2.723432	6.1577705	2.6843821	6.2939923	7.6807008	3.9594952	5.6531854	9.070337	2.9858767	8.1823114	1.8136441	4.1445247	1.0916149
TCGA-CN-6998	0.978082191780822	1	3.36518269	3.83797756	8.64842514	3.39141342	0.62128656	4.21765216	0.20444123	4.0542027	0.53849275	0.50926712	0.83140357	0.6161708	6.82532298	0.96534757	2.81098596	3.7787172	1.73624689	5.60679403	8.30103407	1.69811702	8.95134385	1.6921028	2.42317614	0.17953316
TCGA-CQ-5325	1.79178082191781	1	7.29355681	3.97305814	8.64907139	6.71067274	2.80810556	1.62813432	2.31025161	5.70200778	1.89647217	0.97856948	1.49752032	2.82594162	6.04709921	3.31916275	5.88034237	8.48974583	3.0158863	5.24605767	7.40965923	2.59821856	7.55698527	1.76669402	3.38088013	1.63796097
TCGA-CQ-5327	4.54794520547945	0	3.74367268	5.2129959	8.17123113	5.54813531	0.62560039	1.69247107	0.67299694	4.49709366	0.47752323	1.00057527	0.76605372	1.97263391	5.17390576	1.02169357	4.42026978	4.76471085	1.43187529	4.38321892	7.31446661	1.73685957	7.09436957	0.1451085	2.90901495	0.42108906
TCGA-CQ-5329	5.87123287671233	0	2.7492782	5.3578952	9.3998539	5.7843243	0.9094592	3.4562749	0.5295232	4.9031539	1.1872936	4.7521984	1.5864286	1.9553141	7.1427583	2.7037569	4.29499	5.9512787	1.726691	5.6142613	7.6279053	2.8656138	9.743211	2.929651	3.3062011	1.1038332
TCGA-CQ-5330	5.1972602739726	0	7.28281131	5.80459756	9.94083169	6.88713195	2.98390433	2.5099481	0.95890865	5.37434696	2.20261121	1.6768725	2.19853515	2.82070517	7.51844232	2.37386317	6.0072925	9.1656627	4.18600967	6.36041636	8.20837458	3.28652537	10.6379033	3.12580227	3.71937987	1.3519606
TCGA-CQ-5333	0.934246575342466	1	8.28168587	6.25023421	9.36185434	5.53013402	2.41061013	3.02632765	0.59256024	6.02725895	1.91823213	0.99276558	1.80132418	2.29967139	5.33947059	0.93567386	5.92836831	10.34748707	2.53458303	5.49001854	8.500403	2.85296406	6.72000786	0.05481371	3.17246365	1.36653222
TCGA-CQ-6219	1.31232876712329	1	3.6460411	4.7208247	8.8875225	5.6918611	0.8596147	1.3351393	3.5659139	5.0100284	0.9574338	2.1521551	0.8433234	2.2190639	6.1415989	1.9993094	5.3167538	6.0490263	2.9015276	5.494188	9.1532809	2.3055537	7.2054779	2.1172479	4.1332573	1.2264315
TCGA-CQ-6221	2.73972602739726	0	0.2128384	5.100981	8.980708	6.519891	0.5904357	2.286721	1.065876	5.944128	2.374198	2.759865	1.605755	1.716342	7.355349	6.139554	5.013416	0.1922448	0.7608576	4.929745	7.734485	4.76594	5.782923	0.2568709	5.552753	1.443655
TCGA-CQ-6222	5.52328767123288	0	9.23373289	2.11622791	7.5768218	6.27728926	3.63261729	1.41019666	3.66392111	5.81196932	3.23265124	0.6886622	1.12708942	1.86544936	5.15516977	2.13568922	4.12023767	11.10707207	2.18152802	4.09342872	7.59409962	2.10568297	5.47060386	0.67806698	2.72197073	2.49020717
TCGA-CQ-6224	4.71506849315069	0	7.13952838	6.9766779	9.6673168	6.40116813	1.68507572	2.56782361	0.7187704	5.98114664	3.00100601	3.25453606	1.31858594	2.64282386	8.10622359	3.99716178	4.75538776	9.3432735	6.37027353	6.54139362	10.34127537	3.15947168	9.94663846	1.63165635	4.15824085	0.7965752
TCGA-CQ-6225	1.1041095890411	1	2.22833754	2.74162539	7.81231439	4.06271693	0.19137072	1.15959224	1.07485387	2.84947659	0.48154882	1.96014238	0.04825197	0.39386596	4.8495541	2.32043547	1.10139766	3.90336381	0.54258705	4.50080362	7.17990802	2.19927333	7.59423031	1.03392936	3.04612029	0.8786595
TCGA-CQ-6229	3.23013698630137	0	5.51733262	5.28981115	8.59355216	5.84048976	1.3395071	2.9042249	1.0966901	4.51322313	1.15009259	1.17663331	0.56346907	1.34565048	5.87490746	1.27018841	3.14193211	7.36898325	2.87948254	5.03171396	8.05781947	2.64169462	8.44823985	1.98504045	2.06583716	1.17006803
TCGA-CQ-7065	4.46027397260274	0	3.84411648	5.46409213	9.40080312	6.24516382	0.77884033	0.57393408	0.32978824	3.22417737	0.53472759	0.89315046	0.43005796	0.48634504	5.18321702	0.48240774	0.98584701	4.67667112	1.28147028	4.92351815	7.75277102	2.24991573	8.02098518	2.13416145	1.51571296	1.24303016
TCGA-CQ-A4CA	0	0	7.9511206	5.2072556	8.3081211	6.8787638	3.5871201	1.8438402	1.0388676	5.530725	2.5332049	0.5973039	1.6374779	2.180742	6.1905074	4.4091481	5.0710337	9.986246	3.7066365	5.3635634	8.9790417	2.9003585	6.6329936	1.7022833	3.0191203	1.3996741
TCGA-CQ-A4CE	2.45753424657534	0	0.85209783	3.08531816	7.11331579	5.55840985	0.28169572	1.19021721	2.97042985	2.69559907	0.17332851	0.95265492	0.4505036	1.33707448	3.23919311	1.12460522	2.87953567	1.60247685	0.51862365	3.39014422	6.00031456	2.15436139	3.72977718	0.79496619	2.0868887	0.13828739
TCGA-CQ-A4CH	1.03835616438356	1	2.016035422	6.122545909	8.638506397	5.599608358	0.798404218	4.910138806	0.568952583	4.167114966	0.635810373	1.104620199	1.397765203	1.526710495	7.346016031	2.690432729	2.953354842	3.698311336	1.193933675	4.69005166	10.449330987	2.047766128	9.573462841	0.814612908	3.701160872	0.729712971
TCGA-CR-6488	1.03835616438356	0	6.3885192	5.4812462	9.7061662	6.9272024	2.2987644	1.9808723	2.0006947	5.2162644	1.5319021	1.8609312	3.2117397	2.6153933	7.5525197	2.6092613	4.7874583	8.4191414	3.5957208	4.9978233	8.9608312	3.1391538	8.7044939	3.4617876	4.8222347	1.1885283
TCGA-CR-6493	0.772602739726027	1	1.0027906	5.54939214	9.50063145	3.83014564	0.30549876	5.49805434	0.38354453	4.83835041	0.18790763	0.49390825	0.61649704	0.79510617	7.41085518	1.40309151	2.5286349	1.92302222	0.52078463	5.78336336	7.51663056	3.19409342	9.48429171	3.06277291	2.95038555	0.50987196
TCGA-CR-7372	2.07945205479452	0	4.1666925	4.0568423	8.7110892	7.3820311	0.7689035	2.9616674	1.1721451	3.18749	0.5634332	3.7326661	1.535932	1.7298518	5.8300386	2.1189255	4.0114355	5.9078993	1.8837612	5.0117819	6.8233568	2.6615827	7.461963	2.5115791	3.3081024	0.9914144
TCGA-CR-7382	2.18082191780822	0	4.83472011	7.9247651	9.74604668	7.61924553	1.68515322	3.56482948	1.78564311	5.84184596	1.12439136	2.86780698	2.72890793	3.39225483	8.02706065	3.50062019	7.53514988	6.08851253	3.21885507	5.51248099	10.00446937	4.21329062	10.06721897	0.4497115	5.27679315	1.13171489
TCGA-CR-7390	4.13150684931507	0	0.88671778	4.4856753	8.86965855	4.3992111	0.6209107	5.09719805	1.8642007	4.26500506	0.99332525	2.35727935	1.78357637	1.27919776	6.86974376	3.90269593	3.47313631	1.55959458	0.85146864	5.4403198	9.17749764	2.68819609	9.28322669	2.56372883	4.936182	1.01129661
TCGA-CR-7391	2.5013698630137	0	4.44184389	3.99556017	7.80201819	7.64779574	1.01781965	3.11485123	1.63340237	4.63592725	0.68675421	2.18431557	1.35057586	2.78239226	5.42477563	2.3554194	5.3598817	6.16499837	1.64701674	4.28615084	6.95113773	2.71469047	5.96433215	1.38362401	3.33748466	0.86004785
TCGA-CR-7392	3.9041095890411	0	2.7024202	4.92450636	9.96341642	6.08240026	0.34082608	2.68534038	1.69098383	6.11928736	0.80753559	1.90195245	1.61300237	3.02227918	6.85874524	4.20119613	5.70157063	3.46225614	1.85967298	5.25439338	8.26710352	2.97416	8.8565596	2.10533482	4.24690721	1.33311028
TCGA-CR-7393	2.72054794520548	0	2.63401878	4.62600918	9.20632441	8.22208941	0.45680307	1.05682698	2.48993391	4.01108153	0.79586505	2.80072305	2.3761083	3.83224171	5.62192406	2.40739797	7.22612857	2.65186321	2.3000999	4.47805939	6.45746482	3.39507324	7.64853657	1.10550468	5.22480016	0.91257381
TCGA-CR-7394	3.68767123287671	0	2.06732458	3.60469898	8.76387229	6.47062229	0.39738734	1.4744939	1.23168006	3.65518169	0.36058709	1.4729399	1.78359625	3.28935733	5.78152986	2.12951255	5.97587498	3.70265221	1.65658949	4.33016616	7.16270989	2.7337815	6.9082486	0.89715297	4.20476136	0.38221203
TCGA-CR-7397	2.06575342465753	0	4.03450381	3.82272156	8.96171707	6.97351805	1.07310153	0.94761705	2.04152556	4.89151109	1.52880598	3.09994216	0.80020872	2.64287206	7.21869991	2.95731871	4.3416252	5.29990925	2.41646721	5.41261032	8.64298368	3.01359074	9.0496216	1.23653327	4.92418612	1.23046432
TCGA-CR-7401	2.95068493150685	0	5.73291817	5.09434595	8.744406	6.83833361	1.23918545	3.77857107	2.31974214	3.95331362	0.98461623	2.5875673	1.26050665	2.11318753	6.72624214	2.90139496	3.96905787	7.81235141	2.45369854	6.10973682	8.18585276	2.2975665	7.99349832	2.2855674	3.1742951	0.91475741
TCGA-CV-5970	1.11232876712329	1	4.24949028	4.98349854	9.47960676	5.79483711	0.97589218	3.39085683	2.9396094	4.91601593	0.81259169	1.20173943	1.52251585	1.49287232	5.75833961	3.36308946	3.63418533	5.75620012	3.03518833	5.01747732	8.58748271	2.31340981	8.09620667	3.31732448	2.97419116	0.56795917
TCGA-CV-5971	1.92054794520548	0	10.72637576	5.48425769	7.8752612	8.5664875	4.56676998	3.04458712	2.04101911	7.81256059	4.56429064	1.00039096	1.62294592	2.52571353	6.52875872	3.42171843	5.33497087	11.46099198	5.78351409	5.47357368	8.25234313	3.67344773	7.9846345	0.62919011	4.91940974	3.31665142
TCGA-CV-5973	7.23561643835616	0	0.3333523	2.03104	8.279801	4.645009	0.7030894	4.656455	0.2597388	4.380317	0.1631826	0.2528877	0.2637401	0.6160875	5.783641	0.268993	1.563205	0.7621581	0.08968668	4.693614	7.871306	1.384456	9.069912	1.791259	1.815003	0.2016556
TCGA-CV-5976	4.04931506849315	0	6.6155152	5.8867123	9.3337039	5.3182871	2.2499147	2.8289769	1.3834003	5.4028518	1.3364659	1.5463568	1.1337875	0.9902137	7.3589792	1.2215613	3.1088142	9.0239282	2.3641814	5.9820733	8.913681	3.2315174	9.8665569	3.394197	3.6156053	0.6057336
TCGA-CV-5977	5.04109589041096	0	1.63258183	5.27482406	8.67047367	3.85443848	0.47530497	3.71239602	0.29424538	3.08980916	0.19856816	0.33589148	0.56263987	0.66940203	7.36051677	1.2639083	1.88640469	3.31051016	0.65000151	5.30545428	8.44166315	3.33095924	8.55316568	1.21534096	1.79460404	0.16483675
TCGA-CV-5979	3.6027397260274	0	2.82023248	6.25067507	9.00716643	4.7791445	1.08279574	5.06839002	0.54209089	6.20393834	0.73768615	0.62590243	0.34182418	0.75874704	8.75747957	3.0374107	2.73650067	4.2667143	1.09841585	5.76343052	7.95533649	2.39986985	10.74015574	3.35135906	2.62421994	0.9378711
TCGA-CV-6003	4.56164383561644	0	1.29912237	6.40165595	8.67867722	3.99545291	0.31004771	5.36426217	1.02533632	4.47395677	0.44081508	0.67664998	0.84456114	0.70811214	7.63377171	1.04668582	1.93516384	2.83193832	0.86966894	5.6539023	9.73664388	2.03323882	9.54663312	1.68285483	4.31560784	1.26540014
TCGA-CV-6433	1.75616438356164	0	0.44502892	2.01033059	8.38752912	5.04215829	0.04799244	1.45777021	5.61295472	5.81618535	0.08250493	0.37456422	0.97184508	2.44919941	3.7528558	0.34546533	5.08357461	0.08131678	0.1687749	4.67178828	7.20122708	1.86738933	6.14708854	0.06973967	3.61009491	0.01433999
TCGA-CV-6436	5.2027397260274	0	0.07282719	2.949416	6.671341	4.315077	0.07414621	1.275062	0.7046662	2.539317	0.08286704	0.929887	0.2627749	1.215248	3.911996	0.3817176	4.136783	0.225937	0.3782116	3.748516	6.019187	0.868598	5.191786	0.1211483	2.45137	0.01433999
TCGA-CV-6441	0.8	1	7.295035487	2.770194403	9.696696652	4.54952435	1.667018277	0.006815243	6.198401395	6.762275712	1.558400614	0.694664325	0.215797477	0.498965732	4.721733555	1.175032374	1.79319695	7.91910737	3.298790665	4.514035497	6.553743484	3.374111935	4.258809502	0.086740191	1.322510392	1.871642886
TCGA-CV-6933	7.50958904109589	1	1.44654812	4.16207951	8.36190121	4.97527888	0.79881469	4.10647184	3.11020772	4.94666086	1.45408153	3.1165607	0.54903774	1.2784453	6.51486248	2.02666949	3.44359033	2.42357404	0.50116711	5.24359705	8.7161801	3.55853669	8.92156965	2.23174101	5.23190131	1.43265598
TCGA-CV-6934	0.178082191780822	1	5.40644923	4.9591385	9.15169996	7.56948275	2.77711268	3.25362733	2.18953478	7.25795792	1.90788619	2.09005455	1.83271082	3.07395161	8.35999233	4.0700719	5.13601726	6.25055664	3.99405735	6.20420688	9.33108833	3.58996189	10.05482098	3.23992203	6.61893295	1.18347542
TCGA-CV-6939	1.82465753424658	1	0.18303996	3.11264317	8.60987513	6.97915609	0.32332447	2.22386858	6.17897561	6.73382794	0.60928839	1.84284507	1.20885554	2.51529306	5.84438916	3.21970601	4.70328796	0.07501395	0.40213283	5.12465345	7.58293622	2.48579315	7.38674146	1.23088983	5.62814411	1.63721699
TCGA-CV-6941	0.936986301369863	1	0.5567826	3.4257122	8.556616	5.24404	0.2923834	2.9463624	0.5232586	5.182061	0.8276909	2.7332674	0.7407857	2.0672823	6.6361393	3.2383962	4.2364915	1.7085239	0.5567554	5.164925	8.5127514	3.4237775	8.798344	0.7486613	4.3195229	0.4711056
TCGA-CV-6945	1.0027397260274	1	0.49820434	3.63904117	9.08256793	3.13367106	1.40150302	5.08548894	1.44878562	7.28589497	1.04340085	2.81031938	0.41992129	0.90751819	6.99804459	2.18903974	0.9987262	0.79680699	0.32033924	6.87933666	8.2064475	2.22598116	10.52514775	3.94508156	2.77433147	0.36031536
TCGA-CV-6951	2.50684931506849	1	5.33601411	4.84323774	8.79564151	5.18080678	1.20977713	0.44747604	1.18379448	4.62536227	2.48296932	3.57351366	0.27675753	0.64168274	5.41300103	1.54538312	2.2204096	7.21285644	2.51543507	4.56599705	8.81989303	2.51787331	8.23803329	3.32959439	2.58669524	1.44209764
TCGA-CV-6952	0.506849315068493	1	4.01173597	5.52010258	9.70699388	5.17759306	0.8438527	3.58704457	0.39126735	3.2847398	0.55387874	1.22119885	0.89895448	1.31153931	6.31625559	1.18136435	3.4441327	5.34456132	1.61353956	6.09859737	8.64383614	1.49082998	9.7461856	1.45902042	3.00140189	0.43281171
TCGA-CV-6954	5.48493150684931	1	0.14360535	5.478011459	9.598188512	5.835479942	0.154968078	0.927835	0.682544246	5.258771401	0.66849941	2.011106544	0.729902758	1.497377861	5.026940995	2.377012028	3.950277674	0.327305794	3.201624025	4.458529101	7.428514989	1.124181658	5.732785717	0.079725344	4.683373527	0.41540454
TCGA-CV-6956	0.594520547945205	1	6.16955644	4.63926975	8.5980034	5.63649307	1.55451365	1.09199288	0.25695054	4.4030277	0.79785973	0.59447052	0.60158774	0.82542376	6.20494792	1.41970256	0.39834938	6.687207	1.56901307	5.36586241	8.23103328	1.84007296	7.85683213	1.04650673	6.24887817	0.74964843
TCGA-CV-6959	0.701369863013699	1	7.354509	6.8690036	9.6012388	6.7114288	2.2450318	4.4157798	1.034273	5.5849142	1.8263683	0.8520911	1.5460041	1.8043749	7.9181589	2.5506088	4.6412275	7.3841609	2.8018554	5.7394108	8.329267	2.5328674	9.2986565	2.8617697	5.2940126	1.4084256
TCGA-CV-6961	0.208219178082192	1	8.17629495	2.70807913	8.95534121	5.43308901	2.57062661	2.35659826	2.94918489	6.53894554	2.89690232	1.07264324	0.83671159	1.38137718	8.30664905	6.51580925	3.58312701	9.54265134	4.20557462	6.44790644	8.10980066	4.27272954	9.36880343	2.6756739	5.26451608	1.56716152
TCGA-CV-7103	4.35890410958904	1	6.41437038	4.45423719	8.90850101	7.15326825	1.34509465	1.29132965	1.48061924	5.5786381	2.71491029	2.4449029	0.93931228	2.68886901	6.71929034	3.14389436	3.44058018	8.2887523	4.93333477	5.4037916	8.3849504	2.97186997	7.59896188	0.41463428	4.00790295	1.94313241
TCGA-CV-7104	1.07671232876712	1	7.83096667	4.18687113	9.68558755	5.97708754	2.57090488	4.03669177	2.97123044	6.54650273	2.06777344	2.10076273	1.34525117	1.62986676	7.10053217	2.34074163	4.59575765	9.10628049	4.11764332	6.04083039	9.06830606	2.57646425	9.51900212	2.88646583	4.08350999	0.49944933
TCGA-CV-7180	0.895890410958904	1	0.60991787	4.59222407	8.30766554	4.58710558	0.10468271	0.58221819	1.6645625	1.98216027	0.08567924	1.04181419	0.09561672	0.76905168	5.03977614	0.71027231	1.72923523	1.48230356	0.24529992	4.04351582	7.38352821	1.80697718	5.80948228	0.53597951	1.70238316	0.0610499
TCGA-CV-7236	0.394520547945205	1	0.05078883	5.440807	10.31349	6.910398	1.141319	5.648319	3.682997	6.244247	0.4483389	1.818767	1.090556	1.386022	7.726451	2.207728	3.182122	0.4040976	1.23174	6.236011	10.63344	2.606786	9.226221	2.517911	4.199519	0.9720234
TCGA-CV-7238	7.47123287671233	0	7.56416488	4.6090628	9.12403342	6.73312757	2.64577563	1.78841109	3.08777394	5.77169429	2.11214509	1.89116949	1.17826056	2.33170568	6.17544379	4.44243238	3.47258928	9.43939001	3.16234005	6.10692476	9.46651029	2.21632538	8.47560691	1.84650281	2.72331798	1.29026002
TCGA-CV-7255	0.175342465753425	1	4.7631981	6.3649158	10.1438065	5.3429289	1.347553	3.4562452	1.5428965	5.1029635	0.6713337	0.774613	0.4980299	0.7944062	7.5734952	1.1950699	1.3037605	5.8435752	1.7438913	5.9800185	8.7088331	1.9307117	8.8528756	1.1689189	3.6174025	1.1333244
TCGA-CV-7438	0.531506849315069	1	7.42263593	6.04437204	9.86627619	5.84036718	2.38361934	4.66733695	2.54038236	6.18449743	1.90300533	4.04503144	1.17975848	1.52195645	7.41651434	2.58200145	3.41228523	8.40541814	4.28548474	6.03460281	9.01593773	3.39756658	8.67776954	2.58417304	3.76696928	1.22624393
TCGA-CV-7446	2.99452054794521	1	1.53625009	4.27690979	8.77512633	5.68799452	0.26083548	1.20256611	3.1286287	4.25983166	2.49364699	5.05153311	1.25241638	1.5360063	5.96874629	2.05828823	3.49749666	0.01403242	0.70767015	4.40359555	7.20920944	3.23541353	7.9646591	2.09925008	4.95256133	1.07885221
TCGA-CV-A45P	1.75068493150685	0	2.78581715	4.35706284	8.1067039	4.85181113	0.40000187	2.91327891	0.68579434	3.34971232	0.41773733	1.99516131	0.6559192	0.9014261	4.90437273	0.82958922	1.51768006	3.74229855	1.16023635	4.18812214	6.61692033	1.44482366	6.63767975	0.61012568	2.78735609	0.05562498
TCGA-CV-A45R	15.013698630137	0	4.54213429	5.1673912	8.51860448	6.37095826	1.64185062	1.25173301	4.16884808	4.87714317	1.10103585	1.30479327	2.19465463	1.46157895	6.09170926	1.39389781	3.89972734	6.58072607	3.14634795	5.72643776	6.8583031	2.20149704	6.79523396	1.88418251	2.83172465	0.67208628
TCGA-CV-A45T	13.3041095890411	1	4.66702201	5.71934279	8.20532294	6.26933365	1.18088766	5.23047819	1.13934057	4.63947455	0.87304065	1.11962354	1.75387812	3.13071352	5.50729184	2.01965949	4.73877679	6.07935283	1.35288599	4.12454871	7.28441785	2.42164196	8.15760552	1.44450561	3.44537047	0.25334748
TCGA-CV-A465	0.589041095890411	1	2.97226704	5.33644438	8.71124347	5.15272667	2.42090235	1.70441786	0.5902703	2.35206967	1.33543726	1.50416787	0.21154901	0.55747256	4.27056256	0.59091689	1.40018456	3.88297669	2.30224178	4.35559743	7.58526236	2.26270211	7.44989654	1.80472717	1.65804713	1.77613473
TCGA-CV-A6JO	0.53972602739726	1	0.08138313	5.63429688	8.7235572	3.7820962	0.59710239	2.21709927	1.29204225	4.80477301	0.14536133	0.60720674	1.19001086	1.34494086	6.76431258	0.61493211	3.77600596	0.33269794	0.33774863	5.22675705	8.9528645	2.10229234	9.11615348	1.56929894	3.62656587	0.3945871
TCGA-CV-A6JT	2.33424657534247	0	5.21741279	4.03088546	8.3768462	4.97671685	1.13605221	2.25598491	0.31230808	5.64627446	0.7891206	1.51932335	0.57884621	1.34119224	6.51391891	0.99187121	2.34533392	8.34658735	2.35797849	6.62291135	9.83528957	1.22914721	8.5203494	0.87241158	1.55423393	0.54200786
TCGA-CV-A6JU	0.301369863013699	0	7.29013366	4.54870589	7.48380286	6.24557986	1.44183259	1.02190025	1.72488507	6.15163044	1.45293594	0.51253512	0.28203519	1.28554857	5.54945096	1.56313187	2.91181131	9.91034528	3.57776679	3.67355461	7.60958787	0.7981584	5.98066143	0.05975297	2.10453315	2.53850447
TCGA-CV-A6K0	1.66027397260274	0	6.85291429	5.93322117	8.70480308	6.9375429	1.99819208	4.15589696	3.30162714	5.43226031	2.02866353	3.03808652	1.87017289	2.73984363	6.92497077	2.74513761	5.14266711	7.40405244	3.41414839	4.80752115	8.02542706	2.87100393	9.21645802	1.20376878	3.59812758	0.91692358
TCGA-CX-7085	0.879452054794521	0	6.0660508	3.4481296	8.7510786	6.967229	1.7767584	3.2201273	1.4231565	5.1086135	1.3387257	2.6223263	2.0547437	2.931522	7.0367008	3.8288575	6.2601775	7.2901489	2.7164482	4.9805103	7.5367863	2.8584393	8.3860443	0.8762517	5.5500803	1.1878323
TCGA-D6-6515	1.1041095890411	1	3.45045882	6.45528144	9.56444605	7.01660503	0.59325208	1.22227316	4.96674296	5.54234532	0.74995013	3.67485375	1.51830261	3.13056614	6.71083602	9.1188828	6.32931677	5.04704763	2.71398111	5.56259856	8.34631439	3.70759672	5.69170334	1.19973589	4.32248184	1.10568442
TCGA-D6-6823	1.92054794520548	0	0.79046548	6.16814455	9.24765349	5.50468958	0.19168655	4.31876669	1.21552918	2.78410254	0.36332726	1.45741994	1.04739349	1.11056309	5.70777209	2.35805345	3.70729631	1.16873855	0.77886526	4.72597098	8.67893989	2.39832221	7.26330019	0.65249693	3.85455149	0.18467832
TCGA-D6-6825	1.34520547945205	0	4.3827751	4.9250816	9.2595157	6.1216404	1.376601	1.2982374	0.8824209	5.1179228	0.7568888	1.0912744	2.0668415	2.7201727	6.7824313	2.2146056	5.9768088	5.9548726	2.1924063	5.7674797	8.4116315	2.4373836	8.5360558	5.757268	3.8881192	0.3224923
TCGA-D6-8569	2.10958904109589	0	4.5108043	6.9456242	9.1337574	5.1703534	2.7975951	6.1294309	3.9034626	4.2675273	0.6754221	0.7106174	1.5842175	2.8692752	6.5118017	2.0101945	3.9187093	5.6703262	1.5638238	6.1242813	9.4419687	2.2865587	9.1511439	2.8545635	3.0668706	0.3804517
TCGA-D6-A4Z9	1.47671232876712	0	3.4785587	5.2358155	8.4605399	5.2252046	1.1793432	2.9541157	1.1597145	4.1048908	0.4074499	0.971063	1.0393813	1.4738006	6.6950697	1.7783782	4.2810532	4.8375601	1.8016126	6.0451753	8.3875645	2.33235	7.4576422	4.0987372	2.9994815	0.3600193
TCGA-D6-A4ZB	1.03013698630137	0	0.04529609	4.3319584	8.36417688	5.56870948	0.88193054	4.94807425	3.55901444	5.34131598	1.25346254	2.86390144	1.33637679	1.73330663	5.97293651	2.40906208	2.33496097	0.15237989	0.17623365	5.38355494	8.11070615	2.3248168	7.96435549	0.74366614	3.71423726	0.93688277
TCGA-D6-A6EM	0.635616438356164	0	7.34163023	4.56625532	6.90806104	6.35606055	2.69600932	1.89079622	0.67127878	4.53979063	1.726524	0.27860497	0.89098025	2.24664802	5.00589616	0.99078122	5.06483297	10.85851224	2.9086009	4.99232899	7.97240657	1.47581805	3.91861155	0.37715802	3.35335645	1.53021713
TCGA-DQ-5624	4.87123287671233	0	4.8257815	6.0034044	10.4968837	5.8640609	0.9744318	6.2955258	1.0667119	5.3688788	1.153751	2.5450043	2.7289601	2.1475249	7.5445291	2.6671125	2.5179178	6.8090853	2.676567	6.7200721	9.3591361	3.4412044	11.4180508	2.3262739	4.4301172	0.944771
TCGA-DQ-5625	3.1041095890411	1	8.277703653	2.833698133	8.722407206	6.232299579	3.089366741	1.22619119	0.590279193	4.636947446	2.621470965	1.321360508	2.056824756	2.161994821	5.933798219	2.941467745	5.242027257	10.451284656	2.204442444	5.251796981	8.475145266	1.938994345	8.727893718	0.630147131	3.287047069	1.017374108
TCGA-DQ-5630	2.82191780821918	0	4.7432599	4.7604384	9.2251527	6.5296683	1.6825068	3.3079955	3.8048084	6.1989207	1.4988175	1.953805	2.8942691	2.6747713	7.0595661	2.3818848	4.3764457	7.4177171	2.7999619	5.914443	9.4930947	2.3265095	9.51365	1.3123154	3.6373257	0.8383236
TCGA-DQ-5631	1.5013698630137	1	2.703786007	7.135118138	11.106367895	5.387506603	1.267480004	6.033659422	0.499692864	8.083270526	0.609813509	2.15426009	1.211852011	1.414822208	7.961622371	2.016142825	2.494114517	4.54252463	2.016386324	5.928887938	9.33825964	3.294092533	10.73780457	3.513979497	3.044743275	3.673541088
TCGA-DQ-7592	3.13150684931507	0	5.00935396	5.41681409	10.37314951	5.38718029	1.62930026	1.71623892	0.70639598	4.733506	0.96678496	2.07647675	1.00357408	2.10003874	6.92246264	3.08855475	4.13564262	6.66611432	3.33386078	5.25148384	8.88592758	3.5809351	9.17363284	2.1396458	3.74801305	0.42406318
TCGA-F7-A50G	1.68767123287671	0	1.57107653	3.69006624	7.94795792	5.85798899	0.60544386	0.81046457	1.64360078	4.05791058	0.36542988	1.67973469	1.02194838	1.7644142	5.19339069	1.44904967	3.67571383	3.3655283	0.49104854	4.13191686	7.34661655	1.61514849	7.38005717	0.56760862	2.47170227	0.30437691
TCGA-F7-A50J	2.59452054794521	0	0.9444548	5.65665557	8.54949982	4.58203097	1.23092548	6.78804092	1.27875585	3.61216227	0.28469026	1.0664345	2.02856442	1.13018813	5.97296061	1.23641334	2.37166271	2.24114033	0.47009446	5.63280647	8.4051965	2.2061085	9.28739665	1.87782519	3.32911735	0.11590281
TCGA-F7-A61S	1.57808219178082	0	1.05400899	6.44869191	9.32429956	4.42443153	0.87005556	6.49728607	2.35508382	3.36028489	0.15746602	1.77701145	1.56332911	1.48851565	6.97188606	1.83788214	3.58382354	1.44761606	0.72168929	7.13429209	9.10127998	1.73293505	8.91506237	0.86375038	3.26779435	0.20238828
TCGA-F7-A61W	0.0383561643835616	0	3.70902761	6.46966036	9.64937527	4.40362927	0.61700316	4.41380799	1.80742201	3.74660811	0.69413223	3.77542904	0.29852338	0.81473374	6.21619324	0.48568414	2.21234979	5.73247466	1.88581728	5.42321967	10.23035337	2.25165805	8.85110688	2.0879717	1.61191911	0.48301779
TCGA-H7-A6C4	1.13424657534247	0	7.1080396	4.8248929	9.0190865	5.2939134	2.4754821	5.5527598	1.2258141	4.7145171	2.3379637	0.5379463	0.8131519	1.0590742	6.1955255	1.1970721	2.5642243	9.0918781	3.1284658	4.8949989	8.7831809	1.8191697	9.836262	1.2861465	2.8056965	0.580024
TCGA-HD-7831	1.82739726027397	0	3.833789504	6.323761336	9.753057996	6.149149362	1.582687327	3.565114241	0.649745302	5.425717373	1.235267348	4.019277427	1.877381927	2.836275169	8.35961706	5.072801334	3.976514031	6.285946911	3.227093715	6.308878153	9.876743003	3.755161211	9.980541262	3.061204739	5.41043283	0.33947067
TCGA-HD-8634	1.05479452054795	1	2.60281155	5.6120938	8.08505865	4.93645966	0.51387241	1.88699547	1.13458112	2.27928528	0.30247581	1.59120548	0.70184723	1.15328377	5.21728627	1.19132636	3.56071376	4.28086699	1.03370012	4.85151095	7.82433015	1.41217202	7.75913195	0.90682743	1.81652427	0.01433999
TCGA-HD-8635	1.9041095890411	0	8.4119378	5.1169233	10.3206171	6.0367497	3.2002857	2.7589693	1.8036002	6.1940173	3.1987981	0.9305358	1.3467641	1.8673361	6.2744889	2.602168	4.0922435	9.6577276	3.6189944	6.3664641	9.4477244	2.4027021	9.2197065	2.2123929	3.0993983	1.6426755
TCGA-HD-A6HZ	0.304109589041096	0	6.6881654	2.8208003	8.875967	6.5093183	2.3316181	4.3102596	4.1627461	5.4015719	1.6421602	4.4576012	1.4299453	2.3363259	7.2640437	2.4234633	4.5943196	9.078471	2.611046	6.2018728	7.5304302	3.2421471	9.3273636	1.9596439	3.899392	1.147475
TCGA-IQ-A61E	3.14246575342466	0	1.70268044	6.67938834	9.69705202	4.00064605	1.08122839	5.62983034	2.49333074	4.43738812	0.50124622	1.52631875	0.94172536	1.30856457	6.96542186	1.88037446	3.65817837	2.9287586	1.07025529	6.1538825	9.19594852	3.19391196	9.67372092	2.1560635	3.227317	0.50801691
TCGA-IQ-A61H	3.11780821917808	0	4.8653877	3.4178052	8.0130921	6.3516588	1.5756128	1.0274482	1.9375127	4.9827721	1.56717	2.7258322	0.7299625	1.7268944	5.872561	1.3673153	2.5252159	6.4044492	2.4726404	4.5635007	8.3415658	2.6890517	7.8674562	2.0761527	3.7557857	1.0144553
TCGA-IQ-A61J	2.7972602739726	0	5.9724741	4.30377147	9.38320059	6.72449614	2.50909973	2.97334854	1.19961309	4.77432794	1.47660608	1.91184373	1.20178858	2.12736069	6.20755069	1.91507045	3.56759247	8.19522548	3.48085649	5.8175538	8.62229061	2.74954945	7.54156785	2.24723147	2.86766886	0.48137435
TCGA-IQ-A6SG	1.58630136986301	0	0.03293067	3.586188	8.935441	3.642891	0.3947924	4.508895	1.727713	3.499487	1.049114	2.208763	0.6526454	0.7233425	5.20931	2.62744	1.979769	0.01403242	0.1288935	5.278944	6.54915	3.520348	9.354403	2.052227	3.462345	0.1597703
TCGA-IQ-A6SH	1.29041095890411	0	0.126755	5.344987	8.805716	4.977315	0.6416955	4.004213	1.323766	3.714925	0.2359606	1.072152	1.184089	1.502602	5.657208	3.351198	3.132002	0.6515322	0.5191834	5.237336	8.231988	2.110566	7.182774	1.523926	2.300737	1.385115
TCGA-KU-A6H8	0.895890410958904	1	9.84459776	3.41794908	6.70831066	7.15916124	4.61401151	0.71874026	3.31774904	6.12316369	4.29934732	1.68558826	1.05440027	2.11235234	4.34321839	2.07102326	3.55048449	11.08778188	3.90262136	4.01901917	5.88168882	1.92515877	4.83155264	0.39811118	2.98321746	2.16101672
TCGA-MT-A51X	0.663013698630137	0	3.54376367	4.80753106	8.87392452	5.85798536	0.48060875	1.74585482	1.35175973	3.10554521	0.58671745	0.71659442	1.24559819	1.30778446	5.34753603	1.24271757	2.97465982	4.25429562	2.06308514	5.40648071	8.03494376	1.84602711	8.56703638	0.58029058	2.88963397	0.06321688
TCGA-MT-A67A	2.5041095890411	0	1.2928431	4.25703009	6.63254691	5.36679174	0.32722578	0.12133949	1.99069861	1.76560528	0.32296404	0.67700103	0.15221204	0.97419576	2.1796143	0.3212102	2.56750276	3.40824075	0.69231602	3.43562266	7.08990962	1.56915448	3.80837188	0.1806768	1.16046608	0.48576806
TCGA-P3-A5QA	5.97808219178082	0	4.947615412	7.875760543	9.7870644	5.0794894	1.580961882	6.014016789	0.913769064	5.1577229	1.561482628	1.529753683	2.147281667	1.255634394	7.774922602	3.589023826	1.675284895	6.871114523	3.931904307	7.231941737	9.929338533	2.610133163	10.571436873	0.55798381	3.99618612	1.76488268
TCGA-QK-A652	1.76712328767123	0	7.89463689	4.29422793	9.1506873	6.41686417	2.84898198	1.73338039	1.65891521	4.88181241	1.9164385	1.07370427	1.59710914	2.10872756	5.9037281	1.29589822	4.31876073	9.84525309	2.26609113	4.89665046	9.15354921	1.92284527	7.77191528	2.09070205	2.55509606	1.03081385
TCGA-QK-AA3K	0.693150684931507	0	0.1279513	4.40359	8.919537	6.221048	1.976158	2.594541	1.529457	3.429942	2.154373	1.698442	2.293168	2.059747	7.545314	3.756509	3.900597	0.01403242	0.1925956	6.184013	6.638855	4.058766	9.127153	2.960237	4.962235	2.506198
TCGA-T2-A6WX	0.572602739726027	1	0.06186575	5.20951322	9.06636661	5.03952959	2.71401638	2.47413077	0.72007447	4.34650711	0.11312517	3.41356426	1.09275736	2.41143182	7.2116453	0.670409	4.94940158	0.08386077	2.06080203	5.91899689	9.25465045	2.67417769	9.41969797	1.01851608	3.18157666	0.62112456
TCGA-T2-A6WZ	1.32602739726027	1	0.47679766	3.31997774	7.28934285	4.99138278	0.22528077	1.23670829	2.59523204	2.56470829	0.12890498	1.91033525	0.95085131	1.23432327	3.64648831	0.55513133	2.45479098	2.90557456	0.39126658	4.17614433	6.55048931	1.56015983	7.1372189	0.90523666	3.45329908	0.3128929
TCGA-UF-A7JS	1.86301369863014	1	4.26737878	2.47192931	6.29215369	5.08608939	1.36620997	1.6464006	0.18375792	5.07397362	0.46511026	0.15582815	0.40405496	1.03007358	4.7779459	0.57955553	4.0319113	6.50880676	1.93583385	3.4453041	6.410626	1.47476114	7.06810465	0.1308955	4.13271151	1.07961735
TCGA-UP-A6WW	1.41917808219178	0	0.1132142	1.84579609	8.31460608	5.44374753	0.24250379	0.86471513	7.63850728	5.94097737	0.51963497	1.29956974	0.7282784	2.03770957	4.99827528	1.56513741	2.94152108	0.10757167	0.19642816	5.862689	6.58561413	1.45845077	6.30968135	0.4052619	3.31548023	0.33061144
TCGA-WA-A7H4	1.21369863013699	0	7.1972791	6.55703	9.0281301	6.6697419	2.5706416	2.8033816	3.5375998	4.8961547	2.3348971	2.6480536	1.0791101	2.298788	6.1641673	2.5311981	3.599791	8.0465567	2.8367969	5.7800775	8.3025461	2.9157311	8.078129	2.5768471	2.9499703	0.9955146
TCGA-BA-A4IF	2.45205479452055	0	2.3512774	4.9729819	8.9597047	4.7338889	1.9616332	3.046576	3.6819942	3.4447107	1.8656401	2.4592361	0.806667	1.1168993	4.7135784	1.2937365	2.5194941	3.649279	3.5634797	6.0194302	7.3053153	2.7375724	6.0413905	1.9587432	2.5671197	2.9685745
TCGA-BA-A4II	2.51506849315069	0	0.1372524	3.598375	8.59777	5.288288	0.3347619	5.025098	3.365021	3.163535	0.345328	1.039669	1.442326	1.459269	5.591246	2.248981	3.522767	0.1838329	0.1394433	5.029631	7.385865	1.939684	7.700945	2.319116	4.121184	0.109052
TCGA-BA-A6DL	1.70684931506849	0	0.13796109	5.19740072	8.32121446	4.48500839	0.08163092	2.78120589	0.98046686	2.10415093	0.14030886	1.35153817	0.47514234	0.88407216	4.45137312	1.3171159	2.20885742	0.10967785	0.07506078	3.92855382	7.53840715	2.6546167	5.5984693	0.45066576	2.23947297	0.16701005
TCGA-BA-A8YP	1.36712328767123	0	3.8151126	2.6999641	8.5079346	6.0674538	0.9656562	2.857113	0.9205838	5.2947897	2.8295675	4.1892573	1.7494738	2.2053598	6.9136288	3.0540266	3.6669557	5.7243119	2.113582	4.5821807	7.3915216	3.6286758	7.9793745	1.9119971	5.1699048	1.6131154
TCGA-HD-7753	2.37260273972603	0	1.74977678	5.76264267	9.81422567	4.65451568	0.56611417	6.55656356	1.15436296	3.74875828	0.7866791	2.4165845	1.4613709	1.69565886	8.33419076	3.27292262	3.18032558	2.65642706	1.29136351	6.06878675	9.45794389	2.97442947	9.77048648	2.25335716	4.2383252	0.41834235
TCGA-IQ-7630	1.32876712328767	0	0.352763981	5.312016327	9.51084342	4.516635324	0.876031082	4.990425153	0.865127712	6.063833087	0.173398604	1.897392303	1.182989652	1.46221396	7.402065721	2.347786621	3.360028354	1.43318222	0.721055762	5.841750863	7.882306666	2.276023352	9.582110096	2.137983798	4.003339168	0.120244398
TCGA-IQ-A61I	0.00547945205479452	1	0.1309808	2.217887	7.523541	5.163232	0.105213	0.3249987	6.115511	5.377757	0.0941204	0.1070214	0.9185285	1.595389	2.908273	0.3201934	3.088269	0.8743135	0.2669235	3.533323	5.347252	1.592554	3.542979	1.077775	2.104615	0.2803337
TCGA-IQ-A61O	1.15342465753425	1	0.2204987	6.721167	9.931947	7.220384	1.835995	2.395131	0.9300257	7.341376	1.058096	2.083714	2.20341	2.262265	8.225031	5.36302	4.211152	1.733777	2.475672	6.728379	9.021739	3.923493	10.52633	0.6029721	6.69157	0.7935145
TCGA-QK-A8ZA	1.01643835616438	1	0.35150145	4.26943961	7.89637578	4.53082107	0.4863492	4.10509529	3.29968356	2.07467154	1.53646572	1.73857276	0.6931439	0.76772826	5.04300819	0.97739206	2.65841005	0.01403242	1.67194829	5.31059293	7.28975874	2.82670032	7.86422481	3.10061559	2.71020135	2.55276929
TCGA-BA-5153	4.82739726027397	1	0.09340287	2.17537469	9.3640245	6.5248644	0.91845866	1.42555902	7.16326922	6.90333673	0.20584155	1.09316473	1.58038113	3.28440546	6.06901851	0.55998744	4.57666892	0.09873757	0.83465517	5.60953034	6.21603416	2.12289824	6.57667937	0.076485	3.62649251	0.14986016
TCGA-BA-5559	5.70684931506849	1	8.00430575	2.77389549	8.32274032	7.01806034	2.93139196	1.62607115	5.06983916	6.10858292	2.16262228	0.786855	2.09950613	3.61462784	5.04486655	1.63125377	6.38917577	9.37197714	3.77833979	4.39521755	6.87663763	2.52657206	4.95331313	0.23387146	4.39897552	1.01119225
TCGA-BA-A4IH	1.7041095890411	0	1.06191336	3.36801511	8.82130856	6.48589004	0.1720818	2.94206006	3.95493142	6.4850236	1.84971218	3.43369709	1.51444581	1.45905399	5.42010914	2.18017035	3.3398743	0.07468492	1.0786126	5.31899132	6.62673064	3.02532489	7.44087024	1.61645113	4.93085814	0.58738176
TCGA-BB-4223	8.82465753424658	0	0.17655439	2.9509167	8.21759206	5.62859279	0.42464838	0.72638367	7.45234278	5.71536074	0.4588742	1.02410924	1.02494687	3.29330746	5.1834974	0.88049742	4.69661863	0.53469609	0.41783793	5.08799644	6.21343953	1.77006894	7.30125724	0.6924246	4.71848309	0.45113263
TCGA-BB-A6UM	1.07671232876712	0	0.44908405	2.45718893	7.67364045	5.34883134	0.20907823	0.99936672	5.02062954	3.42695728	0.10976658	0.27563198	1.11096132	1.70876109	4.11179135	0.25531754	3.40236592	1.25605992	0.14600203	4.07362886	7.64273738	0.57713749	3.81299295	0.0906608	2.45079152	0.222271
TCGA-CN-5365	0.961643835616438	1	0.07597861	4.0562366	8.19040624	4.55396471	0.58012991	4.75246063	1.63275997	4.62841743	0.20135511	0.85809281	1.02364076	1.08727483	6.5969541	1.24682593	2.87430634	0.10270794	0.10357298	6.04348873	8.19221922	1.5617224	9.05606563	1.61870219	2.31907837	0.08699639
TCGA-CN-5374	4.74520547945205	1	3.82332706	3.3864759	7.06320094	5.88250611	0.81864001	1.08954672	4.13128332	5.69368751	0.60976879	0.7642592	0.30476103	3.18049546	4.13725354	1.69926403	4.29813209	6.30531878	0.70207422	4.79265919	5.0791853	1.3456793	4.27052505	0.0820487	3.01671759	0.30720677
TCGA-CN-A499	1.96438356164384	0	0.12476968	5.80993968	8.58349822	4.12607993	0.57514023	3.0559667	2.91039815	4.02147059	0.11737689	0.28255646	1.60567645	2.1376402	6.24438497	1.50955239	5.36198568	0.14646998	0.27162458	4.8511088	7.83149277	1.6755881	6.94084222	1.09892614	3.9496747	0.3632413
TCGA-CN-A49C	1.76712328767123	0	0.04010859	3.342816	8.506238	5.307342	2.014499	1.086176	5.890994	3.760227	0.1077278	0.2804606	0.7565172	1.531314	4.855108	0.06874363	2.732165	0.01403242	0.2411401	5.57311	7.622708	0.9331074	6.303229	1.312345	2.041575	0.06386721
TCGA-CN-A6V7	1.62739726027397	0	0.06059569	2.132778	8.719213	3.789603	0.259565	0.4687501	6.17573	3.513624	0.3257538	0.1288679	0.5957909	1.342807	2.858956	0.09902653	3.265834	0.06543145	0.5481599	5.093979	4.956272	1.311916	4.528499	0.1017883	1.99372	0.4193779
TCGA-CR-5243	7.01917808219178	0	1.23273433	3.81897054	9.27870556	6.78167414	0.41773988	1.82562572	6.60616426	6.71172431	0.323661	1.5014769	1.01082539	2.69335428	5.32112089	1.22870318	3.83474367	1.96399704	0.5835681	6.18651962	7.3859608	2.62406884	6.79925247	2.72054988	3.62894622	0.19367389
TCGA-CR-5247	0.980821917808219	0	0.7354561	5.911634	9.013906	6.257272	0.4398781	3.167915	0.4409357	6.441793	0.1701311	2.417291	0.6774607	1.869579	7.226221	3.230791	0.9143467	2.010362	0.7537935	6.645728	8.677383	3.35148	9.503685	0.3890769	4.467688	0.7378253
TCGA-CR-5248	4.55616438356164	0	0.1470558	2.731999	6.971708	5.132205	0.140572	1.776938	5.233877	4.844708	0.4204277	0.1484831	1.543456	4.062776	3.835129	0.6461631	5.288473	0.3066865	0.1357777	3.031923	6.981173	1.753142	4.583044	0.09855693	4.187778	0.2569285
TCGA-CR-5249	3.15616438356164	0	0.1917894	2.575531	9.121814	5.959291	0.6361646	1.016178	6.383053	5.614515	0.5051378	1.150926	1.230004	4.023728	6.550828	1.22987	5.247187	0.06922947	0.8126696	5.488112	8.575369	2.609011	7.439437	0.453555	3.912097	0.265739
TCGA-CR-6467	4.86849315068493	0	0.124210136	2.449211977	8.889817026	5.78403988	0.112509247	0.625871647	5.535251936	6.370383703	0.354093212	1.341083735	0.987901274	3.520961026	4.898277622	0.304186488	4.834981947	0.121409307	2.65220125	4.331462132	4.989819304	1.937704524	6.705151632	0.928895644	4.801319811	0.734151263
TCGA-CR-6470	4.16712328767123	0	2.05870314	2.82917996	9.07486897	6.53535597	0.24888857	0.63970978	5.93645724	5.89761952	0.45193406	0.85406501	1.38509792	3.92026247	4.84990404	0.78408168	5.4734389	1.90900629	1.11947743	4.94362483	6.64997999	2.77829003	5.50429402	0.0696457	4.32389356	0.45239026
TCGA-CR-6478	0.501369863013699	1	0.34688403	3.68901398	9.61744174	5.80394515	0.4403216	5.58038779	3.18927264	6.17638716	1.81189551	2.95461556	1.93943035	2.8607701	7.16296301	2.48543418	6.54849697	0.1804208	0.29796112	5.16648055	8.16431489	3.28726576	10.14312741	2.07450877	5.02378974	0.27611185
TCGA-CR-6480	0.991780821917808	0	0.1830455	1.253011	8.672888	5.910452	0.7177881	0.4350928	6.843845	5.130443	0.3426104	0.2025061	1.595431	2.018904	4.393938	0.2985678	3.795218	0.01403242	0.4634452	4.762254	6.939752	1.993282	4.432128	0.506834	2.53979	0.2311478
TCGA-CR-6481	0.852054794520548	0	0.1292978	2.739695	8.973373	6.442759	0.2156643	2.152923	5.628605	5.652751	0.6490315	1.141684	1.772165	4.313447	5.389508	2.792598	6.215571	0.6497188	0.4371291	4.73375	7.935804	2.005273	5.891611	0.198542	4.493841	0.6415842
TCGA-CR-6482	0.945205479452055	0	0.145849	3.3292533	8.62398318	6.85459903	0.11819373	0.96878386	3.28078912	5.92065617	1.29334666	1.09042722	1.46206052	4.24304118	5.17449026	0.9014744	6.42532012	0.06574118	0.62894171	4.29067493	5.56420624	3.49361177	4.60697203	0.16230291	3.93074444	1.4331178
TCGA-CR-6487	0.641095890410959	0	2.65190106	2.93335875	7.97424049	6.26823534	0.1751172	1.50199386	4.81078418	5.71829419	0.29209398	0.55173246	1.84960215	3.69888433	4.2734291	1.03937505	6.20030646	4.57273831	0.65809565	3.14849659	6.62951829	1.54431155	4.45227335	0.04450049	5.17790025	0.12580124
TCGA-CR-7383	1.42739726027397	1	6.48990892	5.54775408	8.9857308	7.13189959	2.09345915	2.6597061	2.10456952	4.95124528	1.32127249	2.01180063	1.4507608	2.63060285	6.80291514	3.98819044	4.69421255	8.41042218	2.56649072	5.61008257	8.86927284	2.82546176	7.85506313	4.16108307	3.82316013	1.51121481
TCGA-CR-7385	2.73150684931507	0	0.1584499	2.310605	8.692956	5.460749	0.1295408	0.9254729	5.615823	5.139102	0.2790759	0.7811016	0.9771768	2.968734	4.012872	1.071957	4.663424	0.1162507	0.4375565	4.287284	5.911894	1.418809	5.353102	0.05103551	3.372559	0.1772767
TCGA-CR-7404	4.03287671232877	0	0.19095001	2.64623285	8.8408513	7.19601411	1.31039995	2.66279389	4.18084691	6.00748712	0.60817022	0.63778428	1.46819568	3.10469063	5.91457533	1.28466823	5.51483596	0.01403242	0.65381725	4.35928843	7.06486956	2.2240723	6.39842795	0.98627913	3.60178313	0.51172894
TCGA-H7-A76A	1.74520547945205	0	0.24692459	2.60756421	7.78577668	5.7052688	0.74263782	0.59497356	6.6399059	8.26475777	0.58970124	1.45747898	0.95687824	3.25104447	5.93247954	1.42662574	5.0502237	0.14726745	0.68276871	4.47014458	6.38491565	1.52953378	7.22268195	0.29602271	3.92479293	0.57124953
TCGA-HD-7754	2.14520547945205	0	0.08580485	5.286558	8.053896	5.897086	0.4260237	1.602109	5.408838	7.037349	0.3233671	1.795964	0.7990538	1.986715	6.069681	3.174943	4.348734	0.1640797	0.4149658	4.032486	8.462103	2.792073	7.242875	0.1899399	4.894217	0.5452995
TCGA-HD-A634	0.356164383561644	1	0.89473732	1.59288971	7.8861472	5.27476438	0.06612235	2.60569838	0.53520766	5.66205469	2.62094831	0.79271434	0.20768609	0.35252297	3.82618061	0.30845066	2.08149266	0.01403242	0.10014778	3.33008353	3.86690955	2.73002349	5.26255346	0.04202003	2.65384542	1.91022223
TCGA-KU-A6H7	1.60547945205479	0	0.12879423	1.13747223	7.96811073	5.02460729	0.47070648	0.99232084	5.13443627	5.7993804	0.1046297	1.00447732	0.85051245	2.00839109	4.28564814	0.16750364	3.5310081	0.1404556	0.19837437	4.73942405	7.19206438	0.96856282	6.18825768	0.46253312	2.45413936	0.39402459
TCGA-MT-A51W	1.1972602739726	0	0.1280029	3.791308	8.255027	4.9003	0.4889924	4.19805	1.840007	2.260597	0.2211561	1.958872	0.9724967	0.9011705	6.591107	1.332765	3.037253	0.01403242	0.1843223	5.317538	7.69988	2.01622	10.40428	1.505357	2.604672	0.144012
TCGA-MZ-A5BI	0.594520547945205	1	0.45151942	2.24344029	7.82637738	5.57961377	0.15107386	3.13505116	4.78380763	6.45020766	0.1716137	2.68609944	1.36752531	2.65547622	5.08490587	0.95433733	4.91537227	0.30162819	2.24696786	4.69046019	6.79255908	2.73877075	4.94430001	0.5248864	4.95202369	0.37846008
TCGA-P3-A5Q5	2.49315068493151	0	1.503637	2.410829	6.363583	5.202306	0.1535099	0.729251	3.309951	5.049763	0.4186408	0.2335271	1.473854	3.272087	3.724853	0.45769	5.448238	4.098303	0.1855086	3.00026	7.32995	1.149434	3.037184	0.07076273	3.434503	0.09990421
TCGA-P3-A5Q6	1.31506849315068	1	0.30575329	4.80432738	8.59637577	5.56439765	1.56739765	2.84754327	0.75104087	6.08903802	0.22410574	2.31487699	0.54146132	1.04206891	7.03442205	2.35667711	1.95664353	1.15292576	0.30105207	6.1778826	8.71680624	1.78747734	9.70795724	2.36463539	3.30452286	1.53828252
TCGA-P3-A6SW	3.06849315068493	0	0.07906248	1.823147	7.715042	5.233693	0.1813443	0.7644694	4.255357	4.803485	0.1135218	0.7557092	0.7036543	1.894867	4.245193	1.08257	3.424957	0.08418045	0.1815716	3.589937	4.590607	1.185051	5.203706	0.05666642	2.799258	0.697553
TCGA-P3-A6SX	3.91780821917808	1	4.24019147	2.83306225	9.44615959	4.42149499	1.39478936	3.67718434	0.55446332	5.19467803	1.05193173	2.59478063	0.64929445	0.78018038	8.17605599	2.22481297	0.87792495	6.78001444	2.35615431	5.69286457	9.33871063	3.22885936	9.16784574	2.73104403	2.9921954	1.32508303
TCGA-QK-A6IF	1.92876712328767	0	1.11670362	3.07012981	7.68987677	5.42920629	0.81337089	0.33479348	4.12930109	7.38983501	0.99534854	2.46789864	1.89182704	4.37130468	5.18254693	0.72691902	5.6047218	1.98462708	0.65453481	4.5516519	5.91689257	4.28638161	4.96718329	1.73502089	4.50722227	0.09830752
TCGA-QK-A6V9	2.28219178082192	0	0.08660089	1.71177147	8.72465975	5.03973005	0.04588046	0.55393022	5.87398683	4.75635885	0.20201056	0.35336587	0.94417693	2.55094375	3.80506402	0.16300749	3.72019162	0.07660818	0.28214967	4.6973195	5.31699333	1.73158172	5.39410058	0.49701006	3.12393845	0.11493119
TCGA-RS-A6TP	1.41369863013699	0	0.10116969	3.2606567	8.32733091	3.14712651	0.03007784	1.47596895	0.94825076	4.26600148	0.05425395	0.8123433	0.59209004	0.98614633	4.23080626	0.35542967	2.76386377	0.01403242	0.34254646	4.90055924	8.67924427	3.77787014	4.71517522	0.02851677	2.25108279	0.01433999
TCGA-T2-A6X0	0.591780821917808	0	0.04915438	1.7297583	8.66498851	5.48701571	0.14198401	0.0972662	5.10144529	7.23578018	0.5542175	0.25185545	0.60888283	2.27350532	5.14877749	0.67790002	4.05673936	0.01403242	0.25856564	3.62045412	5.71743151	2.79309906	6.78160252	0.0361334	3.88629973	0.80036539
TCGA-TN-A7HI	1.12876712328767	0	0.24137487	1.99265033	6.66290145	5.18440712	0.19293857	3.5584182	0.96530502	4.11375459	0.2326584	2.56834646	0.69598896	2.32669146	3.56593624	1.33143255	3.61027738	0.17476949	1.22837421	2.9090231	5.87556115	1.07912202	4.46246115	0.1103007	3.59066608	0.43141402
