# Supplementary material for: Single-cell RNA sequencing and traditional RNA sequencing reveals the role of cancer-associated fibroblasts in oral squamous cell carcinoma cohort
Source: Front Oncol. 2023 May 10;13:1195520. doi: 10.3389/fonc.2023.1195520 (PMC10206127; doi:10.3389/fonc.2023.1195520)
Supplement: Supplementary file 6 [file DataSheet_6.zip]

Archive with 86 entries (86 files):
- checkpointCor.pdf
- cor.B cell memory_CIBERSORT.pdf
- cor.B cell memory_CIBERSORT-ABS.pdf
- cor.B cell memory_XCELL.pdf
- cor.B cell naive_CIBERSORT.pdf
- cor.B cell naive_CIBERSORT-ABS.pdf
- cor.B cell naive_XCELL.pdf
- cor.B cell plasma_CIBERSORT-ABS.pdf
- cor.B cell plasma_XCELL.pdf
- cor.B cell_EPIC.pdf
- cor.B cell_MCPCOUNTER.pdf
- cor.B cell_QUANTISEQ.pdf
- cor.B cell_TIMER.pdf
- cor.B cell_XCELL.pdf
- cor.Cancer associated fibroblast_EPIC.pdf
- cor.Cancer associated fibroblast_MCPCOUNTER.pdf
- cor.Class-switched memory B cell_XCELL.pdf
- cor.Common myeloid progenitor_XCELL.pdf
- cor.Endothelial cell_EPIC.pdf
- cor.Endothelial cell_XCELL.pdf
- cor.Hematopoietic stem cell_XCELL.pdf
- cor.immune score_XCELL.pdf
- cor.Macrophage M0_CIBERSORT.pdf
- cor.Macrophage M0_CIBERSORT-ABS.pdf
- cor.Macrophage M1_CIBERSORT.pdf
- cor.Macrophage M1_CIBERSORT-ABS.pdf
- cor.Macrophage M1_QUANTISEQ.pdf
- cor.Macrophage M2_CIBERSORT.pdf
- cor.Macrophage M2_CIBERSORT-ABS.pdf
- cor.Macrophage M2_QUANTISEQ.pdf
- cor.Macrophage M2_XCELL.pdf
- cor.Macrophage_Monocyte_MCPCOUNTER.pdf
- cor.Mast cell activated_CIBERSORT.pdf
- cor.Mast cell activated_CIBERSORT-ABS.pdf
- cor.Mast cell resting_CIBERSORT.pdf
- cor.Mast cell resting_CIBERSORT-ABS.pdf
- cor.Mast cell_XCELL.pdf
- cor.microenvironment score_XCELL.pdf
- cor.Monocyte_MCPCOUNTER.pdf
- cor.Monocyte_XCELL.pdf
- cor.Myeloid dendritic cell activated_XCELL.pdf
- cor.Myeloid dendritic cell resting_CIBERSORT-ABS.pdf
- cor.Myeloid dendritic cell_MCPCOUNTER.pdf
- cor.Myeloid dendritic cell_QUANTISEQ.pdf
- cor.Myeloid dendritic cell_TIMER.pdf
- cor.Myeloid dendritic cell_XCELL.pdf
- cor.Neutrophil_CIBERSORT.pdf
- cor.Neutrophil_CIBERSORT-ABS.pdf
- cor.Neutrophil_TIMER.pdf
- cor.NK cell activated_CIBERSORT-ABS.pdf
- cor.NK cell resting_CIBERSORT.pdf
- cor.NK cell_MCPCOUNTER.pdf
- cor.NK cell_QUANTISEQ.pdf
- cor.Plasmacytoid dendritic cell_XCELL.pdf
- cor.T cell CD4+ (non-regulatory)_QUANTISEQ.pdf
- cor.T cell CD4+ central memory_XCELL.pdf
- cor.T cell CD4+ memory activated_CIBERSORT.pdf
- cor.T cell CD4+ memory activated_CIBERSORT-ABS.pdf
- cor.T cell CD4+ memory resting_CIBERSORT-ABS.pdf
- cor.T cell CD4+ memory_XCELL.pdf
- cor.T cell CD4+ naive_CIBERSORT.pdf
- cor.T cell CD4+ naive_CIBERSORT-ABS.pdf
- cor.T cell CD4+ naive_XCELL.pdf
- cor.T cell CD4+_TIMER.pdf
- cor.T cell CD8+ central memory_XCELL.pdf
- cor.T cell CD8+ effector memory_XCELL.pdf
- cor.T cell CD8+_CIBERSORT.pdf
- cor.T cell CD8+_CIBERSORT-ABS.pdf
- cor.T cell CD8+_EPIC.pdf
- cor.T cell CD8+_MCPCOUNTER.pdf
- cor.T cell CD8+_QUANTISEQ.pdf
- cor.T cell CD8+_TIMER.pdf
- cor.T cell CD8+_XCELL.pdf
- cor.T cell follicular helper_CIBERSORT.pdf
- cor.T cell follicular helper_CIBERSORT-ABS.pdf
- cor.T cell gamma delta_XCELL.pdf
- cor.T cell NK_XCELL.pdf
- cor.T cell regulatory (Tregs)_CIBERSORT.pdf
- cor.T cell regulatory (Tregs)_CIBERSORT-ABS.pdf
- cor.T cell regulatory (Tregs)_QUANTISEQ.pdf
- cor.T cell_MCPCOUNTER.pdf
- correlation.pdf
- corResult.txt
- estimateScore.gct
- TMEscores.txt
- vioplot.pdf
