# Supplementary material for: Single-cell RNA sequencing and traditional RNA sequencing reveals the role of cancer-associated fibroblasts in oral squamous cell carcinoma cohort
Source: Front Oncol. 2023 May 10;13:1195520. doi: 10.3389/fonc.2023.1195520 (PMC10206127; doi:10.3389/fonc.2023.1195520)
Supplement: Supplementary file 6 [file DataSheet_6.zip › corResult.txt]

immune	cor	pvalue
B cell_TIMER	-0.373533326895383	2.51469274369626e-14
T cell CD4+_TIMER	-0.195217744473317	0.000106513762258901
T cell CD8+_TIMER	-0.198267311267781	8.25028842814804e-05
Neutrophil_TIMER	-0.220189948091756	1.17188014013123e-05
Myeloid dendritic cell_TIMER	-0.143411166012204	0.00459590809836078
B cell naive_CIBERSORT	-0.109013909130252	0.0315883582604055
B cell memory_CIBERSORT	-0.104015979463907	0.0403177358505581
T cell CD8+_CIBERSORT	-0.388866888594833	1.71418497822585e-15
T cell CD4+ naive_CIBERSORT	0.186593372492352	0.000214829960710675
T cell CD4+ memory activated_CIBERSORT	-0.192924099118311	0.000128747442981085
T cell follicular helper_CIBERSORT	-0.335466126340408	1.09845218124851e-11
T cell regulatory (Tregs)_CIBERSORT	-0.12705354355623	0.0121418400164778
NK cell resting_CIBERSORT	0.135140999159889	0.00760606635458181
Macrophage M0_CIBERSORT	0.335301612725155	1.12572940183516e-11
Macrophage M1_CIBERSORT	-0.233287262279129	3.30872482031111e-06
Macrophage M2_CIBERSORT	0.108135375986708	0.0329940916798193
Mast cell activated_CIBERSORT	-0.146414536010605	0.00380289994134748
Mast cell resting_CIBERSORT	0.231991730118924	3.76220632916456e-06
Neutrophil_CIBERSORT	-0.110379650877153	0.029504737163028
B cell naive_CIBERSORT-ABS	-0.129559787454711	0.0105311083907665
B cell memory_CIBERSORT-ABS	-0.115090691496898	0.0231962512323797
B cell plasma_CIBERSORT-ABS	-0.150590496045257	0.00290563980012664
T cell CD8+_CIBERSORT-ABS	-0.412082811592677	2.22915854214099e-17
T cell CD4+ naive_CIBERSORT-ABS	0.186432895871195	0.000217589744228341
T cell CD4+ memory resting_CIBERSORT-ABS	-0.127625228109443	0.0117564109658328
T cell CD4+ memory activated_CIBERSORT-ABS	-0.205858712178223	4.29513618626225e-05
T cell follicular helper_CIBERSORT-ABS	-0.425181220769598	1.64972098334565e-18
T cell regulatory (Tregs)_CIBERSORT-ABS	-0.211303257673531	2.64945885242921e-05
NK cell activated_CIBERSORT-ABS	-0.161026589883509	0.00143985825557361
Macrophage M0_CIBERSORT-ABS	0.161400592877315	0.00140297136071653
Macrophage M1_CIBERSORT-ABS	-0.304342219915239	8.82958469892802e-10
Macrophage M2_CIBERSORT-ABS	-0.135426952126044	0.00747795693867741
Myeloid dendritic cell resting_CIBERSORT-ABS	-0.148092601658039	0.00341586987258109
Mast cell activated_CIBERSORT-ABS	-0.158727426210059	0.00168687569174921
Mast cell resting_CIBERSORT-ABS	0.114984043672582	0.0233249963106471
Neutrophil_CIBERSORT-ABS	-0.128538504799774	0.0111630863801252
B cell_QUANTISEQ	-0.270128018950532	6.24851270194342e-08
Macrophage M1_QUANTISEQ	0.16172446569138	0.00137173204774492
Macrophage M2_QUANTISEQ	-0.169741598080366	0.000775263324132595
NK cell_QUANTISEQ	0.128563438649308	0.0111472660921057
T cell CD4+ (non-regulatory)_QUANTISEQ	0.167392834623311	0.000918752776466473
T cell CD8+_QUANTISEQ	-0.351705191985648	9.07186009132961e-13
T cell regulatory (Tregs)_QUANTISEQ	-0.255489668535943	3.2585478978493e-07
Myeloid dendritic cell_QUANTISEQ	-0.108404165356812	0.032558447489792
T cell_MCPCOUNTER	-0.362101202019297	1.70157067005023e-13
T cell CD8+_MCPCOUNTER	-0.349598079093162	1.2641473238561e-12
NK cell_MCPCOUNTER	-0.314097084013975	2.3567367889078e-10
B cell_MCPCOUNTER	-0.454664278087735	3.05491881672951e-21
Monocyte_MCPCOUNTER	-0.145000981084206	0.00415926284343498
Macrophage/Monocyte_MCPCOUNTER	-0.145000981084206	0.00415926284343498
Myeloid dendritic cell_MCPCOUNTER	-0.255438442700894	3.27686346611784e-07
Cancer associated fibroblast_MCPCOUNTER	0.174902082701597	0.000529730262676645
Myeloid dendritic cell activated_XCELL	-0.290607388579661	5.22844559805973e-09
B cell_XCELL	-0.497112954858133	1.13318824970581e-25
T cell CD4+ memory_XCELL	-0.197637572790685	8.69992241239802e-05
T cell CD4+ naive_XCELL	-0.221520682271545	1.03409803402224e-05
T cell CD4+ central memory_XCELL	-0.117348297156951	0.0206115234977841
T cell CD8+_XCELL	-0.409677613908915	3.55176198237992e-17
T cell CD8+ central memory_XCELL	-0.432505356144189	3.6586061808046e-19
T cell CD8+ effector memory_XCELL	-0.249515328976815	6.21450022378504e-07
Class-switched memory B cell_XCELL	-0.432153239834076	3.93665407389834e-19
Common myeloid progenitor_XCELL	-0.130791887763144	0.00981101749937486
Myeloid dendritic cell_XCELL	-0.21447027172166	1.98878828670208e-05
Endothelial cell_XCELL	-0.147547327475568	0.00353752584220396
Hematopoietic stem cell_XCELL	-0.180206527508904	0.000354161999677701
Macrophage M2_XCELL	-0.193335492839851	0.000124463158890857
Mast cell_XCELL	-0.36306518033173	1.45244666750066e-13
B cell memory_XCELL	-0.350991785438538	1.01532545811966e-12
Monocyte_XCELL	-0.119183039937756	0.0186989258540468
B cell naive_XCELL	-0.149095505366473	0.00320197359214854
T cell NK_XCELL	0.176911609637952	0.000455400868281197
Plasmacytoid dendritic cell_XCELL	-0.295290785935953	2.88107633056922e-09
B cell plasma_XCELL	-0.323614989472305	6.19615660131807e-11
T cell gamma delta_XCELL	-0.286845368553646	8.3730888369417e-09
immune score_XCELL	-0.434798979672502	2.2656320826453e-19
microenvironment score_XCELL	-0.355197529196857	5.20577656921292e-13
B cell_EPIC	-0.401391967341416	1.71780111973266e-16
Cancer associated fibroblast_EPIC	0.145541622178128	0.00401954656056232
T cell CD8+_EPIC	-0.351253825591308	9.74215343125157e-13
Endothelial cell_EPIC	-0.173872785234323	0.000572023414797685
