# Supplementary material for: Single-cell RNA sequencing and traditional RNA sequencing reveals the role of cancer-associated fibroblasts in oral squamous cell carcinoma cohort
Source: Front Oncol. 2023 May 10;13:1195520. doi: 10.3389/fonc.2023.1195520 (PMC10206127; doi:10.3389/fonc.2023.1195520)
Supplement: Supplementary file 6 [file DataSheet_6.zip › estimateScore.gct]

#1.2
4	389
NAME	Description	NA.	NA..1	NA..2	NA..3	NA..4	NA..5	NA..6	NA..7	NA..8	NA..9	NA..10	NA..11	NA..12	NA..13	NA..14	NA..15	NA..16	NA..17	NA..18	NA..19	NA..20	NA..21	NA..22	NA..23	NA..24	NA..25	NA..26	NA..27	NA..28	NA..29	NA..30	NA..31	NA..32	NA..33	NA..34	NA..35	NA..36	NA..37	NA..38	NA..39	NA..40	NA..41	NA..42	NA..43	NA..44	NA..45	NA..46	NA..47
StromalScore	StromalScore	742.257858380667	742.257858380667	742.257858380667	742.257858380667	742.257858380667	742.257858380667	742.257858380667	742.257858380667	742.257858380667	742.257858380667	742.257858380667	742.257858380667	742.257858380667	742.257858380667	742.257858380667	742.257858380667	742.257858380667	742.257858380667	742.257858380667	742.257858380667	742.257858380667	742.257858380667	742.257858380667	742.257858380667	742.257858380667	742.257858380667	742.257858380667	742.257858380667	742.257858380667	742.257858380667	742.257858380667	742.257858380667	742.257858380667	742.257858380667	742.257858380667	742.257858380667	742.257858380667	742.257858380667	742.257858380667	742.257858380667	742.257858380667	742.257858380667	742.257858380667	742.257858380667	742.257858380667	742.257858380667	742.257858380667	742.257858380667
ImmuneScore	ImmuneScore	559.759811019494	559.759811019494	559.759811019494	559.759811019494	559.759811019494	559.759811019494	559.759811019494	559.759811019494	559.759811019494	559.759811019494	559.759811019494	559.759811019494	559.759811019494	559.759811019494	559.759811019494	559.759811019494	559.759811019494	559.759811019494	559.759811019494	559.759811019494	559.759811019494	559.759811019494	559.759811019494	559.759811019494	559.759811019494	559.759811019494	559.759811019494	559.759811019494	559.759811019494	559.759811019494	559.759811019494	559.759811019494	559.759811019494	559.759811019494	559.759811019494	559.759811019494	559.759811019494	559.759811019494	559.759811019494	559.759811019494	559.759811019494	559.759811019494	559.759811019494	559.759811019494	559.759811019494	559.759811019494	559.759811019494	559.759811019494
ESTIMATEScore	ESTIMATEScore	1302.01766940016	1302.01766940016	1302.01766940016	1302.01766940016	1302.01766940016	1302.01766940016	1302.01766940016	1302.01766940016	1302.01766940016	1302.01766940016	1302.01766940016	1302.01766940016	1302.01766940016	1302.01766940016	1302.01766940016	1302.01766940016	1302.01766940016	1302.01766940016	1302.01766940016	1302.01766940016	1302.01766940016	1302.01766940016	1302.01766940016	1302.01766940016	1302.01766940016	1302.01766940016	1302.01766940016	1302.01766940016	1302.01766940016	1302.01766940016	1302.01766940016	1302.01766940016	1302.01766940016	1302.01766940016	1302.01766940016	1302.01766940016	1302.01766940016	1302.01766940016	1302.01766940016	1302.01766940016	1302.01766940016	1302.01766940016	1302.01766940016	1302.01766940016	1302.01766940016	1302.01766940016	1302.01766940016	1302.01766940016
TumorPurity	TumorPurity	0.699493166608879	0.699493166608879	0.699493166608879	0.699493166608879	0.699493166608879	0.699493166608879	0.699493166608879	0.699493166608879	0.699493166608879	0.699493166608879	0.699493166608879	0.699493166608879	0.699493166608879	0.699493166608879	0.699493166608879	0.699493166608879	0.699493166608879	0.699493166608879	0.699493166608879	0.699493166608879	0.699493166608879	0.699493166608879	0.699493166608879	0.699493166608879	0.699493166608879	0.699493166608879	0.699493166608879	0.699493166608879	0.699493166608879	0.699493166608879	0.699493166608879	0.699493166608879	0.699493166608879	0.699493166608879	0.699493166608879	0.699493166608879	0.699493166608879	0.699493166608879	0.699493166608879	0.699493166608879	0.699493166608879	0.699493166608879	0.699493166608879	0.699493166608879	0.699493166608879	0.699493166608879	0.699493166608879	0.699493166608879
[truncated: 341 more columns]
