# Supplementary material for: Single-cell RNA sequencing and traditional RNA sequencing reveals the role of cancer-associated fibroblasts in oral squamous cell carcinoma cohort
Source: Front Oncol. 2023 May 10;13:1195520. doi: 10.3389/fonc.2023.1195520 (PMC10206127; doi:10.3389/fonc.2023.1195520)
Supplement: Supplementary file 6 [file DataSheet_6.zip › TMEscores.txt]

ID	StromalScore	ImmuneScore	ESTIMATEScore	TumorPurity
NA-	742.257858380667	559.759811019494	1302.01766940016	0.699493166608879
NA--1	742.257858380667	559.759811019494	1302.01766940016	0.699493166608879
NA--2	742.257858380667	559.759811019494	1302.01766940016	0.699493166608879
NA--3	742.257858380667	559.759811019494	1302.01766940016	0.699493166608879
NA--4	742.257858380667	559.759811019494	1302.01766940016	0.699493166608879
NA--5	742.257858380667	559.759811019494	1302.01766940016	0.699493166608879
NA--6	742.257858380667	559.759811019494	1302.01766940016	0.699493166608879
NA--7	742.257858380667	559.759811019494	1302.01766940016	0.699493166608879
NA--8	742.257858380667	559.759811019494	1302.01766940016	0.699493166608879
NA--9	742.257858380667	559.759811019494	1302.01766940016	0.699493166608879
NA--10	742.257858380667	559.759811019494	1302.01766940016	0.699493166608879
NA--11	742.257858380667	559.759811019494	1302.01766940016	0.699493166608879
NA--12	742.257858380667	559.759811019494	1302.01766940016	0.699493166608879
NA--13	742.257858380667	559.759811019494	1302.01766940016	0.699493166608879
NA--14	742.257858380667	559.759811019494	1302.01766940016	0.699493166608879
NA--15	742.257858380667	559.759811019494	1302.01766940016	0.699493166608879
NA--16	742.257858380667	559.759811019494	1302.01766940016	0.699493166608879
NA--17	742.257858380667	559.759811019494	1302.01766940016	0.699493166608879
NA--18	742.257858380667	559.759811019494	1302.01766940016	0.699493166608879
NA--19	742.257858380667	559.759811019494	1302.01766940016	0.699493166608879
NA--20	742.257858380667	559.759811019494	1302.01766940016	0.699493166608879
NA--21	742.257858380667	559.759811019494	1302.01766940016	0.699493166608879
NA--22	742.257858380667	559.759811019494	1302.01766940016	0.699493166608879
NA--23	742.257858380667	559.759811019494	1302.01766940016	0.699493166608879
NA--24	742.257858380667	559.759811019494	1302.01766940016	0.699493166608879
NA--25	742.257858380667	559.759811019494	1302.01766940016	0.699493166608879
NA--26	742.257858380667	559.759811019494	1302.01766940016	0.699493166608879
NA--27	742.257858380667	559.759811019494	1302.01766940016	0.699493166608879
NA--28	742.257858380667	559.759811019494	1302.01766940016	0.699493166608879
NA--29	742.257858380667	559.759811019494	1302.01766940016	0.699493166608879
NA--30	742.257858380667	559.759811019494	1302.01766940016	0.699493166608879
NA--31	742.257858380667	559.759811019494	1302.01766940016	0.699493166608879
NA--32	742.257858380667	559.759811019494	1302.01766940016	0.699493166608879
NA--33	742.257858380667	559.759811019494	1302.01766940016	0.699493166608879
NA--34	742.257858380667	559.759811019494	1302.01766940016	0.699493166608879
NA--35	742.257858380667	559.759811019494	1302.01766940016	0.699493166608879
NA--36	742.257858380667	559.759811019494	1302.01766940016	0.699493166608879
NA--37	742.257858380667	559.759811019494	1302.01766940016	0.699493166608879
NA--38	742.257858380667	559.759811019494	1302.01766940016	0.699493166608879
NA--39	742.257858380667	559.759811019494	1302.01766940016	0.699493166608879
NA--40	742.257858380667	559.759811019494	1302.01766940016	0.699493166608879
NA--41	742.257858380667	559.759811019494	1302.01766940016	0.699493166608879
NA--42	742.257858380667	559.759811019494	1302.01766940016	0.699493166608879
NA--43	742.257858380667	559.759811019494	1302.01766940016	0.699493166608879
NA--44	742.257858380667	559.759811019494	1302.01766940016	0.699493166608879
NA--45	742.257858380667	559.759811019494	1302.01766940016	0.699493166608879
NA--46	742.257858380667	559.759811019494	1302.01766940016	0.699493166608879
NA--47	742.257858380667	559.759811019494	1302.01766940016	0.699493166608879
NA--48	742.257858380667	559.759811019494	1302.01766940016	0.699493166608879
NA--49	742.257858380667	559.759811019494	1302.01766940016	0.699493166608879
NA--50	742.257858380667	559.759811019494	1302.01766940016	0.699493166608879
NA--51	742.257858380667	559.759811019494	1302.01766940016	0.699493166608879
NA--52	742.257858380667	559.759811019494	1302.01766940016	0.699493166608879
NA--53	742.257858380667	559.759811019494	1302.01766940016	0.699493166608879
NA--54	742.257858380667	559.759811019494	1302.01766940016	0.699493166608879
NA--55	742.257858380667	559.759811019494	1302.01766940016	0.699493166608879
NA--56	742.257858380667	559.759811019494	1302.01766940016	0.699493166608879
NA--57	742.257858380667	559.759811019494	1302.01766940016	0.699493166608879
NA--58	742.257858380667	559.759811019494	1302.01766940016	0.699493166608879
NA--59	742.257858380667	559.759811019494	1302.01766940016	0.699493166608879
NA--60	742.257858380667	559.759811019494	1302.01766940016	0.699493166608879
NA--61	742.257858380667	559.759811019494	1302.01766940016	0.699493166608879
NA--62	742.257858380667	559.759811019494	1302.01766940016	0.699493166608879
NA--63	742.257858380667	559.759811019494	1302.01766940016	0.699493166608879
NA--64	742.257858380667	559.759811019494	1302.01766940016	0.699493166608879
NA--65	742.257858380667	559.759811019494	1302.01766940016	0.699493166608879
NA--66	742.257858380667	559.759811019494	1302.01766940016	0.699493166608879
NA--67	742.257858380667	559.759811019494	1302.01766940016	0.699493166608879
NA--68	742.257858380667	559.759811019494	1302.01766940016	0.699493166608879
NA--69	742.257858380667	559.759811019494	1302.01766940016	0.699493166608879
NA--70	742.257858380667	559.759811019494	1302.01766940016	0.699493166608879
NA--71	742.257858380667	559.759811019494	1302.01766940016	0.699493166608879
NA--72	742.257858380667	559.759811019494	1302.01766940016	0.699493166608879
NA--73	742.257858380667	559.759811019494	1302.01766940016	0.699493166608879
NA--74	742.257858380667	559.759811019494	1302.01766940016	0.699493166608879
NA--75	742.257858380667	559.759811019494	1302.01766940016	0.699493166608879
NA--76	742.257858380667	559.759811019494	1302.01766940016	0.699493166608879
NA--77	742.257858380667	559.759811019494	1302.01766940016	0.699493166608879
NA--78	742.257858380667	559.759811019494	1302.01766940016	0.699493166608879
NA--79	742.257858380667	559.759811019494	1302.01766940016	0.699493166608879
NA--80	742.257858380667	559.759811019494	1302.01766940016	0.699493166608879
NA--81	742.257858380667	559.759811019494	1302.01766940016	0.699493166608879
NA--82	742.257858380667	559.759811019494	1302.01766940016	0.699493166608879
NA--83	742.257858380667	559.759811019494	1302.01766940016	0.699493166608879
NA--84	742.257858380667	559.759811019494	1302.01766940016	0.699493166608879
NA--85	742.257858380667	559.759811019494	1302.01766940016	0.699493166608879
NA--86	742.257858380667	559.759811019494	1302.01766940016	0.699493166608879
NA--87	742.257858380667	559.759811019494	1302.01766940016	0.699493166608879
NA--88	742.257858380667	559.759811019494	1302.01766940016	0.699493166608879
NA--89	742.257858380667	559.759811019494	1302.01766940016	0.699493166608879
NA--90	742.257858380667	559.759811019494	1302.01766940016	0.699493166608879
NA--91	742.257858380667	559.759811019494	1302.01766940016	0.699493166608879
NA--92	742.257858380667	559.759811019494	1302.01766940016	0.699493166608879
NA--93	742.257858380667	559.759811019494	1302.01766940016	0.699493166608879
NA--94	742.257858380667	559.759811019494	1302.01766940016	0.699493166608879
NA--95	742.257858380667	559.759811019494	1302.01766940016	0.699493166608879
NA--96	742.257858380667	559.759811019494	1302.01766940016	0.699493166608879
NA--97	742.257858380667	559.759811019494	1302.01766940016	0.699493166608879
NA--98	742.257858380667	559.759811019494	1302.01766940016	0.699493166608879
NA--99	742.257858380667	559.759811019494	1302.01766940016	0.699493166608879
NA--100	742.257858380667	559.759811019494	1302.01766940016	0.699493166608879
NA--101	742.257858380667	559.759811019494	1302.01766940016	0.699493166608879
NA--102	742.257858380667	559.759811019494	1302.01766940016	0.699493166608879
NA--103	742.257858380667	559.759811019494	1302.01766940016	0.699493166608879
NA--104	742.257858380667	559.759811019494	1302.01766940016	0.699493166608879
NA--105	742.257858380667	559.759811019494	1302.01766940016	0.699493166608879
NA--106	742.257858380667	559.759811019494	1302.01766940016	0.699493166608879
NA--107	742.257858380667	559.759811019494	1302.01766940016	0.699493166608879
NA--108	742.257858380667	559.759811019494	1302.01766940016	0.699493166608879
NA--109	742.257858380667	559.759811019494	1302.01766940016	0.699493166608879
NA--110	742.257858380667	559.759811019494	1302.01766940016	0.699493166608879
NA--111	742.257858380667	559.759811019494	1302.01766940016	0.699493166608879
NA--112	742.257858380667	559.759811019494	1302.01766940016	0.699493166608879
NA--113	742.257858380667	559.759811019494	1302.01766940016	0.699493166608879
NA--114	742.257858380667	559.759811019494	1302.01766940016	0.699493166608879
NA--115	742.257858380667	559.759811019494	1302.01766940016	0.699493166608879
NA--116	742.257858380667	559.759811019494	1302.01766940016	0.699493166608879
NA--117	742.257858380667	559.759811019494	1302.01766940016	0.699493166608879
NA--118	742.257858380667	559.759811019494	1302.01766940016	0.699493166608879
NA--119	742.257858380667	559.759811019494	1302.01766940016	0.699493166608879
NA--120	742.257858380667	559.759811019494	1302.01766940016	0.699493166608879
NA--121	742.257858380667	559.759811019494	1302.01766940016	0.699493166608879
NA--122	742.257858380667	559.759811019494	1302.01766940016	0.699493166608879
NA--123	742.257858380667	559.759811019494	1302.01766940016	0.699493166608879
NA--124	742.257858380667	559.759811019494	1302.01766940016	0.699493166608879
NA--125	742.257858380667	559.759811019494	1302.01766940016	0.699493166608879
NA--126	742.257858380667	559.759811019494	1302.01766940016	0.699493166608879
NA--127	742.257858380667	559.759811019494	1302.01766940016	0.699493166608879
NA--128	742.257858380667	559.759811019494	1302.01766940016	0.699493166608879
NA--129	742.257858380667	559.759811019494	1302.01766940016	0.699493166608879
NA--130	742.257858380667	559.759811019494	1302.01766940016	0.699493166608879
NA--131	742.257858380667	559.759811019494	1302.01766940016	0.699493166608879
NA--132	742.257858380667	559.759811019494	1302.01766940016	0.699493166608879
NA--133	742.257858380667	559.759811019494	1302.01766940016	0.699493166608879
NA--134	742.257858380667	559.759811019494	1302.01766940016	0.699493166608879
NA--135	742.257858380667	559.759811019494	1302.01766940016	0.699493166608879
NA--136	742.257858380667	559.759811019494	1302.01766940016	0.699493166608879
NA--137	742.257858380667	559.759811019494	1302.01766940016	0.699493166608879
NA--138	742.257858380667	559.759811019494	1302.01766940016	0.699493166608879
NA--139	742.257858380667	559.759811019494	1302.01766940016	0.699493166608879
NA--140	742.257858380667	559.759811019494	1302.01766940016	0.699493166608879
NA--141	742.257858380667	559.759811019494	1302.01766940016	0.699493166608879
NA--142	742.257858380667	559.759811019494	1302.01766940016	0.699493166608879
NA--143	742.257858380667	559.759811019494	1302.01766940016	0.699493166608879
NA--144	742.257858380667	559.759811019494	1302.01766940016	0.699493166608879
NA--145	742.257858380667	559.759811019494	1302.01766940016	0.699493166608879
NA--146	742.257858380667	559.759811019494	1302.01766940016	0.699493166608879
NA--147	742.257858380667	559.759811019494	1302.01766940016	0.699493166608879
NA--148	742.257858380667	559.759811019494	1302.01766940016	0.699493166608879
NA--149	742.257858380667	559.759811019494	1302.01766940016	0.699493166608879
NA--150	742.257858380667	559.759811019494	1302.01766940016	0.699493166608879
NA--151	742.257858380667	559.759811019494	1302.01766940016	0.699493166608879
NA--152	742.257858380667	559.759811019494	1302.01766940016	0.699493166608879
NA--153	742.257858380667	559.759811019494	1302.01766940016	0.699493166608879
NA--154	742.257858380667	559.759811019494	1302.01766940016	0.699493166608879
NA--155	742.257858380667	559.759811019494	1302.01766940016	0.699493166608879
NA--156	742.257858380667	559.759811019494	1302.01766940016	0.699493166608879
NA--157	742.257858380667	559.759811019494	1302.01766940016	0.699493166608879
NA--158	742.257858380667	559.759811019494	1302.01766940016	0.699493166608879
NA--159	742.257858380667	559.759811019494	1302.01766940016	0.699493166608879
NA--160	742.257858380667	559.759811019494	1302.01766940016	0.699493166608879
NA--161	742.257858380667	559.759811019494	1302.01766940016	0.699493166608879
NA--162	742.257858380667	559.759811019494	1302.01766940016	0.699493166608879
NA--163	742.257858380667	559.759811019494	1302.01766940016	0.699493166608879
NA--164	742.257858380667	559.759811019494	1302.01766940016	0.699493166608879
NA--165	742.257858380667	559.759811019494	1302.01766940016	0.699493166608879
NA--166	742.257858380667	559.759811019494	1302.01766940016	0.699493166608879
NA--167	742.257858380667	559.759811019494	1302.01766940016	0.699493166608879
NA--168	742.257858380667	559.759811019494	1302.01766940016	0.699493166608879
NA--169	742.257858380667	559.759811019494	1302.01766940016	0.699493166608879
NA--170	742.257858380667	559.759811019494	1302.01766940016	0.699493166608879
NA--171	742.257858380667	559.759811019494	1302.01766940016	0.699493166608879
NA--172	742.257858380667	559.759811019494	1302.01766940016	0.699493166608879
NA--173	742.257858380667	559.759811019494	1302.01766940016	0.699493166608879
NA--174	742.257858380667	559.759811019494	1302.01766940016	0.699493166608879
NA--175	742.257858380667	559.759811019494	1302.01766940016	0.699493166608879
NA--176	742.257858380667	559.759811019494	1302.01766940016	0.699493166608879
NA--177	742.257858380667	559.759811019494	1302.01766940016	0.699493166608879
NA--178	742.257858380667	559.759811019494	1302.01766940016	0.699493166608879
NA--179	742.257858380667	559.759811019494	1302.01766940016	0.699493166608879
NA--180	742.257858380667	559.759811019494	1302.01766940016	0.699493166608879
NA--181	742.257858380667	559.759811019494	1302.01766940016	0.699493166608879
NA--182	742.257858380667	559.759811019494	1302.01766940016	0.699493166608879
NA--183	742.257858380667	559.759811019494	1302.01766940016	0.699493166608879
NA--184	742.257858380667	559.759811019494	1302.01766940016	0.699493166608879
NA--185	742.257858380667	559.759811019494	1302.01766940016	0.699493166608879
NA--186	742.257858380667	559.759811019494	1302.01766940016	0.699493166608879
NA--187	742.257858380667	559.759811019494	1302.01766940016	0.699493166608879
NA--188	742.257858380667	559.759811019494	1302.01766940016	0.699493166608879
NA--189	742.257858380667	559.759811019494	1302.01766940016	0.699493166608879
NA--190	742.257858380667	559.759811019494	1302.01766940016	0.699493166608879
NA--191	742.257858380667	559.759811019494	1302.01766940016	0.699493166608879
NA--192	742.257858380667	559.759811019494	1302.01766940016	0.699493166608879
NA--193	742.257858380667	559.759811019494	1302.01766940016	0.699493166608879
NA--194	742.257858380667	559.759811019494	1302.01766940016	0.699493166608879
NA--195	742.257858380667	559.759811019494	1302.01766940016	0.699493166608879
NA--196	742.257858380667	559.759811019494	1302.01766940016	0.699493166608879
NA--197	742.257858380667	559.759811019494	1302.01766940016	0.699493166608879
NA--198	742.257858380667	559.759811019494	1302.01766940016	0.699493166608879
NA--199	742.257858380667	559.759811019494	1302.01766940016	0.699493166608879
NA--200	742.257858380667	559.759811019494	1302.01766940016	0.699493166608879
NA--201	742.257858380667	559.759811019494	1302.01766940016	0.699493166608879
NA--202	742.257858380667	559.759811019494	1302.01766940016	0.699493166608879
NA--203	742.257858380667	559.759811019494	1302.01766940016	0.699493166608879
NA--204	742.257858380667	559.759811019494	1302.01766940016	0.699493166608879
NA--205	742.257858380667	559.759811019494	1302.01766940016	0.699493166608879
NA--206	742.257858380667	559.759811019494	1302.01766940016	0.699493166608879
NA--207	742.257858380667	559.759811019494	1302.01766940016	0.699493166608879
NA--208	742.257858380667	559.759811019494	1302.01766940016	0.699493166608879
NA--209	742.257858380667	559.759811019494	1302.01766940016	0.699493166608879
NA--210	742.257858380667	559.759811019494	1302.01766940016	0.699493166608879
NA--211	742.257858380667	559.759811019494	1302.01766940016	0.699493166608879
NA--212	742.257858380667	559.759811019494	1302.01766940016	0.699493166608879
NA--213	742.257858380667	559.759811019494	1302.01766940016	0.699493166608879
NA--214	742.257858380667	559.759811019494	1302.01766940016	0.699493166608879
NA--215	742.257858380667	559.759811019494	1302.01766940016	0.699493166608879
NA--216	742.257858380667	559.759811019494	1302.01766940016	0.699493166608879
NA--217	742.257858380667	559.759811019494	1302.01766940016	0.699493166608879
NA--218	742.257858380667	559.759811019494	1302.01766940016	0.699493166608879
NA--219	742.257858380667	559.759811019494	1302.01766940016	0.699493166608879
NA--220	742.257858380667	559.759811019494	1302.01766940016	0.699493166608879
NA--221	742.257858380667	559.759811019494	1302.01766940016	0.699493166608879
NA--222	742.257858380667	559.759811019494	1302.01766940016	0.699493166608879
NA--223	742.257858380667	559.759811019494	1302.01766940016	0.699493166608879
NA--224	742.257858380667	559.759811019494	1302.01766940016	0.699493166608879
NA--225	742.257858380667	559.759811019494	1302.01766940016	0.699493166608879
NA--226	742.257858380667	559.759811019494	1302.01766940016	0.699493166608879
NA--227	742.257858380667	559.759811019494	1302.01766940016	0.699493166608879
NA--228	742.257858380667	559.759811019494	1302.01766940016	0.699493166608879
NA--229	742.257858380667	559.759811019494	1302.01766940016	0.699493166608879
NA--230	742.257858380667	559.759811019494	1302.01766940016	0.699493166608879
NA--231	742.257858380667	559.759811019494	1302.01766940016	0.699493166608879
NA--232	742.257858380667	559.759811019494	1302.01766940016	0.699493166608879
NA--233	742.257858380667	559.759811019494	1302.01766940016	0.699493166608879
NA--234	742.257858380667	559.759811019494	1302.01766940016	0.699493166608879
NA--235	742.257858380667	559.759811019494	1302.01766940016	0.699493166608879
NA--236	742.257858380667	559.759811019494	1302.01766940016	0.699493166608879
NA--237	742.257858380667	559.759811019494	1302.01766940016	0.699493166608879
NA--238	742.257858380667	559.759811019494	1302.01766940016	0.699493166608879
NA--239	742.257858380667	559.759811019494	1302.01766940016	0.699493166608879
NA--240	742.257858380667	559.759811019494	1302.01766940016	0.699493166608879
NA--241	742.257858380667	559.759811019494	1302.01766940016	0.699493166608879
NA--242	742.257858380667	559.759811019494	1302.01766940016	0.699493166608879
NA--243	742.257858380667	559.759811019494	1302.01766940016	0.699493166608879
NA--244	742.257858380667	559.759811019494	1302.01766940016	0.699493166608879
NA--245	742.257858380667	559.759811019494	1302.01766940016	0.699493166608879
NA--246	742.257858380667	559.759811019494	1302.01766940016	0.699493166608879
NA--247	742.257858380667	559.759811019494	1302.01766940016	0.699493166608879
NA--248	742.257858380667	559.759811019494	1302.01766940016	0.699493166608879
NA--249	742.257858380667	559.759811019494	1302.01766940016	0.699493166608879
NA--250	742.257858380667	559.759811019494	1302.01766940016	0.699493166608879
NA--251	742.257858380667	559.759811019494	1302.01766940016	0.699493166608879
NA--252	742.257858380667	559.759811019494	1302.01766940016	0.699493166608879
NA--253	742.257858380667	559.759811019494	1302.01766940016	0.699493166608879
NA--254	742.257858380667	559.759811019494	1302.01766940016	0.699493166608879
NA--255	742.257858380667	559.759811019494	1302.01766940016	0.699493166608879
NA--256	742.257858380667	559.759811019494	1302.01766940016	0.699493166608879
NA--257	742.257858380667	559.759811019494	1302.01766940016	0.699493166608879
NA--258	742.257858380667	559.759811019494	1302.01766940016	0.699493166608879
NA--259	742.257858380667	559.759811019494	1302.01766940016	0.699493166608879
NA--260	742.257858380667	559.759811019494	1302.01766940016	0.699493166608879
NA--261	742.257858380667	559.759811019494	1302.01766940016	0.699493166608879
NA--262	742.257858380667	559.759811019494	1302.01766940016	0.699493166608879
NA--263	742.257858380667	559.759811019494	1302.01766940016	0.699493166608879
NA--264	742.257858380667	559.759811019494	1302.01766940016	0.699493166608879
NA--265	742.257858380667	559.759811019494	1302.01766940016	0.699493166608879
NA--266	742.257858380667	559.759811019494	1302.01766940016	0.699493166608879
NA--267	742.257858380667	559.759811019494	1302.01766940016	0.699493166608879
NA--268	742.257858380667	559.759811019494	1302.01766940016	0.699493166608879
NA--269	742.257858380667	559.759811019494	1302.01766940016	0.699493166608879
NA--270	742.257858380667	559.759811019494	1302.01766940016	0.699493166608879
NA--271	742.257858380667	559.759811019494	1302.01766940016	0.699493166608879
NA--272	742.257858380667	559.759811019494	1302.01766940016	0.699493166608879
NA--273	742.257858380667	559.759811019494	1302.01766940016	0.699493166608879
NA--274	742.257858380667	559.759811019494	1302.01766940016	0.699493166608879
NA--275	742.257858380667	559.759811019494	1302.01766940016	0.699493166608879
NA--276	742.257858380667	559.759811019494	1302.01766940016	0.699493166608879
NA--277	742.257858380667	559.759811019494	1302.01766940016	0.699493166608879
NA--278	742.257858380667	559.759811019494	1302.01766940016	0.699493166608879
NA--279	742.257858380667	559.759811019494	1302.01766940016	0.699493166608879
NA--280	742.257858380667	559.759811019494	1302.01766940016	0.699493166608879
NA--281	742.257858380667	559.759811019494	1302.01766940016	0.699493166608879
NA--282	742.257858380667	559.759811019494	1302.01766940016	0.699493166608879
NA--283	742.257858380667	559.759811019494	1302.01766940016	0.699493166608879
NA--284	742.257858380667	559.759811019494	1302.01766940016	0.699493166608879
NA--285	742.257858380667	559.759811019494	1302.01766940016	0.699493166608879
NA--286	742.257858380667	559.759811019494	1302.01766940016	0.699493166608879
NA--287	742.257858380667	559.759811019494	1302.01766940016	0.699493166608879
NA--288	742.257858380667	559.759811019494	1302.01766940016	0.699493166608879
NA--289	742.257858380667	559.759811019494	1302.01766940016	0.699493166608879
NA--290	742.257858380667	559.759811019494	1302.01766940016	0.699493166608879
NA--291	742.257858380667	559.759811019494	1302.01766940016	0.699493166608879
NA--292	742.257858380667	559.759811019494	1302.01766940016	0.699493166608879
NA--293	742.257858380667	559.759811019494	1302.01766940016	0.699493166608879
NA--294	742.257858380667	559.759811019494	1302.01766940016	0.699493166608879
NA--295	742.257858380667	559.759811019494	1302.01766940016	0.699493166608879
NA--296	742.257858380667	559.759811019494	1302.01766940016	0.699493166608879
NA--297	742.257858380667	559.759811019494	1302.01766940016	0.699493166608879
NA--298	742.257858380667	559.759811019494	1302.01766940016	0.699493166608879
NA--299	742.257858380667	559.759811019494	1302.01766940016	0.699493166608879
NA--300	742.257858380667	559.759811019494	1302.01766940016	0.699493166608879
NA--301	742.257858380667	559.759811019494	1302.01766940016	0.699493166608879
NA--302	742.257858380667	559.759811019494	1302.01766940016	0.699493166608879
NA--303	742.257858380667	559.759811019494	1302.01766940016	0.699493166608879
NA--304	742.257858380667	559.759811019494	1302.01766940016	0.699493166608879
NA--305	742.257858380667	559.759811019494	1302.01766940016	0.699493166608879
NA--306	742.257858380667	559.759811019494	1302.01766940016	0.699493166608879
NA--307	742.257858380667	559.759811019494	1302.01766940016	0.699493166608879
NA--308	742.257858380667	559.759811019494	1302.01766940016	0.699493166608879
NA--309	742.257858380667	559.759811019494	1302.01766940016	0.699493166608879
NA--310	742.257858380667	559.759811019494	1302.01766940016	0.699493166608879
NA--311	742.257858380667	559.759811019494	1302.01766940016	0.699493166608879
NA--312	742.257858380667	559.759811019494	1302.01766940016	0.699493166608879
NA--313	742.257858380667	559.759811019494	1302.01766940016	0.699493166608879
NA--314	742.257858380667	559.759811019494	1302.01766940016	0.699493166608879
NA--315	742.257858380667	559.759811019494	1302.01766940016	0.699493166608879
NA--316	742.257858380667	559.759811019494	1302.01766940016	0.699493166608879
NA--317	742.257858380667	559.759811019494	1302.01766940016	0.699493166608879
NA--318	742.257858380667	559.759811019494	1302.01766940016	0.699493166608879
NA--319	742.257858380667	559.759811019494	1302.01766940016	0.699493166608879
NA--320	742.257858380667	559.759811019494	1302.01766940016	0.699493166608879
NA--321	742.257858380667	559.759811019494	1302.01766940016	0.699493166608879
NA--322	742.257858380667	559.759811019494	1302.01766940016	0.699493166608879
NA--323	742.257858380667	559.759811019494	1302.01766940016	0.699493166608879
NA--324	742.257858380667	559.759811019494	1302.01766940016	0.699493166608879
NA--325	742.257858380667	559.759811019494	1302.01766940016	0.699493166608879
NA--326	742.257858380667	559.759811019494	1302.01766940016	0.699493166608879
NA--327	742.257858380667	559.759811019494	1302.01766940016	0.699493166608879
NA--328	742.257858380667	559.759811019494	1302.01766940016	0.699493166608879
NA--329	742.257858380667	559.759811019494	1302.01766940016	0.699493166608879
NA--330	742.257858380667	559.759811019494	1302.01766940016	0.699493166608879
NA--331	742.257858380667	559.759811019494	1302.01766940016	0.699493166608879
NA--332	742.257858380667	559.759811019494	1302.01766940016	0.699493166608879
NA--333	742.257858380667	559.759811019494	1302.01766940016	0.699493166608879
NA--334	742.257858380667	559.759811019494	1302.01766940016	0.699493166608879
NA--335	742.257858380667	559.759811019494	1302.01766940016	0.699493166608879
NA--336	742.257858380667	559.759811019494	1302.01766940016	0.699493166608879
NA--337	742.257858380667	559.759811019494	1302.01766940016	0.699493166608879
NA--338	742.257858380667	559.759811019494	1302.01766940016	0.699493166608879
NA--339	742.257858380667	559.759811019494	1302.01766940016	0.699493166608879
NA--340	742.257858380667	559.759811019494	1302.01766940016	0.699493166608879
NA--341	742.257858380667	559.759811019494	1302.01766940016	0.699493166608879
NA--342	742.257858380667	559.759811019494	1302.01766940016	0.699493166608879
NA--343	742.257858380667	559.759811019494	1302.01766940016	0.699493166608879
NA--344	742.257858380667	559.759811019494	1302.01766940016	0.699493166608879
NA--345	742.257858380667	559.759811019494	1302.01766940016	0.699493166608879
NA--346	742.257858380667	559.759811019494	1302.01766940016	0.699493166608879
NA--347	742.257858380667	559.759811019494	1302.01766940016	0.699493166608879
NA--348	742.257858380667	559.759811019494	1302.01766940016	0.699493166608879
NA--349	742.257858380667	559.759811019494	1302.01766940016	0.699493166608879
NA--350	742.257858380667	559.759811019494	1302.01766940016	0.699493166608879
NA--351	742.257858380667	559.759811019494	1302.01766940016	0.699493166608879
NA--352	742.257858380667	559.759811019494	1302.01766940016	0.699493166608879
NA--353	742.257858380667	559.759811019494	1302.01766940016	0.699493166608879
NA--354	742.257858380667	559.759811019494	1302.01766940016	0.699493166608879
NA--355	742.257858380667	559.759811019494	1302.01766940016	0.699493166608879
NA--356	742.257858380667	559.759811019494	1302.01766940016	0.699493166608879
NA--357	742.257858380667	559.759811019494	1302.01766940016	0.699493166608879
NA--358	742.257858380667	559.759811019494	1302.01766940016	0.699493166608879
NA--359	742.257858380667	559.759811019494	1302.01766940016	0.699493166608879
NA--360	742.257858380667	559.759811019494	1302.01766940016	0.699493166608879
NA--361	742.257858380667	559.759811019494	1302.01766940016	0.699493166608879
NA--362	742.257858380667	559.759811019494	1302.01766940016	0.699493166608879
NA--363	742.257858380667	559.759811019494	1302.01766940016	0.699493166608879
NA--364	742.257858380667	559.759811019494	1302.01766940016	0.699493166608879
NA--365	742.257858380667	559.759811019494	1302.01766940016	0.699493166608879
NA--366	742.257858380667	559.759811019494	1302.01766940016	0.699493166608879
NA--367	742.257858380667	559.759811019494	1302.01766940016	0.699493166608879
NA--368	742.257858380667	559.759811019494	1302.01766940016	0.699493166608879
NA--369	742.257858380667	559.759811019494	1302.01766940016	0.699493166608879
NA--370	742.257858380667	559.759811019494	1302.01766940016	0.699493166608879
NA--371	742.257858380667	559.759811019494	1302.01766940016	0.699493166608879
NA--372	742.257858380667	559.759811019494	1302.01766940016	0.699493166608879
NA--373	742.257858380667	559.759811019494	1302.01766940016	0.699493166608879
NA--374	742.257858380667	559.759811019494	1302.01766940016	0.699493166608879
NA--375	742.257858380667	559.759811019494	1302.01766940016	0.699493166608879
NA--376	742.257858380667	559.759811019494	1302.01766940016	0.699493166608879
NA--377	742.257858380667	559.759811019494	1302.01766940016	0.699493166608879
NA--378	742.257858380667	559.759811019494	1302.01766940016	0.699493166608879
NA--379	742.257858380667	559.759811019494	1302.01766940016	0.699493166608879
NA--380	742.257858380667	559.759811019494	1302.01766940016	0.699493166608879
NA--381	742.257858380667	559.759811019494	1302.01766940016	0.699493166608879
NA--382	742.257858380667	559.759811019494	1302.01766940016	0.699493166608879
NA--383	742.257858380667	559.759811019494	1302.01766940016	0.699493166608879
NA--384	742.257858380667	559.759811019494	1302.01766940016	0.699493166608879
NA--385	742.257858380667	559.759811019494	1302.01766940016	0.699493166608879
NA--386	742.257858380667	559.759811019494	1302.01766940016	0.699493166608879
NA--387	742.257858380667	559.759811019494	1302.01766940016	0.699493166608879
NA--388	742.257858380667	559.759811019494	1302.01766940016	0.699493166608879
