# Supplementary material for: Single-cell RNA sequencing and traditional RNA sequencing reveals the role of cancer-associated fibroblasts in oral squamous cell carcinoma cohort
Source: Front Oncol. 2023 May 10;13:1195520. doi: 10.3389/fonc.2023.1195520 (PMC10206127; doi:10.3389/fonc.2023.1195520)
Supplement: Supplementary file 7 [file DataSheet_7.zip]

Archive with 14 entries (14 files):
- Age.barplot.pdf
- Anatomic_neoplasm_subdivision.barplot.pdf
- calibration.pdf
- clinical.txt
- Gender.barplot.pdf
- Grade.barplot.pdf
- M.barplot.pdf
- N.barplot.pdf
- nomoRisk.txt
- OSCC_Tumor_Clinical.xls
- risk.TCGA.txt
- Rplot01.pdf
- Stage.barplot.pdf
- T.barplot.pdf
