# Supplementary material for: Single-cell RNA sequencing and traditional RNA sequencing reveals the role of cancer-associated fibroblasts in oral squamous cell carcinoma cohort
Source: Front Oncol. 2023 May 10;13:1195520. doi: 10.3389/fonc.2023.1195520 (PMC10206127; doi:10.3389/fonc.2023.1195520)
Supplement: Supplementary file 7 [file DataSheet_7.zip › clinical.txt]

id	Age	Gender	Grade	T	N	M	Stage	Anatomic_neoplasm_subdivision
TCGA-CV-7416	<65	FEMALE	GX	T4a	N0	M0	Stage IVA	Oral Cavity
TCGA-CR-5249	<65	FEMALE	GX	T2	N0	M0	Stage II	Tonsil
TCGA-CV-7091	<65	MALE	G3	T1	N0	M0	Stage I	Oral Cavity
TCGA-D6-6827	<65	FEMALE	G3	T1	N1	M0	Stage I	Lip
TCGA-HD-8634	<65	FEMALE	G2	T1	NX	M0	Stage I	Oral Tongue
TCGA-MT-A51W	<65	FEMALE	G2	T1	NX	M0	Stage I	Tonsil
TCGA-CR-7401	<65	MALE	G2	T1	N0	M0	Stage I	Oral Tongue
TCGA-CQ-5325	>=65	MALE	G2	T1	N0	M0	Stage I	Oral Tongue
TCGA-D6-6516	>=65	MALE	G2	T1	N1	M0	Stage I	Lip
TCGA-CR-7383	>=65	FEMALE	G2	T1	N0	M0	Stage I	Tonsil
TCGA-MT-A67A	>=65	FEMALE	G2	T1	N0	M0	Stage I	Oral Tongue
TCGA-CR-7391	<65	FEMALE	G1	T1	N0	M0	Stage I	Oral Tongue
TCGA-P3-A5QA	<65	MALE	G3	T2	N0	M0	Stage I	Oral Tongue
TCGA-CR-6487	<65	MALE	G3	T2	N0	M0	Stage I	Tonsil
TCGA-CV-A6K0	<65	MALE	G3	T2	N0	M0	Stage I	Oral Tongue
TCGA-CV-7438	>=65	FEMALE	G3	T2	N0	M0	Stage I	Oral Tongue
TCGA-HD-7753	<65	MALE	G2	T2	N0	M0	Stage I	Oropharynx
TCGA-CV-A45P	>=65	FEMALE	G2	T2	N0	M0	Stage I	Oral Tongue
TCGA-BA-A6DB	<65	FEMALE	G1	T2	N0	M0	Stage I	Oral Tongue
TCGA-CR-7372	<65	MALE	G1	T2	N0	M0	Stage I	Oral Tongue
TCGA-CN-5373	<65	FEMALE	G1	T2	N0	M0	Stage I	Floor of mouth
TCGA-D6-6825	>=65	MALE	G2	T3	N0	M0	Stage I	Oral Tongue
TCGA-CX-7085	>=65	FEMALE	G2	T3	N0	M0	Stage I	Oral Tongue
TCGA-CQ-5323	>=65	MALE	G2	T3	N0	M0	Stage I	Alveolar Ridge
TCGA-CQ-5333	>=65	MALE	G3	T1	N0	M0	Stage II	Oral Tongue
TCGA-CR-6470	<65	MALE	G2	T1	N2c	M0	Stage II	Tonsil
TCGA-CN-A499	<65	FEMALE	G2	T1	N0	M0	Stage II	Tonsil
TCGA-CV-7095	>=65	FEMALE	G2	T1	N2a	M0	Stage II	Oral Cavity
TCGA-BA-A4II	<65	MALE	G1	T1	N0	M0	Stage II	Oropharynx
TCGA-CV-7406	<65	MALE	GX	T2	N0	M0	Stage II	Base of tongue
TCGA-CV-7254	<65	MALE	G3	T2	N0	M0	Stage II	Oral Cavity
TCGA-CV-6433	<65	MALE	G3	T2	N0	M0	Stage II	Oral Tongue
TCGA-BA-5556	<65	FEMALE	G3	T2	N0	M0	Stage II	Floor of mouth
TCGA-RS-A6TP	<65	MALE	G3	T2	N0	M0	Stage II	Tonsil
TCGA-CV-6961	<65	MALE	G3	T2	N0	M0	Stage II	Oral Tongue
TCGA-WA-A7H4	>=65	MALE	G3	T2	N0	M0	Stage II	Oral Tongue
TCGA-CV-6942	>=65	FEMALE	G3	T2	N0	M0	Stage II	Oral Cavity
TCGA-CV-6955	>=65	FEMALE	G3	T2	N0	M0	Stage II	Oral Cavity
TCGA-D6-6515	>=65	FEMALE	G3	T2	N0	M0	Stage II	Oral Tongue
TCGA-CV-7180	<65	MALE	G2	T2	N0	M0	Stage II	Oral Tongue
TCGA-CV-7090	<65	MALE	G2	T2	N0	M0	Stage II	Oral Cavity
TCGA-CQ-7065	<65	MALE	G2	T2	N0	M0	Stage II	Oral Tongue
TCGA-D6-8569	<65	MALE	G2	T2	N0	M0	Stage II	Oral Tongue
TCGA-MT-A67D	<65	MALE	G2	T2	N0	M0	Stage II	Floor of mouth
TCGA-QK-A6V9	<65	MALE	G2	T2	N0	M0	Stage II	Tonsil
TCGA-CN-5358	<65	MALE	G2	T2	N1	M0	Stage II	Floor of mouth
TCGA-CN-4725	<65	MALE	G2	T2	N0	M0	Stage II	Oral Tongue
TCGA-CQ-6229	<65	MALE	G2	T2	N1	M0	Stage II	Oral Tongue
TCGA-CQ-A4C6	<65	MALE	G2	T2	N0	M0	Stage II	Buccal Mucosa
TCGA-CV-A6JT	>=65	MALE	G2	T2	N0	M0	Stage II	Oral Tongue
TCGA-CV-7407	>=65	FEMALE	G2	T2	N0	M0	Stage II	Floor of mouth
TCGA-CR-6488	>=65	FEMALE	G2	T2	N0	M0	Stage II	Oral Tongue
TCGA-CV-7238	>=65	FEMALE	G2	T2	N0	M0	Stage II	Oral Tongue
TCGA-CN-4734	>=65	MALE	G2	T2	N0	M0	Stage II	Buccal Mucosa
TCGA-CV-6937	>=65	MALE	G2	T2	N0	M0	Stage II	Oral Cavity
TCGA-CV-7413	>=65	FEMALE	G2	T2	N0	M0	Stage II	Oral Cavity
TCGA-CQ-A4CE	>=65	FEMALE	G2	T2	N0	M0	Stage II	Oral Tongue
TCGA-CQ-7069	>=65	FEMALE	G2	T2	N0	M0	Stage II	Alveolar Ridge
TCGA-CQ-7068	>=65	FEMALE	G2	T2	N0	M0	Stage II	Floor of mouth
TCGA-CR-7395	>=65	FEMALE	G2	T2	N0	M0	Stage II	Oral Cavity
TCGA-CV-7099	>=65	FEMALE	G2	T2	N0	M0	Stage II	Oral Cavity
TCGA-F7-8489	<65	MALE	G1	T2	N0	M0	Stage II	Floor of mouth
TCGA-CV-7183	<65	MALE	G1	T2	N0	M0	Stage II	Oral Cavity
TCGA-IQ-7631	<65	FEMALE	G1	T2	N0	M0	Stage II	Buccal Mucosa
TCGA-CV-7263	<65	MALE	G1	T2	NX	M0	Stage II	Oral Cavity
TCGA-CV-7423	>=65	MALE	G1	T2	N0	M0	Stage II	Oral Cavity
TCGA-CV-7427	>=65	FEMALE	G1	T2	N0	M0	Stage II	Oral Cavity
TCGA-CV-7432	>=65	MALE	G1	T2	N1	M0	Stage II	Oral Cavity
TCGA-CV-6938	>=65	MALE	G1	T2	N0	M0	Stage II	Oral Cavity
TCGA-IQ-7630	<65	MALE	G3	T3	N0	M0	Stage II	Oropharynx
TCGA-CV-7097	<65	MALE	G3	T3	N0	M0	Stage II	Oral Cavity
TCGA-CV-7235	>=65	MALE	G3	T3	N0	M0	Stage II	Floor of mouth
TCGA-CQ-5329	<65	FEMALE	G2	T3	N1	M0	Stage II	Oral Tongue
TCGA-D6-6823	<65	MALE	G2	T3	N1	M0	Stage II	Oral Tongue
TCGA-BA-A6DE	>=65	FEMALE	G2	T3	N0	M0	Stage II	Oral Tongue
TCGA-UF-A719	<65	MALE	G1	T3	N0	M0	Stage II	Floor of mouth
TCGA-CQ-7072	<65	MALE	G3	T4a	N0	M0	Stage II	Floor of mouth
TCGA-CQ-A4CH	<65	MALE	G2	T4a	N2c	M0	Stage II	Oral Tongue
TCGA-CV-A6JZ	>=65	MALE	G2	T4a	N0	M0	Stage II	Oral Cavity
TCGA-CQ-6223	>=65	MALE	G2	T4a	N0	M0	Stage II	Alveolar Ridge
TCGA-IQ-A61H	>=65	MALE	G2	T2	N0	MX	Stage II	Oral Tongue
TCGA-F7-A624	>=65	MALE	G3	TX	NX	MX	Stage II	Buccal Mucosa
TCGA-F7-A61V	<65	MALE	G1	TX	NX	MX	Stage II	Base of tongue
TCGA-HD-8314	<65	MALE	G4	T1	N1	M0	Stage III	Base of tongue
TCGA-CN-4733	<65	MALE	G3	T1	N0	M0	Stage III	Oral Tongue
TCGA-CR-7393	<65	MALE	G2	T1	N0	M0	Stage III	Oral Tongue
TCGA-P3-A5QE	<65	MALE	G2	T1	N1	M0	Stage III	Base of tongue
TCGA-HD-8635	<65	FEMALE	G2	T1	N1	M0	Stage III	Oral Tongue
TCGA-CV-6940	>=65	FEMALE	G2	T1	N0	M0	Stage III	Buccal Mucosa
TCGA-BB-4228	<65	MALE	GX	T2	N0	M0	Stage III	Base of tongue
TCGA-CR-6467	<65	MALE	G3	T2	N2b	M0	Stage III	Tonsil
TCGA-CV-7100	>=65	MALE	G3	T2	N0	M0	Stage III	Oral Cavity
TCGA-QK-A6IJ	>=65	MALE	G3	T2	N0	M0	Stage III	Floor of mouth
TCGA-CN-5370	>=65	MALE	G3	T2	N0	M0	Stage III	Oral Tongue
TCGA-CQ-A4C7	>=65	MALE	G3	T2	N0	M0	Stage III	Floor of mouth
TCGA-BA-5557	<65	FEMALE	G2	T2	N2	M0	Stage III	Oral Tongue
TCGA-CV-6003	<65	FEMALE	G2	T2	N0	M0	Stage III	Oral Tongue
TCGA-CQ-A4CB	<65	MALE	G2	T2	N0	M0	Stage III	Floor of mouth
TCGA-QK-A652	<65	MALE	G2	T2	N0	M0	Stage III	Oral Tongue
TCGA-CQ-6225	>=65	MALE	G2	T2	N0	M0	Stage III	Oral Tongue
TCGA-D6-A6EM	>=65	FEMALE	G2	T2	N1	M0	Stage III	Oral Tongue
TCGA-CQ-6220	>=65	MALE	G2	T2	N1	M0	Stage III	Buccal Mucosa
TCGA-QK-A6IG	>=65	MALE	G2	T2	N0	M0	Stage III	Buccal Mucosa
TCGA-CQ-A4CG	>=65	FEMALE	G2	T2	N0	M0	Stage III	Buccal Mucosa
TCGA-HD-A6HZ	>=65	FEMALE	G2	T2	N0	M0	Stage III	Oral Tongue
TCGA-CR-7376	>=65	MALE	G2	T2	N0	M0	Stage III	Oral Cavity
TCGA-BB-8601	>=65	MALE	G2	T2	N0	M0	Stage III	Floor of mouth
TCGA-CV-A465	<65	MALE	G1	T2	N0	M0	Stage III	Oral Tongue
TCGA-CN-A498	<65	FEMALE	G1	T2	N0	M0	Stage III	Base of tongue
TCGA-BA-7269	<65	MALE	G1	T2	N1	M0	Stage III	Oral Tongue
TCGA-C9-A47Z	>=65	FEMALE	G1	T2	N1	M0	Stage III	Oral Tongue
TCGA-CV-6960	<65	MALE	G3	T3	N0	M0	Stage III	Oral Cavity
TCGA-CV-6441	<65	MALE	G3	T3	N0	M0	Stage III	Oral Tongue
TCGA-D6-A6EP	<65	MALE	G3	T3	N0	M0	Stage III	Hypopharynx
TCGA-CV-5973	<65	FEMALE	G3	T3	N0	M0	Stage III	Oral Tongue
TCGA-D6-A6EN	>=65	MALE	G3	T3	N0	M0	Stage III	Buccal Mucosa
TCGA-CV-6959	<65	MALE	G2	T3	N1	M0	Stage III	Oral Tongue
TCGA-CV-6941	<65	MALE	G2	T3	N0	M0	Stage III	Oral Tongue
TCGA-CN-6020	<65	MALE	G2	T3	N2c	M0	Stage III	Oral Cavity
TCGA-CQ-5324	<65	MALE	G2	T3	N2a	M0	Stage III	Floor of mouth
TCGA-D6-A4ZB	<65	MALE	G2	T3	N0	M0	Stage III	Oral Tongue
TCGA-IQ-A6SG	<65	FEMALE	G2	T3	N0	M0	Stage III	Oral Tongue
TCGA-CV-6943	>=65	MALE	G2	T3	N0	M0	Stage III	Base of tongue
TCGA-CQ-5332	>=65	MALE	G2	T3	N0	M0	Stage III	Floor of mouth
TCGA-C9-A480	<65	FEMALE	G1	T3	N0	M0	Stage III	Oral Tongue
TCGA-CV-A45R	<65	MALE	G1	T3	N1	M0	Stage III	Oral Tongue
TCGA-CV-7425	>=65	FEMALE	G1	T3	N0	M0	Stage III	Oral Cavity
TCGA-CV-6953	>=65	FEMALE	G1	T3	N0	M0	Stage III	Floor of mouth
TCGA-T2-A6X2	>=65	MALE	G1	T3	N0	M0	Stage III	Alveolar Ridge
TCGA-P3-A6SX	>=65	MALE	G2	T4	N0	M0	Stage III	Tonsil
TCGA-CR-6492	>=65	MALE	G3	T4a	N1	M0	Stage III	Hard Palate
TCGA-CV-A464	<65	MALE	G2	T4a	N0	M0	Stage III	Buccal Mucosa
TCGA-BA-4075	<65	MALE	G2	T4a	N1	M0	Stage III	Oral Tongue
TCGA-CX-7086	<65	MALE	G2	T4a	N2c	M0	Stage III	Floor of mouth
TCGA-CV-6933	<65	MALE	G2	T4a	N0	M0	Stage III	Oral Tongue
TCGA-CV-6956	>=65	MALE	G2	T4a	N2c	M0	Stage III	Oral Tongue
TCGA-CN-4729	>=65	MALE	G2	T4a	N0	M0	Stage III	Oral Cavity
TCGA-CQ-7071	>=65	FEMALE	G2	T4a	N1	M0	Stage III	Oral Cavity
TCGA-IQ-A6SH	<65	MALE	G1	T2	N1	M1	Stage III	Oral Tongue
TCGA-BB-A6UM	<65	MALE	GX	T2	N2b	MX	Stage III	Tonsil
TCGA-IQ-A61E	<65	FEMALE	G2	T3	N0	MX	Stage III	Oral Tongue
TCGA-CQ-A4CI	>=65	MALE	G3	TX	NX	MX	Stage III	Buccal Mucosa
TCGA-CQ-A4C9	<65	MALE	G2	TX	NX	MX	Stage III	Floor of mouth
TCGA-F7-A620	<65	MALE	G1	TX	NX	MX	Stage III	Base of tongue
TCGA-F7-A61S	<65	MALE	G1	TX	NX	MX	Stage III	Oral Tongue
TCGA-KU-A6H8	<65	MALE	G3	T1	N0	M0	Stage IVA	Oral Tongue
TCGA-CX-A4AQ	<65	MALE	G3	T1	N2a	M0	Stage IVA	Floor of mouth
TCGA-TN-A7HI	<65	MALE	G3	T1	N0	M0	Stage IVA	Tonsil
TCGA-IQ-A61I	<65	MALE	G3	T1	N2a	M0	Stage IVA	Oropharynx
TCGA-MT-A51X	<65	MALE	G1	T1	N2b	M0	Stage IVA	Oral Tongue
TCGA-CN-A6V7	<65	MALE	GX	T2	N2b	M0	Stage IVA	Tonsil
TCGA-CN-A6V6	<65	MALE	GX	T2	N2b	M0	Stage IVA	Base of tongue
TCGA-CQ-6224	<65	MALE	G3	T2	N0	M0	Stage IVA	Oral Tongue
TCGA-CN-5374	<65	FEMALE	G3	T2	N2	M0	Stage IVA	Tonsil
TCGA-MT-A7BN	>=65	MALE	G3	T2	N2b	M0	Stage IVA	Floor of mouth
TCGA-CV-7236	>=65	FEMALE	G3	T2	N2c	M0	Stage IVA	Oral Tongue
TCGA-CN-4737	<65	MALE	G2	T2	N0	M0	Stage IVA	Oral Tongue
TCGA-BA-6873	<65	MALE	G2	T2	N2b	M0	Stage IVA	Oral Tongue
TCGA-CV-7255	<65	FEMALE	G2	T2	N0	M0	Stage IVA	Oral Tongue
TCGA-P3-A6T2	<65	MALE	G2	T2	N0	M0	Stage IVA	Buccal Mucosa
TCGA-CR-7382	<65	MALE	G2	T2	N2c	M0	Stage IVA	Oral Tongue
TCGA-CV-7103	<65	MALE	G2	T2	N0	M0	Stage IVA	Oral Tongue
TCGA-CN-6017	<65	MALE	G2	T2	N1	M0	Stage IVA	Oral Tongue
TCGA-KU-A6H7	<65	FEMALE	G2	T2	N2a	M0	Stage IVA	Tonsil
TCGA-CN-4728	<65	MALE	G2	T2	N2	M0	Stage IVA	Oral Cavity
TCGA-CV-7253	<65	MALE	G2	T2	N0	M0	Stage IVA	Oral Cavity
TCGA-D6-A4Z9	<65	MALE	G2	T2	N2	M0	Stage IVA	Oral Tongue
TCGA-CV-5971	<65	MALE	G2	T2	N2b	M0	Stage IVA	Oral Tongue
TCGA-CV-7104	<65	FEMALE	G2	T2	N2	M0	Stage IVA	Oral Tongue
TCGA-CV-5439	<65	MALE	G2	T2	N0	M0	Stage IVA	Base of tongue
TCGA-CV-7446	>=65	MALE	G2	T2	N0	M0	Stage IVA	Oral Tongue
TCGA-CQ-6228	>=65	FEMALE	G2	T2	N1	M0	Stage IVA	Floor of mouth
TCGA-CX-7082	>=65	MALE	G2	T2	N0	M0	Stage IVA	Oral Cavity
TCGA-IQ-A61J	<65	MALE	G1	T2	N2b	M0	Stage IVA	Oral Tongue
TCGA-HD-7754	>=65	MALE	G1	T2	N2b	M0	Stage IVA	Tonsil
TCGA-QK-A64Z	>=65	FEMALE	G1	T2	N0	M0	Stage IVA	Hard Palate
TCGA-CV-A6K2	>=65	MALE	G1	T2	N0	M0	Stage IVA	Oral Cavity
TCGA-BB-4223	<65	MALE	G3	T3	N2b	M0	Stage IVA	Tonsil
TCGA-P3-A5Q6	<65	MALE	G3	T3	N0	M0	Stage IVA	Tonsil
TCGA-CV-7429	<65	MALE	G3	T3	N0	M0	Stage IVA	Oral Cavity
TCGA-HD-A634	<65	MALE	G3	T3	N1	M0	Stage IVA	Tonsil
TCGA-HD-8224	<65	MALE	G3	T3	N0	M0	Stage IVA	Base of tongue
TCGA-BB-A5HY	<65	MALE	G3	T3	N2b	M0	Stage IVA	Hypopharynx
TCGA-BA-4074	>=65	MALE	G3	T3	N2c	M0	Stage IVA	Oral Tongue
TCGA-CQ-5330	>=65	FEMALE	G3	T3	N1	M0	Stage IVA	Oral Tongue
TCGA-CV-7102	>=65	FEMALE	G3	T3	N1	M0	Stage IVA	Floor of mouth
TCGA-CV-5979	<65	MALE	G2	T3	N1	M0	Stage IVA	Oral Tongue
TCGA-H7-A6C4	<65	FEMALE	G2	T3	N1	M0	Stage IVA	Oral Tongue
TCGA-CV-A468	<65	MALE	G2	T3	N2b	M0	Stage IVA	Lip
TCGA-CR-7397	<65	MALE	G2	T3	N2b	M0	Stage IVA	Oral Tongue
TCGA-CQ-6219	<65	FEMALE	G2	T3	N2b	M0	Stage IVA	Oral Tongue
TCGA-CV-5976	<65	MALE	G2	T3	N1	M0	Stage IVA	Oral Tongue
TCGA-CQ-6218	<65	FEMALE	G2	T3	N0	M0	Stage IVA	Floor of mouth
TCGA-QK-A6II	<65	MALE	G2	T3	N0	M0	Stage IVA	Floor of mouth
TCGA-BB-4224	<65	MALE	G2	T3	N0	M0	Stage IVA	Oral Tongue
TCGA-P3-A6T7	<65	MALE	G2	T3	N1	M0	Stage IVA	Floor of mouth
TCGA-CN-A6UY	<65	MALE	G2	T3	N2a	M0	Stage IVA	Base of tongue
TCGA-CN-6996	<65	FEMALE	G2	T3	N2b	M0	Stage IVA	Oral Tongue
TCGA-UF-A7JS	<65	MALE	G2	T3	N2b	M0	Stage IVA	Oral Tongue
TCGA-CQ-5327	<65	FEMALE	G2	T3	N2c	M0	Stage IVA	Oral Tongue
TCGA-CV-7252	<65	FEMALE	G2	T3	N0	M0	Stage IVA	Oral Cavity
TCGA-CQ-6222	<65	MALE	G2	T3	N2b	M0	Stage IVA	Oral Tongue
TCGA-CV-6950	<65	MALE	G2	T3	N2c	M0	Stage IVA	Base of tongue
TCGA-CV-7434	<65	MALE	G2	T3	N0	M0	Stage IVA	Oral Cavity
TCGA-CV-5436	>=65	MALE	G2	T3	N2b	M0	Stage IVA	Floor of mouth
TCGA-CV-5977	>=65	MALE	G2	T3	N1	M0	Stage IVA	Oral Tongue
TCGA-CV-6934	>=65	FEMALE	G2	T3	N2b	M0	Stage IVA	Oral Tongue
TCGA-CR-7390	>=65	MALE	G2	T3	N0	M0	Stage IVA	Oral Tongue
TCGA-CN-4726	>=65	MALE	G2	T3	N2	M0	Stage IVA	Buccal Mucosa
TCGA-CR-6493	>=65	MALE	G2	T3	N2b	M0	Stage IVA	Oral Tongue
TCGA-CR-7394	>=65	MALE	G2	T3	N2c	M0	Stage IVA	Oral Tongue
TCGA-HD-7831	>=65	MALE	G2	T3	N0	M0	Stage IVA	Oral Tongue
TCGA-H7-7774	>=65	FEMALE	G2	T3	N0	M0	Stage IVA	Oral Cavity
TCGA-CQ-6227	>=65	MALE	G2	T3	N1	M0	Stage IVA	Oral Cavity
TCGA-CV-7414	>=65	MALE	G2	T3	N1	M0	Stage IVA	Oral Cavity
TCGA-HD-A4C1	<65	FEMALE	G1	T3	N2	M0	Stage IVA	Buccal Mucosa
TCGA-UF-A7JC	<65	MALE	G1	T3	N1	M0	Stage IVA	Floor of mouth
TCGA-HD-A6I0	<65	MALE	G1	T3	NX	M0	Stage IVA	Oral Cavity
TCGA-CV-6436	<65	MALE	G1	T3	N0	M0	Stage IVA	Oral Tongue
TCGA-CV-6952	>=65	FEMALE	G1	T3	N0	M0	Stage IVA	Oral Tongue
TCGA-UF-A71A	>=65	MALE	G1	T3	N2a	M0	Stage IVA	Floor of mouth
TCGA-CR-7392	>=65	FEMALE	G1	T3	N2b	M0	Stage IVA	Oral Tongue
TCGA-P3-A6T6	<65	MALE	G3	T4	N0	M0	Stage IVA	Alveolar Ridge
TCGA-UF-A71E	<65	MALE	G3	T4	N0	M0	Stage IVA	Floor of mouth
TCGA-BB-8596	>=65	FEMALE	G3	T4	N1	M0	Stage IVA	Hypopharynx
TCGA-P3-A6T0	<65	FEMALE	G2	T4	N2b	M0	Stage IVA	Floor of mouth
TCGA-BB-A5HU	<65	MALE	G2	T4	N2b	M0	Stage IVA	Oral Cavity
TCGA-P3-A5QF	<65	MALE	G2	T4	N2b	M0	Stage IVA	Alveolar Ridge
TCGA-P3-A6T3	<65	MALE	G2	T4	N1	M0	Stage IVA	Oral Cavity
TCGA-KU-A66T	<65	FEMALE	G2	T4	N0	M0	Stage IVA	Floor of mouth
TCGA-P3-A6T4	<65	MALE	G2	T4	N1	M0	Stage IVA	Floor of mouth
TCGA-CN-A63V	<65	MALE	G2	T4	N0	M0	Stage IVA	Buccal Mucosa
TCGA-BA-A6DJ	<65	MALE	G2	T4	N2b	M0	Stage IVA	Alveolar Ridge
TCGA-BB-A5HZ	>=65	MALE	G2	T4	N1	M0	Stage IVA	Oral Cavity
TCGA-CV-A6JO	>=65	MALE	G2	T4	N2c	M0	Stage IVA	Oral Tongue
TCGA-HD-A633	>=65	MALE	G2	T4	N0	M0	Stage IVA	Oral Cavity
TCGA-P3-A6T5	>=65	FEMALE	G2	T4	N0	M0	Stage IVA	Alveolar Ridge
TCGA-RS-A6TO	>=65	FEMALE	G2	T4	N2c	M0	Stage IVA	Oral Cavity
TCGA-CV-A45U	<65	MALE	G1	T4	N0	M0	Stage IVA	Oral Cavity
TCGA-CV-A45V	>=65	FEMALE	G1	T4	N0	M0	Stage IVA	Oral Cavity
TCGA-CV-7568	<65	FEMALE	GX	T4a	N0	M0	Stage IVA	Oral Cavity
TCGA-H7-8501	<65	MALE	GX	T4a	N2a	M0	Stage IVA	Buccal Mucosa
TCGA-CN-4742	<65	FEMALE	G3	T4a	N1	M0	Stage IVA	Oral Tongue
TCGA-P3-A6T8	<65	MALE	G3	T4a	N0	M0	Stage IVA	Floor of mouth
TCGA-CN-6013	<65	MALE	G3	T4a	N2b	M0	Stage IVA	Alveolar Ridge
TCGA-CN-6011	<65	MALE	G3	T4a	N0	M0	Stage IVA	Alveolar Ridge
TCGA-CR-7377	<65	MALE	G3	T4a	N1	M0	Stage IVA	Oral Cavity
TCGA-CV-6939	<65	MALE	G3	T4a	N1	M0	Stage IVA	Oral Tongue
TCGA-CN-4731	<65	FEMALE	G3	T4a	N2	M0	Stage IVA	Buccal Mucosa
TCGA-CV-5966	<65	FEMALE	G3	T4a	N1	M0	Stage IVA	Oral Cavity
TCGA-CV-7178	<65	FEMALE	G3	T4a	N1	M0	Stage IVA	Oral Cavity
TCGA-CQ-5326	>=65	MALE	G3	T4a	N2b	M0	Stage IVA	Alveolar Ridge
TCGA-UF-A7JD	>=65	MALE	G3	T4a	N0	M0	Stage IVA	Buccal Mucosa
TCGA-UF-A7JT	>=65	FEMALE	G3	T4a	N0	M0	Stage IVA	Floor of mouth
TCGA-CV-5442	>=65	FEMALE	G3	T4a	N2b	M0	Stage IVA	Hard Palate
TCGA-CN-5369	>=65	FEMALE	G3	T4a	N1	M0	Stage IVA	Hard Palate
TCGA-CV-6945	<65	MALE	G2	T4a	N2b	M0	Stage IVA	Oral Tongue
TCGA-BA-A6DD	<65	MALE	G2	T4a	N2c	M0	Stage IVA	Floor of mouth
TCGA-D6-A6EO	<65	MALE	G2	T4a	N0	M0	Stage IVA	Floor of mouth
TCGA-CV-A45X	<65	MALE	G2	T4a	N1	M0	Stage IVA	Floor of mouth
TCGA-CX-7219	<65	MALE	G2	T4a	N2c	M0	Stage IVA	Floor of mouth
TCGA-CV-7428	<65	MALE	G2	T4a	N2a	M0	Stage IVA	Oral Cavity
TCGA-UF-A71B	<65	MALE	G2	T4a	N1	M0	Stage IVA	Alveolar Ridge
TCGA-H7-8502	<65	MALE	G2	T4a	N2b	M0	Stage IVA	Oral Cavity
TCGA-CN-5366	<65	MALE	G2	T4a	N2c	M0	Stage IVA	Hypopharynx
TCGA-HD-7832	<65	MALE	G2	T4a	N2	M0	Stage IVA	Floor of mouth
TCGA-CN-6998	<65	MALE	G2	T4a	N1	M0	Stage IVA	Oral Tongue
TCGA-CR-7368	<65	MALE	G2	T4a	N0	M0	Stage IVA	Oral Cavity
TCGA-CN-5364	<65	MALE	G2	T4a	N2c	M0	Stage IVA	Floor of mouth
TCGA-BA-5152	<65	MALE	G2	T4a	N0	M0	Stage IVA	Alveolar Ridge
TCGA-QK-A8Z9	<65	MALE	G2	T4a	N2b	M0	Stage IVA	Floor of mouth
TCGA-CV-7435	<65	FEMALE	G2	T4a	N1	M0	Stage IVA	Oral Cavity
TCGA-CV-6951	<65	MALE	G2	T4a	N2c	M0	Stage IVA	Oral Tongue
TCGA-CR-6471	<65	MALE	G2	T4a	N0	M0	Stage IVA	Oral Cavity
TCGA-BA-A6D8	<65	MALE	G2	T4a	N2c	M0	Stage IVA	Floor of mouth
TCGA-CN-5359	<65	MALE	G2	T4a	N1	M0	Stage IVA	Floor of mouth
TCGA-TN-A7HL	<65	MALE	G2	T4a	NX	M0	Stage IVA	Hypopharynx
TCGA-CR-7369	<65	MALE	G2	T4a	N0	M0	Stage IVA	Oral Cavity
TCGA-CV-5970	<65	MALE	G2	T4a	N2b	M0	Stage IVA	Oral Tongue
TCGA-CV-6954	<65	MALE	G2	T4a	N1	M0	Stage IVA	Oral Tongue
TCGA-CR-6491	<65	MALE	G2	T4a	NX	M0	Stage IVA	Floor of mouth
TCGA-CR-7365	<65	MALE	G2	T4a	N2b	M0	Stage IVA	Oral Cavity
TCGA-CN-5367	<65	FEMALE	G2	T4a	N0	M0	Stage IVA	Oral Tongue
TCGA-CN-6019	<65	MALE	G2	T4a	N0	M0	Stage IVA	Oral Tongue
TCGA-CN-4730	<65	MALE	G2	T4a	N2b	M0	Stage IVA	Floor of mouth
TCGA-QK-A6VC	<65	FEMALE	G2	T4a	N2c	M0	Stage IVA	Hypopharynx
TCGA-UF-A7JV	<65	FEMALE	G2	T4a	N2c	M0	Stage IVA	Hypopharynx
TCGA-CN-6016	<65	MALE	G2	T4a	N1	M0	Stage IVA	Floor of mouth
TCGA-UF-A7JA	>=65	FEMALE	G2	T4a	N1	M0	Stage IVA	Buccal Mucosa
TCGA-QK-A6VB	>=65	MALE	G2	T4a	N0	M0	Stage IVA	Floor of mouth
TCGA-BB-4227	>=65	MALE	G2	T4a	N2b	M0	Stage IVA	Hypopharynx
TCGA-CR-7373	>=65	MALE	G2	T4a	N2b	M0	Stage IVA	Oral Cavity
TCGA-4P-AA8J	>=65	MALE	G2	T4a	N2a	M0	Stage IVA	Oral Tongue
TCGA-CN-6024	>=65	MALE	G2	T4a	N2	M0	Stage IVA	Oral Tongue
TCGA-CN-6994	>=65	MALE	G2	T4a	N2b	M0	Stage IVA	Oral Cavity
TCGA-CR-6484	>=65	FEMALE	G2	T4a	N0	M0	Stage IVA	Oral Cavity
TCGA-CV-6936	>=65	MALE	G2	T4a	N2b	M0	Stage IVA	Floor of mouth
TCGA-CN-4741	>=65	MALE	G2	T4a	N0	M0	Stage IVA	Alveolar Ridge
TCGA-CN-6995	>=65	MALE	G2	T4a	N1	M0	Stage IVA	Floor of mouth
TCGA-CR-7379	>=65	FEMALE	G2	T4a	N2b	M0	Stage IVA	Oral Cavity
TCGA-UF-A7JO	>=65	FEMALE	G2	T4a	N0	M0	Stage IVA	Floor of mouth
TCGA-CN-4740	>=65	FEMALE	G2	T4a	N0	M0	Stage IVA	Oral Cavity
TCGA-CV-A463	>=65	FEMALE	G2	T4a	N0	M0	Stage IVA	Floor of mouth
TCGA-CN-6018	>=65	FEMALE	G2	T4a	N2c	M0	Stage IVA	Oral Cavity
TCGA-CR-7367	<65	MALE	G1	T4a	N3	M0	Stage IVA	Oral Cavity
TCGA-CV-7411	<65	FEMALE	G1	T4a	N0	M0	Stage IVA	Oral Cavity
TCGA-IQ-7632	>=65	FEMALE	G1	T4a	N0	M0	Stage IVA	Alveolar Ridge
TCGA-CR-7386	>=65	MALE	G1	T4a	N1	M0	Stage IVA	Oral Cavity
TCGA-CV-A6JY	>=65	MALE	G1	T4a	N0	M0	Stage IVA	Oral Cavity
TCGA-BA-5151	>=65	MALE	G1	T4a	N0	M0	Stage IVA	Buccal Mucosa
TCGA-CQ-A4CD	>=65	MALE	G3	T4b	N0	M0	Stage IVA	Oral Cavity
TCGA-BA-4077	<65	FEMALE	G2	T4b	N3	M0	Stage IVA	Base of tongue
TCGA-CQ-5334	>=65	MALE	G2	T4b	N2b	M0	Stage IVA	Buccal Mucosa
TCGA-P3-A5Q5	<65	MALE	G3	TX	N2	M0	Stage IVA	Tonsil
TCGA-T3-A92N	>=65	MALE	G3	T1	N1	M1	Stage IVA	Floor of mouth
TCGA-IQ-A61O	<65	MALE	GX	T2	N2b	MX	Stage IVA	Oropharynx
TCGA-QK-AA3K	<65	MALE	G2	T3	N2b	MX	Stage IVA	Oral Tongue
TCGA-BB-A6UO	<65	FEMALE	G2	T3	N2	MX	Stage IVA	Oral Tongue
TCGA-MT-A67F	<65	FEMALE	G2	T4	N0	MX	Stage IVA	Oral Cavity
TCGA-IQ-A61G	<65	MALE	G2	T4a	N2c	MX	Stage IVA	Floor of mouth
TCGA-F7-A61W	<65	MALE	G2	TX	NX	MX	Stage IVA	Oral Tongue
TCGA-CN-A642	<65	MALE	G3	T3	N2c	M0	Stage IVB	Floor of mouth
TCGA-CR-7380	<65	MALE	G2	T3	N0	M0	Stage IVB	Oral Cavity
TCGA-P3-A6SW	<65	MALE	G3	T4	N2b	M0	Stage IVB	Tonsil
TCGA-BA-A8YP	<65	MALE	G2	T4	N3	M0	Stage IVB	Oropharynx
TCGA-CN-A49A	<65	MALE	G2	T4a	N0	M0	Stage IVB	Alveolar Ridge
TCGA-CV-A6JU	<65	FEMALE	G2	T4a	N0	M0	Stage IVB	Oral Tongue
TCGA-QK-A6IH	>=65	FEMALE	G2	T4a	N1	M0	Stage IVB	Alveolar Ridge
TCGA-CV-6948	>=65	FEMALE	G2	T4a	N0	M0	Stage IVB	Floor of mouth
TCGA-CN-5365	<65	MALE	G2	T1	N2	M1	Stage IVB	Tonsil
