# Supplementary material for: Single-cell RNA sequencing and traditional RNA sequencing reveals the role of cancer-associated fibroblasts in oral squamous cell carcinoma cohort
Source: Front Oncol. 2023 May 10;13:1195520. doi: 10.3389/fonc.2023.1195520 (PMC10206127; doi:10.3389/fonc.2023.1195520)
Supplement: Supplementary file 7 [file DataSheet_7.zip › nomoRisk.txt]

ID	futime	fustat	ACTN2	AQP1	IL10	PLAU	SLC2A3	TIMP4	riskScore	risk	Nomogram
TCGA-BA-5152	3.52876712328767	0	0.02667074	6.403848	0.9765801	5.37773	2.850938	0.3136573	0.331339414621406	low	0.724032270323768
TCGA-BA-A6DJ	1.11506849315068	1	0.1234731	4.323528	1.000035	9.664453	6.138975	0.3596044	2.49707990968997	high	1.48056921795029
TCGA-CN-4741	6.13424657534247	0	0.88893945	5.58532996	0.479031	7.00647959	2.78001107	0.38312658	0.704784085385593	low	0.724032270323768
TCGA-CN-6011	2.55616438356164	0	0.1820029	5.14207	0.8182325	7.760394	3.525086	0.4641158	0.890852723019113	low	0.930196454487403
TCGA-CN-6013	1.99178082191781	1	3.94107808	6.03162182	1.23729297	7.71861585	4.94573708	0.34906501	1.09924532253528	high	1.63770965818229
TCGA-CN-A49A	1.44109589041096	1	1.7235116	5.1762865	0.608283	8.2435077	5.1071328	0.4177445	1.7275344522934	high	2.7462496493564
TCGA-CQ-5323	4.01643835616438	0	0.15320678	6.01255887	1.00647541	6.41651784	2.72663946	0.44152683	0.431639253503981	low	0.296167399966391
TCGA-CQ-5326	0.243835616438356	1	0.04853678	4.13690135	1.3591532	9.40095867	6.72704539	1.83286029	4.02032318524786	high	1.63770965818229
TCGA-CQ-6223	3.91232876712329	0	0.038332131	4.70177334	0.408407927	7.974448363	2.041474237	0.579581843	0.879764191620588	low	0.318964310932684
TCGA-CQ-7069	3.49041095890411	0	0.23782206	6.44397936	1.25783464	11.09750874	3.66626201	0.71040444	0.904460124451716	low	0.477754341471558
TCGA-IQ-7632	1.20821917808219	0	0.07285466	5.299772	0.3070851	5.309914	2.049382	0.3194093	0.495419488882361	low	0.87817508593076
TCGA-P3-A5QF	0.904109589041096	1	0.05420902	4.96943471	0.97520176	6.90091946	2.22944564	0.06307	0.49000051200289	low	0.597261014250652
TCGA-P3-A6T5	2.41643835616438	1	0.08140977	5.496324	1.01794	7.99042	2.27492	0.5467471	0.568656935190186	low	0.996797735127301
TCGA-P3-A6T6	1.08219178082192	1	0.156557	5.806328	0.0878519	7.195979	1.483314	0.5117608	0.567652745363678	low	1.0803966827014
TCGA-QK-A6IH	1.78904109589041	0	0.054241765	4.605426985	0.534015302	7.512424197	2.848393633	0.706263246	1.02515194078805	high	2.70866116901181
TCGA-T2-A6X2	2.7041095890411	0	0.2024905	5.323188	0.4459476	7.157892	3.120995	0.09717507	0.73510926720486	low	0.749344064525007
TCGA-UF-A71B	4.12602739726027	0	0.1101379	5.521332	0.8593299	9.132268	3.636109	2.027373	1.5991799470522	high	1.49347027089113
TCGA-BA-4077	3.10684931506849	1	1.86785473	5.28837532	1.16637788	10.0393792	3.51197546	1.40392418	1.57780617696805	high	1.10196969785688
TCGA-BB-4228	1.53150684931507	0	0.2881473	5.880084	1.072646	7.373135	4.313413	0.3883271	0.733816589628215	low	0.686802355115632
TCGA-CN-A498	2.11780821917808	1	0.2629273	4.435504	1.173983	8.579155	3.145034	0.7809086	1.06505757401421	high	1.9842488354697
TCGA-CN-A6UY	1.95342465753425	0	0.0589084	4.73746391	1.17554121	5.81680058	2.43120622	0.06823845	0.436361463030104	low	1.20877692573192
TCGA-CN-A6V6	1.73972602739726	0	5.96698191	6.21378572	1.83478876	6.22661288	3.39192509	0.76413775	0.612162587749048	low	0.676240188109581
TCGA-CV-5439	1.4958904109589	1	0.06743595	5.586264	0.4367774	7.463288	3.26943	0.01433999	0.712215858733869	low	0.914913247705399
TCGA-CV-6943	1.64931506849315	1	1.91405079	7.32885671	2.13849975	7.93175246	4.00396806	1.17483947	0.455921572368749	low	0.732316197585235
TCGA-CV-6950	1.25753424657534	1	5.9858466	5.3465791	0.748237	9.4599391	5.7420495	0.9467002	3.71876040964832	high	4.59830300539624
TCGA-CV-7406	4.78904109589041	1	8.4539398	6.74371615	0.69668675	7.48955327	4.85143254	1.06576948	2.01175078707852	high	1.03980526547555
TCGA-F7-A61V	2.07945205479452	0	5.4079601	5.7178026	0.8667687	6.0037089	1.9955749	0.5795857	0.656901976255303	low	5.04179247023762e-08
TCGA-F7-A620	1.48767123287671	0	4.54789284	4.83437003	1.87295865	9.55841065	2.85584347	0.61511765	1.04219219725879	high	2.04641554232117e-07
TCGA-HD-8224	1.22191780821918	1	9.49195957	6.44351414	1.11410791	8.18745418	2.77771096	1.78219925	1.66621211642221	high	3.23334066385834
TCGA-HD-8314	1.83561643835616	0	7.74199205	6.98914316	0.95380493	5.16329141	2.40957752	2.14436484	0.88177504598319	low	1.1413928152314e-07
TCGA-P3-A5QE	4.27123287671233	0	0.46195261	4.78072271	1.16034971	7.47892515	3.47320042	0.0700299	0.732683328222152	low	0.684301923218701
TCGA-BA-5151	1.97808219178082	0	0.09735988	6.894351	2.045202	8.468076	4.248099	0.3570439	0.402264223432269	low	0.740867518813188
TCGA-CN-4726	0.389041095890411	1	1.27399152	5.40684985	2.1233514	8.85263946	6.00266951	0.64124342	1.18494991214289	high	2.42561661941148
TCGA-CN-4731	2.73424657534247	1	0.07975808	4.54759818	0.2379606	7.62494238	7.43943178	1.40427913	4.71404235405473	high	2.63431216447543
TCGA-CN-4734	4.63013698630137	0	0.06125897	5.504967	1.166348	6.849494	2.869882	0.1383874	0.461776166555773	low	0.403054788548362
TCGA-CN-A63V	1.86027397260274	0	1.359958	5.297777	0.42331	8.683563	2.820139	0.3726268	1.03704806602283	high	2.08463984231334
TCGA-CQ-5334	0.353424657534247	1	0.70922197	6.90773035	1.64104552	8.93753926	4.30300466	0.40847689	0.553167670472256	low	0.708958252460866
TCGA-CQ-6220	2.6986301369863	1	0.75079188	4.7868341	0.57505963	8.32786363	2.45523563	0.01433999	0.826644981407447	low	0.549139276632903
TCGA-CQ-A4C6	3.70684931506849	0	4.0949503	5.3151821	1.7588017	9.7570092	3.0684569	0.519522	0.961393509920559	low	0.403054788548362
TCGA-CQ-A4CG	1.17808219178082	1	0.18413979	4.39155952	0.78959807	10.18521712	4.89489293	0.44371327	2.1829197711525	high	1.93915936756661
TCGA-CQ-A4CI	2.6027397260274	0	0.194513	6.096844	0.6794892	9.578512	3.680427	2.481976	1.83409615525809	high	2.56937770051579e-07
TCGA-CV-6940	2.2027397260274	1	6.74629322	5.3899529	0.54731418	8.40959818	2.75412596	1.96049758	2.44373973060227	high	2.4164552439043
TCGA-CV-A464	4.71780821917808	0	6.8984193	7.6112551	1.6706835	9.4834067	3.5679346	1.0514807	0.855762219657414	low	0.522259566816631
TCGA-D6-A6EN	1.88219178082192	0	0.18513675	4.7025621	1.01832826	8.80151534	4.10248969	0.06935774	1.08949307495961	high	2.33227600991063
TCGA-F7-A624	1.03561643835616	0	0.1854515	4.327207	1.393734	6.38056	4.962148	0.2618226	0.97561781711436	high	1.56921929217348e-07
TCGA-H7-8501	1.26301369863014	0	0.6382212	4.784381	2.451792	8.991971	5.524642	1.054142	1.20291178901758	high	2.2239337844671
TCGA-HD-A4C1	0.0301369863013699	0	0.00998822	5.347257	1.184155	7.647932	4.701705	0.2511719	0.870862879146125	low	1.18680891453338
TCGA-IQ-7631	3.21095890410959	0	1.60573131	6.58715967	0.32509073	6.27955905	3.09939633	0.80402447	0.674181806269366	low	0.48886311850435
TCGA-P3-A6T2	6.2958904109589	0	0.97290712	5.05396496	0.61604163	9.73340896	5.4309066	0.11531527	2.01375861224959	high	2.26800738592835
TCGA-QK-A6IG	0.608219178082192	1	2.723079678	5.222556531	0.793324524	8.487540984	3.221082337	0.456867301	1.12872029310981	high	1.63596099712819
TCGA-UF-A7JA	6.20547945205479	0	0.5800623	5.92943224	1.23966798	7.76290503	5.23204466	0.78846913	1.0420529340974	high	1.77026033693017
TCGA-UF-A7JD	2.02465753424658	1	5.7222702	6.6435539	1.6024407	9.319649	8.3050467	1.1308676	3.41079994107206	high	2.30589341058609
TCGA-BA-5556	1.98630136986301	0	0.04655818	6.44963	1.540379	7.851508	3.581579	0.2749605	0.42837986665045	low	0.613792247621892
TCGA-BA-A6D8	2.32876712328767	0	0.8236402	5.47982953	0.42501828	7.4885233	3.70566624	1.9126723	1.62456962042816	high	3.27933171983451
TCGA-BA-A6DD	0.473972602739726	1	0.05135082	5.685021	0.9083702	8.109336	2.52862	0.9581739	0.695482134775396	low	1.32288106851514
TCGA-BB-8601	1.70958904109589	0	0.00998822	5.147166	0.07689757	6.658324	1.664747	1.453491	0.894718806690067	low	0.65994599413055
TCGA-CN-4730	2.23835616438356	0	0.1065117	5.438366	0.2708986	6.014448	2.498157	0.3409153	0.601438337983519	low	0.514227863482858
TCGA-CN-5358	0.715068493150685	1	6.0502471	7.9179963	2.8308526	8.4534063	4.9869804	1.1047835	0.555072913082645	low	0.33538079933112
TCGA-CN-5359	1.03287671232877	1	2.08045414	6.2727412	2.00208446	8.7955711	5.18025009	1.1366469	0.991052889777649	high	1.49347027089113
TCGA-CN-5364	1.35068493150685	1	5.1989867	6.4531674	0.840527	8.8846248	3.2176927	1.366258	1.3677578986783	high	3.27933171983451
TCGA-CN-5373	4.33972602739726	0	2.96751776	6.05019864	2.0650291	8.28660228	3.45635261	0.32704614	0.521621956200405	low	0.323720496861689
TCGA-CN-6016	3.95342465753425	0	8.62521755	6.80418803	1.75251176	9.08432382	3.81773314	1.41120659	1.37525437084852	high	1.49347027089113
TCGA-CN-6995	0.306849315068493	1	4.29723332	5.02929031	0.90041489	9.57958118	3.9903189	0.18156995	1.68968606125892	high	1.49347027089113
TCGA-CN-A642	0.224657534246575	1	4.4258973	3.8616315	1.259163	7.8677313	3.9077677	0.3492811	1.67646396637917	high	9.03923932664264
TCGA-CQ-5324	4.36438356164384	0	0.38179921	5.82629248	0.95906969	7.95947844	3.96272196	0.58496299	0.835037424400279	low	0.871915989778182
TCGA-CQ-5332	0.868493150684931	1	0.2227086	6.232955	0.6204538	8.96235	5.483198	1.078328	1.66098130680389	high	1.81536178334264
TCGA-CQ-6218	3.43287671232877	0	0.04234205	5.707634	1.197822	8.280479	2.978279	0.2159669	0.550228420392231	low	1.20340196481844
TCGA-CQ-6228	1.24931506849315	1	0.39854943	5.39629743	0.69812029	8.67180015	5.87080565	0.98277423	2.13099721761655	high	2.23696470520654
TCGA-CQ-7068	3.58630136986301	0	0.1143751	4.289161	1.007731	9.267663	3.516635	0.1290985	1.1512953368988	high	1.18432034713059
TCGA-CQ-7072	6.46301369863014	0	4.00907145	5.69110113	0.50180711	9.1918504	5.37256804	0.34389291	2.27230331670799	high	1.01583552686528
TCGA-CQ-A4C7	0.967123287671233	1	5.06641673	6.08286417	1.38738444	8.9977863	4.09264294	1.52190433	1.57914158024038	high	2.10179184213409
TCGA-CQ-A4C9	1.93698630136986	0	0.21998031	6.72121202	1.09697608	7.69993358	3.15095789	0.2963481	0.430974773013628	low	8.06764250803276e-08
TCGA-CQ-A4CB	2.44657534246575	0	0.1537833	6.684216	1.811734	10.12493	4.401568	1.312251	0.841799212077122	low	0.65994599413055
TCGA-CR-6491	1.8986301369863	0	1.28422272	5.82399965	0.97711662	8.97024136	2.79229573	0.09606459	0.660123174858082	low	1.76346240632335
TCGA-CV-5436	1.6	1	2.262682142	4.484113942	0.612098164	8.427370655	4.101132593	1.078405128	2.18199432318645	high	1.78744377434158
TCGA-CV-6936	0.454794520547945	1	0.184936604	5.356759699	0.689470433	8.845237271	2.872502548	0.235732681	0.812066152798968	low	0.514227863482858
TCGA-CV-6948	3.53150684931507	1	0.14066806	5.6693324	0.47665752	5.99166142	3.57501126	0.35747824	0.676830379743503	low	1.31315509519132
TCGA-CV-6953	4.4958904109589	1	0.07714073	4.517249	0.5771712	5.693542	3.138469	0.05916283	0.703085542805856	low	0.888222619490872
TCGA-CV-7102	0.153424657534247	1	6.81060074	5.92676501	1.35545509	8.48721515	4.20126221	1.69836787	1.98310601809291	high	3.18908526922614
TCGA-CV-7235	6.43013698630137	0	0.1378128	7.068211	0.5517476	8.843972	6.047392	0.4410085	1.23089045752174	high	1.42441203124416
TCGA-CV-7407	2.96164383561644	1	1.32727228	5.2438052	0.9506048	8.64851555	3.28359182	0.21301918	0.88902780138898	low	0.477754341471558
TCGA-CV-A45X	0.542465753424658	1	0.08803949	4.600961	0.4046804	8.480744	2.424008	0.05794103	0.908653918983591	low	0.602465293706776
TCGA-CV-A463	0.063013698630137	1	0.11260415	5.15834802	0.21451787	4.42019846	2.14371614	0.32887506	0.489472916771077	low	0.858219701987697
TCGA-CX-7086	1.56986301369863	0	0.3044047	5.761433	0.8728199	7.332829	2.639637	0.2018439	0.511954253342435	low	0.954221686118617
TCGA-CX-7219	2.86301369863014	0	0.51134157	5.47411706	2.15393487	8.05365801	4.82667956	0.44815163	0.673685778816189	low	1.32288106851514
TCGA-CX-A4AQ	4.26027397260274	0	0.24089033	5.56771229	1.29817177	8.37583606	3.49316711	1.2416138	0.894076406913369	low	1.74396565556557
TCGA-D6-A6EO	2.07945205479452	0	0.05993649	6.61031746	0.65827145	6.4245835	3.06178915	0.24664085	0.427441116065353	low	0.724032270323768
TCGA-F7-8489	1.8027397260274	0	0.3563306	5.691516	1.403237	8.757613	4.576792	0.9717814	1.05420472012481	high	1.02237745769112
TCGA-HD-7832	2.29041095890411	0	0.1757071	5.449904	1.05742	8.61764	2.850029	0.05841067	0.614357754803213	low	0.697823153787279
TCGA-IQ-A61G	0.986301369863014	0	0.1300948	2.962107	0.2325752	8.193534	2.837722	0.2669641	1.7936860683908	high	2.31346547261367
TCGA-KU-A66T	1.51232876712329	0	0.07694112	3.33693012	0.2295292	7.46908036	4.68497539	1.45168581	3.36138378401731	high	2.47099343157979
TCGA-MT-A67D	0.153424657534247	0	0.2194178	6.297983	1.506595	8.051973	4.417003	0.7920463	0.688668707131485	low	0.403054788548362
TCGA-MT-A7BN	1.28493150684932	0	0.18246298	6.08942762	0.92401377	6.5568388	5.01330702	1.3404603	1.05291419053397	high	2.06946889466132
TCGA-P3-A6T0	1.58356164383562	0	0.0353915	4.31475686	0.52073968	8.46504142	2.45844549	1.39162844	1.44331297749858	high	1.7549682867495
TCGA-P3-A6T4	0.16986301369863	1	0.05811993	5.21604447	0.57200791	8.70749792	2.47733102	0.62006204	0.884804165741945	low	0.699746275771618
TCGA-P3-A6T7	1.33424657534247	1	0.04705369	5.164176	1.019082	8.003009	2.630181	0.3453625	0.639546350186974	low	0.844781256480697
TCGA-P3-A6T8	1.0958904109589	0	5.3515816	6.0394236	1.5088884	9.39871	3.6160295	2.7898517	2.19632910749799	high	2.30589341058609
TCGA-QK-A6II	0.778082191780822	1	1.930155	3.020081	0.3398385	7.370025	2.279861	0.08452396	1.45049024305356	high	2.51671888265106
TCGA-QK-A6IJ	1.06027397260274	0	0.2692166	4.404511	0.1218051	6.95318	4.129109	0.6289379	1.63999887754938	high	2.10179184213409
TCGA-QK-A6VB	1.75616438356164	0	0.36231601	5.06839789	0.48526348	5.69717685	2.61814805	0.29359066	0.606663839768071	low	0.724032270323768
TCGA-QK-A8Z9	1.23013698630137	1	2.65005019	5.92515938	1.22901314	9.86994733	4.76729197	0.40140024	1.32600420751883	high	1.27473571440165
TCGA-T3-A92N	0.26027397260274	1	0.3085718	4.440245	0.7946906	9.893101	3.42193	0.2068182	1.34097991743181	high	12.712376610089
TCGA-UF-A719	4.55616438356164	0	0.31362814	5.11290097	0.77682791	7.0758734	2.23626364	0.20146195	0.561914842832538	low	0.4576536810031
TCGA-UF-A71A	0.235616438356164	1	4.86471862	5.50752508	0.39900281	8.08236093	4.75836056	2.77009744	4.33990390103206	high	3.06614960387006
TCGA-UF-A71E	4.12054794520548	1	0.08160225	4.784445	0.172336	7.955507	3.232748	1.514604	1.72722681063507	high	2.67822950672616
TCGA-UF-A7JC	1.4958904109589	1	0.84128258	4.5030568	0.24427871	8.40810699	2.22443796	0.15372818	1.04032513543815	high	2.14284841129536
TCGA-UF-A7JO	1.72876712328767	1	0.73216304	5.24429717	1.08791907	6.90690607	3.13375025	1.38340946	0.877348046398337	low	0.858219701987697
TCGA-UF-A7JT	2.72054794520548	1	0.82838841	5.78117873	1.52831553	10.10043226	3.60994416	0.78961389	0.906428841748073	low	1.102593015092
TCGA-CN-5369	1.04109589041096	1	0.04518173	6.6816392	1.44573613	8.64789964	4.64507241	0.58810352	0.670406900643871	low	0.917464665462213
TCGA-CR-6492	1.31232876712329	0	0.1274248	5.932915	1.445158	8.648794	2.944592	0.2197468	0.488183874685731	low	0.55831239674888
TCGA-CV-5442	6.37534246575343	0	0.06048318	3.33545879	0.11018518	7.25703562	1.43939045	0.06996998	0.983465492953612	high	1.94123211408667
TCGA-QK-A64Z	1.75616438356164	1	0.09718835	4.812729	0.8200871	9.676049	1.913951	0.4396046	0.84079047470228	low	1.10969365987457
TCGA-BB-4227	0.367123287671233	0	0.05766405	5.160147	0.2260531	7.997689	3.598789	0.8992894	1.36653036441612	high	1.27473571440165
TCGA-BB-8596	5.92054794520548	0	4.494658	7.793114	1.7320729	10.2530749	4.9629779	1.9983219	1.35985740001245	high	2.64157203197856
TCGA-BB-A5HY	0.879452054794521	1	1.07678697	3.71398777	0.52894587	9.37391174	7.51731406	1.89507335	8.78435298992977	high	2.2964085022683
TCGA-CN-5366	0.986301369863014	1	3.02797336	5.70569927	1.23639669	10.37333509	3.74929635	0.62044659	1.30051760856944	high	3.27933171983451
TCGA-D6-A6EP	1.16164383561644	0	1.110190515	5.951537337	0.491590809	5.099943839	3.891581998	1.042214688	0.805963529492958	low	0.940839184216013
TCGA-QK-A6VC	1.64383561643836	0	0.38454386	5.46605736	1.1510934	8.70516142	4.77681933	0.01433999	0.963909915117436	low	1.56805524134793
TCGA-TN-A7HL	1.6958904109589	0	0.19415334	5.17772746	1.97018625	9.19774613	4.68369225	0.32474731	0.837856512055863	low	1.76346240632335
TCGA-UF-A7JV	0.246575342465753	1	0.13638936	3.66658614	1.25475729	10.52191695	5.6606031	1.87151169	4.39839547774223	high	3.88710173105496
TCGA-CV-A468	1.27123287671233	1	4.6613676	6.8037243	1.0779373	7.8706223	4.2442905	0.7066861	0.96672706561999	high	1.78744377434158
TCGA-D6-6516	2.11780821917808	0	0.14268126	6.25871937	0.79020014	7.14203125	2.95585198	0.08907984	0.460318885262315	low	0.276749199403165
TCGA-D6-6827	1.55616438356164	0	0.4386566	7.107586	0.5949829	6.758224	3.069753	0.5573636	0.456276072631471	low	0.421447698812902
TCGA-BB-A5HU	2.14246575342466	0	0.428327335	5.185842589	0.828390534	9.194264156	3.934559589	0.682864846	1.2953674511953	high	1.48056921795029
TCGA-BB-A5HZ	2.26575342465753	0	0.05367948	5.643951	1.774018	7.902925	3.493691	0.1090457	0.457055228454784	low	0.699746275771618
TCGA-CN-4728	4.72328767123288	0	4.85136261	7.60680073	1.81103985	9.15415768	6.41312573	0.84359321	1.21811678231059	high	2.18590818632108
TCGA-CN-4729	1.07397260273973	0	0.0225473	6.74608972	1.87474483	8.31511959	4.38527426	0.61707658	0.494045009351327	low	0.522259566816631
TCGA-CN-4740	2.2986301369863	1	7.0825266	7.6606359	2.4366468	7.7537969	6.4911313	1.4526366	1.14505589342207	high	2.12746796238771
TCGA-CN-6018	1.58904109589041	1	5.2336684	6.2583063	1.5319608	8.6195266	6.3160069	1.025782	2.01435269832308	high	3.88710173105496
TCGA-CN-6020	0.561643835616438	1	1.20553321	6.00665833	2.39112173	8.45402204	4.75259048	0.75597256	0.636075783978438	low	1.33801665154965
TCGA-CN-6994	3.24109589041096	0	0.1415726	5.793068	0.5183014	8.77372	3.474122	0.8324118	1.06893861648425	high	1.27473571440165
TCGA-CQ-6227	0.353424657534247	1	7.41063193	7.20424872	0.77288539	10.31362254	3.86292908	4.05858249	4.68639989400172	high	2.09415497479931
TCGA-CQ-7071	3.59178082191781	0	0.1795382	5.004065	1.696943	6.893773	3.581841	0.2657305	0.537394195780146	low	0.515111293364266
TCGA-CQ-A4CD	2.8	0	0.1544757	4.001216	0.9931035	10.28293	5.363144	0.0692117	2.25447995144028	high	3.17910070383542
TCGA-CR-6471	3.29315068493151	1	0.03581039	6.96463	1.258071	7.355886	3.874265	0.2880259	0.419951796857328	low	0.724032270323768
TCGA-CR-6484	0.96986301369863	0	0.10441061	5.98944056	1.44745913	7.2725116	4.23497277	1.43371201	0.806123686358994	low	0.858219701987697
TCGA-CR-7365	3.26301369863014	0	4.3249862	4.8029483	0.9482859	8.8096423	3.4251455	0.8376207	1.70921721194341	high	1.27473571440165
TCGA-CR-7367	3.94520547945205	0	0.2378026	6.398108	0.8938492	8.184335	3.953596	0.2842514	0.671740169934409	low	0.278344164990754
TCGA-CR-7368	3.41095890410959	0	0.00998822	6.35420668	1.26274803	8.35227382	2.99758854	0.2282363	0.451213128323723	low	0.724032270323768
TCGA-CR-7369	2.98630136986301	1	0.56351244	6.51806989	1.84824003	8.39284422	3.92673498	0.29744271	0.455848954760979	low	0.724032270323768
TCGA-CR-7373	2.43561643835616	0	0.59540066	5.31768364	1.99677712	7.7408273	4.28694082	0.37798741	0.622008618170267	low	0.514227863482858
TCGA-CR-7376	2.66301369863014	0	4.74449022	7.86819161	3.9322107	8.86843267	6.06084788	1.43018691	0.480009727437124	low	0.65994599413055
TCGA-CR-7377	0.764383561643836	1	6.4347905	7.7516033	1.4684628	7.8429761	5.0083612	1.6164718	1.17626386545156	high	1.91872766975434
TCGA-CR-7379	2.83835616438356	0	1.98032572	5.8711276	1.57156396	8.5906027	4.96472563	0.43939408	0.97672034228007	high	1.51098694045454
TCGA-CR-7380	1.66027397260274	1	0.02920153	6.500632	1.343565	8.655026	3.471561	0.3029925	0.502845279153242	low	1.55341574225557
TCGA-CR-7386	3.91780821917808	0	3.58981411	7.15995277	1.38349957	8.61629137	5.71098107	0.19039668	0.940085924577965	low	0.616473858437281
TCGA-CR-7395	2.54794520547945	0	0.61786326	6.47991281	0.95849964	7.21162761	3.75948762	0.52017912	0.593600352684617	low	0.477754341471558
TCGA-CV-5966	1.49315068493151	1	2.66034926	4.36366276	2.09890264	9.35960937	3.17860501	2.15523056	1.58252564594741	high	2.27433217610005
TCGA-CV-6937	1.70958904109589	1	0.99374056	4.59250766	0.4028072	6.44955542	3.8977006	0.19976555	1.12787766846293	high	0.999145262847723
TCGA-CV-6938	0.394520547945205	1	0.10495679	4.31686993	1.00514156	9.07213438	3.3465756	0.43330419	1.17549390434095	high	1.02237745769112
TCGA-CV-6942	11.7315068493151	0	0.32190203	7.15523176	1.67114167	8.36123263	4.13319054	0.79292174	0.492152728884578	low	0.613792247621892
TCGA-CV-6955	0.915068493150685	1	0.03295826	5.233859	0.6117419	5.480107	1.808852	0.1599377	0.404606138437222	low	0.613792247621892
TCGA-CV-6960	2.36164383561644	1	0.16112355	4.93270852	0.31581946	8.65001341	4.74168968	3.19228281	4.29991900301507	high	2.33227600991063
TCGA-CV-7090	14.3890410958904	0	0.079399899	6.913239426	2.117139061	8.800438246	4.178311035	0.870611092	0.469932890534568	low	0.403054788548362
TCGA-CV-7091	9.26301369863014	0	0.15529083	5.59584409	1.11578202	9.2198686	3.06005116	0.13561506	0.672886367611393	low	0.427296189101882
TCGA-CV-7095	1.56712328767123	1	5.1698145	4.5935263	0.4257666	9.1943187	3.9671399	0.5677896	2.70859726356151	high	1.75715651067581
TCGA-CV-7097	1.05479452054795	1	5.97577801	4.65875684	1.27701922	8.81786297	4.61540369	1.09969879	2.62548242786685	high	1.42441203124416
TCGA-CV-7099	0.665753424657534	1	0.05150115	4.701406	1.289506	8.322658	3.402284	0.671475	0.915327432581365	low	0.477754341471558
TCGA-CV-7100	0.750684931506849	1	0.23189955	6.07997581	0.98636551	10.24223865	4.31233803	1.17760631	1.36740791194004	high	2.10179184213409
TCGA-CV-7178	5.93424657534247	1	5.4583923	6.3568552	0.9197331	7.2494435	4.4565037	1.0601562	1.36962922915834	high	2.27433217610005
TCGA-CV-7183	10.9068493150685	0	0.05761683	5.943871	0.2064262	5.086704	2.281879	0.0538805	0.404751786395535	low	0.412426646403575
TCGA-CV-7252	0.413698630136986	1	0.119226804	5.685242546	0.938503713	8.838605647	4.410936319	0.190817455	0.952677087252361	low	1.20340196481844
TCGA-CV-7253	0.989041095890411	1	3.84118398	3.41441951	0.20883748	7.03156284	3.70298058	0.11517565	2.22945984047752	high	2.26800738592835
TCGA-CV-7254	3.9972602739726	1	0.44970637	7.8763563	1.79809321	6.99422291	5.19346584	2.42318685	0.696947677452745	low	0.517822410186498
TCGA-CV-7263	1.53424657534247	1	5.80812383	6.76566249	2.01432929	6.27321773	3.88314874	1.04685261	0.593557994255318	low	1.0045116994212
TCGA-CV-7411	7.44383561643836	1	0.03941698	5.444193	0.4007422	6.424683	2.596704	0.6817506	0.682981458718434	low	0.87817508593076
TCGA-CV-7413	0.805479452054795	1	0.0812681	5.445272	1.049395	9.546888	2.773155	0.237739	0.722931558605752	low	0.477754341471558
TCGA-CV-7414	0.0383561643835616	1	3.95471918	5.995572323	0.211721769	8.122968512	3.687384035	1.252579097	1.78315478744205	high	2.09415497479931
TCGA-CV-7416	2.09041095890411	1	0.03928792	6.126712	1.008581	9.04217	4.686098	0.5060013	0.984853155824119	high	2.21404481578214
TCGA-CV-7423	8.38082191780822	1	2.76352271	4.6674727	0.82328811	9.0545723	2.38554233	0.62891608	1.21845977219383	high	1.02237745769112
TCGA-CV-7425	4.70684931506849	1	0.3693524	5.792994	0.3526794	7.763605	2.262326	0.1435723	0.604517803698102	low	0.888222619490872
TCGA-CV-7427	13.041095890411	1	1.36773867	5.77810605	1.07425698	8.1161798	3.66951828	0.16572028	0.730871533907372	low	0.48886311850435
TCGA-CV-7428	4.57808219178082	1	0.19717347	6.14849224	0.81393543	8.21307699	3.80195267	1.08782279	0.931402320342156	low	0.862052916065967
TCGA-CV-7429	0.293150684931507	1	3.25127833	6.557705537	1.121195616	9.435080734	5.035984845	2.892395405	2.73584667152791	high	3.23334066385834
TCGA-CV-7432	7.04109589041096	1	0.2397516	4.107005	0.5052569	6.908788	3.662213	0.4580546	1.26708626494136	high	0.850717517123417
TCGA-CV-7434	0.597260273972603	1	0.1126422	3.96335	1.197637	9.273015	3.702676	0.1804164	1.24206168591457	high	2.51671888265106
TCGA-CV-7435	12.8219178082192	1	3.69719603	6.37315243	1.51886083	9.58233954	5.03685456	0.71071202	1.28301345279985	high	1.77026033693017
TCGA-CV-7568	2.53972602739726	1	4.6051379	5.4943156	0.4597643	9.0182957	4.7279625	0.6116045	2.34124128301969	high	2.21404481578214
TCGA-CV-A45U	2.95616438356164	1	0.47224474	5.40816492	0.84400606	8.33252755	4.4096164	0.69497467	1.21559447002942	high	2.13311203228989
TCGA-CV-A45V	0.0876712328767123	1	1.03065497	6.22141422	1.52677493	6.64441107	3.36506099	0.65185831	0.455120247480869	low	1.01997534509357
TCGA-CV-A6JY	1.76986301369863	0	0.00998822	5.746718	0.2302821	5.091366	1.925166	0.3530675	0.425696301288469	low	0.740867518813188
TCGA-CV-A6JZ	1.95616438356164	0	0.10799279	5.29460579	1.3019074	7.15591416	2.93289635	1.2508101	0.704071069721532	low	0.318964310932684
TCGA-CV-A6K2	0.868493150684931	1	0.07556852	4.55100541	0.67526511	7.42726462	2.79353216	0.6692453	0.946234807406208	low	0.936186873899566
TCGA-CX-7082	0.0301369863013699	1	5.84717078	5.91902378	0.8698237	7.6892933	3.46086172	1.36087107	1.5016812501975	high	2.26800738592835
TCGA-H7-7774	1.11506849315068	0	0.02935177	5.17545162	0.19568607	3.54664238	1.4806193	0.35663246	0.369803624204285	low	1.20340196481844
TCGA-H7-8502	1.25479452054795	0	0.967337631	5.456758765	0.632618412	9.150980644	4.163407681	0.820518753	1.50341567418455	high	1.27473571440165
TCGA-HD-A633	1.15342465753425	0	0.2625076	4.592725	0.3131596	9.076118	3.658209	1.109478	1.98876247057017	high	2.08463984231334
TCGA-HD-A6I0	0.575342465753425	0	0.19757094	5.35024657	0.21718169	6.19264758	2.49681256	0.59272777	0.706903495248674	low	2.53023624870304
TCGA-MT-A67F	1.05205479452055	0	0.03882491	5.44054155	1.98660553	9.26900349	5.79644921	0.10765786	0.944563649955398	low	0.703209476933578
TCGA-P3-A6T3	1.58082191780822	1	0.80193404	3.46485604	0.59308331	10.02177987	3.09262911	0.12312651	1.84760346154633	high	1.73462317406176
TCGA-RS-A6TO	1.06027397260274	1	0.82803885	6.31554393	0.64002095	8.65467805	5.10002907	1.47708852	1.68169027258665	high	4.51475792591457
TCGA-4P-AA8J	0.279452054794521	0	4.2500959	6.3004317	1.3059073	8.2072309	3.9224766	1.9483553	1.40773896038208	high	2.13697023800036
TCGA-BA-4074	1.26575342465753	1	0.70219883	4.66949385	1.42394804	8.65263729	4.04203326	0.90626555	1.22265184994534	high	5.90764435177129
TCGA-BA-4075	0.775342465753425	1	1.636801574	4.144283684	1.509626588	9.351941315	4.769260106	2.149191103	2.93052055130041	high	1.07727123320115
TCGA-BA-5557	1.70684931506849	0	0.42420974	5.49894893	3.16282206	8.59588336	7.21550125	0.96115807	0.991046221745778	high	1.8689640794137
TCGA-BA-6873	0.334246575342466	0	3.76212519	4.9739974	0.86328652	9.59325464	3.11856394	0.6338857	1.5513866199999	high	1.61080194934924
TCGA-BA-7269	3.48767123287671	0	2.26212526	5.43015962	0.67552572	7.94265844	3.25618323	2.8017436	2.13217184356936	high	1.39293126769271
TCGA-BA-A6DB	0.591780821917808	0	7.0712674	6.9541072	1.1771859	7.8296897	3.196586	0.6851239	0.837576764089059	low	0.323720496861689
TCGA-BA-A6DE	1.20547945205479	0	1.73924584	5.42571171	1.25565557	7.04074523	2.98702435	0.37389987	0.602207433858821	low	0.530145263154789
TCGA-BB-4224	0.761643835616438	0	2.1189067	5.349057	0.819123	8.6049973	2.300715	0.1933607	0.757724705779905	low	1.01524336330381
TCGA-BB-A6UO	0.734246575342466	1	0.2065745	5.29432	0.4720546	8.209195	4.003862	0.4165017	1.16921459629079	high	2.0283382897176
TCGA-C9-A47Z	0.523287671232877	1	3.095843038	4.181105331	0.587941808	8.721835936	2.729045782	0.340577781	1.51452919379328	high	1.65108808881407
TCGA-C9-A480	1.05753424657534	0	4.17357041	5.32076511	0.78434242	8.90053992	2.12279481	0.19001178	0.927295712932256	low	0.888222619490872
TCGA-CN-4725	3.16986301369863	0	7.1663443	5.729775	1.0810982	8.2522361	3.1891257	1.1261834	1.52675767839593	high	0.999145262847723
TCGA-CN-4733	4.34520547945205	0	5.188243	7.515153	2.3569239	8.1694263	4.483138	0.6347331	0.515883209532738	low	1.05655085766111
TCGA-CN-4737	1.71232876712329	0	7.311734	6.9010137	1.9260502	8.0802551	4.3460139	1.5459101	1.14501101181082	high	2.26800738592835
TCGA-CN-4742	1.08767123287671	1	2.838552433	6.237501357	1.246728835	9.114677056	4.038601899	0.795917208	1.04405174408705	high	2.27433217610005
TCGA-CN-5367	0.964383561643836	1	4.23632557	5.31237558	0.3430314	8.37195973	2.24921609	1.26308505	1.52901432811653	high	2.12746796238771
TCGA-CN-5370	0.70958904109589	1	6.4961289	6.9927712	2.9215669	8.8666803	5.5392088	1.7135457	1.07091150965369	high	2.10179184213409
TCGA-CN-6017	2.33698630136986	1	9.7111714	7.8845543	2.1669366	7.9632028	5.5138534	2.0190527	1.47559847468036	high	1.88720281111427
TCGA-CN-6019	2.84383561643836	0	4.76042755	7.49789528	2.24418253	8.35836492	6.53176233	1.84955547	1.32062956171519	high	1.79482649405634
TCGA-CN-6024	0.923287671232877	1	6.01096636	4.82090003	0.59109372	7.96211473	5.97588764	1.05097552	4.13617309812541	high	1.72985588615172
TCGA-CN-6996	1.45205479452055	1	7.1652239	6.5257573	2.338392	9.070337	4.1445247	1.0916149	0.994371038463319	high	2.11871697742039
TCGA-CN-6998	0.978082191780822	1	3.36518269	3.39141342	0.83140357	8.30103407	2.42317614	0.17953316	1.45778491986724	high	1.49347027089113
TCGA-CQ-5325	1.79178082191781	1	7.29355681	6.71067274	1.49752032	7.40965923	3.38088013	1.63796097	1.07204130973393	high	0.824473709085451
TCGA-CQ-5327	4.54794520547945	0	3.74367268	5.54813531	0.76605372	7.31446661	2.90901495	0.42108906	0.886556917412855	low	2.19873856777179
TCGA-CQ-5329	5.87123287671233	0	2.7492782	5.7843243	1.5864286	7.6279053	3.3062011	1.1038332	0.76537817819462	low	0.441132439485026
TCGA-CQ-5330	5.1972602739726	0	7.28281131	6.88713195	2.19853515	8.20837458	3.71937987	1.3519606	0.835192599872249	low	1.28647568741617
TCGA-CQ-5333	0.934246575342466	1	8.28168587	5.53013402	1.80132418	8.500403	3.17246365	1.36653222	1.46114459193432	high	1.59959723034696
TCGA-CQ-6219	1.31232876712329	1	3.6460411	5.6918611	0.8433234	9.1532809	4.1332573	1.2264315	1.8444786134129	high	2.11871697742039
TCGA-CQ-6222	5.52328767123288	0	9.23373289	6.27728926	1.12708942	7.59409962	2.72197073	2.49020717	1.93798542960623	high	1.78744377434158
TCGA-CQ-6224	4.71506849315069	0	7.13952838	6.40116813	1.31858594	10.34127537	4.15824085	0.7965752	1.72993187200698	high	2.91380994413191
TCGA-CQ-6225	1.1041095890411	1	2.22833754	4.06271693	0.04825197	7.17990802	3.04612029	0.8786595	1.90031900984345	high	1.63596099712819
TCGA-CQ-6229	3.23013698630137	0	5.51733262	5.84048976	0.56346907	8.05781947	2.06583716	1.17006803	1.18984190231585	high	0.831386070634823
TCGA-CQ-7065	4.46027397260274	0	3.84411648	6.24516382	0.43005796	7.75277102	1.51571296	1.24303016	0.826669641889999	low	0.403054788548362
TCGA-CQ-A4CE	2.45753424657534	0	0.85209783	5.55840985	0.4505036	6.00031456	2.0868887	0.13828739	0.485546452930162	low	0.477754341471558
TCGA-CQ-A4CH	1.03835616438356	1	2.016035422	5.599608358	1.397765203	10.449330987	3.701160872	0.729712971	1.18232366838293	high	1.4446728760708
TCGA-CR-6488	1.03835616438356	0	6.3885192	6.9272024	3.2117397	8.9608312	4.8222347	1.1885283	0.683779697559799	low	0.477754341471558
TCGA-CR-6493	0.772602739726027	1	1.0027906	3.83014564	0.61649704	7.51663056	2.95038555	0.50987196	1.29762079882436	high	1.78744377434158
TCGA-CR-7372	2.07945205479452	0	4.1666925	7.3820311	1.535932	6.8233568	3.3081024	0.9914144	0.483841430075926	low	0.273104993686648
TCGA-CR-7382	2.18082191780822	0	4.83472011	7.61924553	2.72890793	10.00446937	5.27679315	1.13171489	0.760839801939222	low	1.67164015242297
TCGA-CR-7390	4.13150684931507	0	0.88671778	4.3992111	1.78357637	9.17749764	4.936182	1.01129661	1.59927681075974	high	2.51671888265106
TCGA-CR-7391	2.5013698630137	0	4.44184389	7.64779574	1.35057586	6.95113773	3.33748466	0.86004785	0.488717055497969	low	0.403399589164434
TCGA-CR-7392	3.9041095890411	0	2.7024202	6.08240026	1.61300237	8.26710352	4.24690721	1.33311028	1.02678976570974	high	2.16798153130232
TCGA-CR-7393	2.72054794520548	0	2.63401878	8.22208941	2.3761083	6.45746482	5.22480016	0.91257381	0.345020907603837	low	0.822382102720924
TCGA-CR-7394	3.68767123287671	0	2.06732458	6.47062229	1.78359625	7.16270989	4.20476136	0.38221203	0.505098796814775	low	1.85495354323042
TCGA-CR-7397	2.06575342465753	0	4.03450381	6.97351805	0.80020872	8.64298368	4.92418612	1.23046432	1.52730548940987	high	1.78744377434158
TCGA-CR-7401	2.95068493150685	0	5.73291817	6.83833361	1.26050665	8.18585276	3.1742951	0.91475741	0.833732183889449	low	0.332592355521948
TCGA-CV-5970	1.11232876712329	1	4.24949028	5.79483711	1.52251585	8.58748271	2.97419116	0.56795917	0.793325341427235	low	0.514227863482858
TCGA-CV-5971	1.92054794520548	0	10.72637576	8.5664875	1.62294592	8.25234313	4.91940974	3.31665142	2.28149422820687	high	1.61080194934924
TCGA-CV-5973	7.23561643835616	0	0.3333523	4.645009	0.2637401	7.871306	1.815003	0.2016556	0.806317282581031	low	1.11520819912508
TCGA-CV-5976	4.04931506849315	0	6.6155152	5.3182871	1.1337875	8.913681	3.6156053	0.6057336	1.6484982798762	high	2.09415497479931
TCGA-CV-5977	5.04109589041096	0	1.63258183	3.85443848	0.56263987	8.44166315	1.79460404	0.16483675	1.06425804216963	high	2.09415497479931
TCGA-CV-5979	3.6027397260274	0	2.82023248	4.7791445	0.34182418	7.95533649	2.62421994	0.9378711	1.4677318275691	high	2.09415497479931
TCGA-CV-6003	4.56164383561644	0	1.29912237	3.99545291	0.84456114	9.73664388	4.31560784	1.26540014	2.79843728495715	high	1.93915936756661
TCGA-CV-6433	1.75616438356164	0	0.44502892	5.04215829	0.97184508	7.20122708	3.61009491	0.01433999	0.719415533329866	low	0.517822410186498
TCGA-CV-6436	5.2027397260274	0	0.07282719	4.315077	0.2627749	6.019187	2.45137	0.01433999	0.74076253402999	low	1.03884987229382
TCGA-CV-6441	0.8	1	7.295035487	4.54952435	0.215797477	6.553743484	1.322510392	1.871642886	1.98777123769126	high	2.33227600991063
TCGA-CV-6933	7.50958904109589	1	1.44654812	4.97527888	0.54903774	8.7161801	5.23190131	1.43265598	2.79318989788206	high	1.29464575781645
TCGA-CV-6934	0.178082191780822	1	5.40644923	7.56948275	1.83271082	9.33108833	6.61893295	1.18347542	1.54183242702179	high	2.11871697742039
TCGA-CV-6939	1.82465753424658	1	0.18303996	6.97915609	1.20885554	7.58293622	5.62814411	1.63721699	1.06454822377311	high	1.91872766975434
TCGA-CV-6941	0.936986301369863	1	0.5567826	5.24404	0.7407857	8.5127514	4.3195229	0.4711056	1.25208316058217	high	1.81536178334264
TCGA-CV-6945	1.0027397260274	1	0.49820434	3.13367106	0.41992129	8.2064475	2.77433147	0.36031536	1.65454225478024	high	1.27473571440165
TCGA-CV-6951	2.50684931506849	1	5.33601411	5.18080678	0.27675753	8.81989303	2.58669524	1.44209764	2.20800504226566	high	3.27933171983451
TCGA-CV-6952	0.506849315068493	1	4.01173597	5.17759306	0.89895448	8.64383614	3.00140189	0.43281171	1.17720352301118	high	3.05251562896133
TCGA-CV-6954	5.48493150684931	1	0.14360535	5.835479942	0.729902758	7.428514989	4.683373527	0.41540454	0.946831171779818	low	0.602465293706776
TCGA-CV-6956	0.594520547945205	1	6.16955644	5.63649307	0.60158774	8.23103328	6.24887817	0.74964843	3.32834689916796	high	2.36545031712875
TCGA-CV-6959	0.701369863013699	1	7.354509	6.7114288	1.5460041	8.329267	5.2940126	1.4084256	1.78989077511009	high	1.5105576295605
TCGA-CV-6961	0.208219178082192	1	8.17629495	5.43308901	0.83671159	8.10980066	5.26451608	1.56716152	3.8227403082402	high	1.28364634991094
TCGA-CV-7103	4.35890410958904	1	6.41437038	7.15326825	0.93931228	8.3849504	4.00790295	1.94313241	1.63299088869871	high	2.26800738592835
TCGA-CV-7104	1.07671232876712	1	7.83096667	5.97708754	1.34525117	9.06830606	4.08350999	0.49944933	1.53946571296141	high	2.59103019178697
TCGA-CV-7180	0.895890410958904	1	0.60991787	4.58710558	0.09561672	7.38352821	1.70238316	0.0610499	0.784899322686128	low	0.403054788548362
TCGA-CV-7236	0.394520547945205	1	0.05078883	6.910398	1.090556	10.63344	4.199519	0.9720234	0.973016235545358	high	6.31051286311397
TCGA-CV-7238	7.47123287671233	0	7.56416488	6.73312757	1.17826056	9.46651029	2.72331798	1.29026002	1.26119871580883	high	1.18432034713059
TCGA-CV-7255	0.175342465753425	1	4.7631981	5.3429289	0.4980299	8.7088331	3.6174025	1.1333244	2.09824388317227	high	2.68834512305222
TCGA-CV-7438	0.531506849315069	1	7.42263593	5.84036718	1.17975848	9.01593773	3.76696928	1.22624393	1.92077974385079	high	1.00755525330737
TCGA-CV-7446	2.99452054794521	1	1.53625009	5.68799452	1.25241638	7.20920944	4.95256133	1.07885221	1.14832848493767	high	2.26800738592835
TCGA-CV-A45P	1.75068493150685	0	2.78581715	4.85181113	0.6559192	6.61692033	2.78735609	0.05562498	0.81731254888459	low	0.316364370607814
TCGA-CV-A45R	15.013698630137	0	4.54213429	6.37095826	2.19465463	6.8583031	2.83172465	0.67208628	0.406940199654766	low	0.623527169195938
TCGA-CV-A465	0.589041095890411	1	2.97226704	5.15272667	0.21154901	7.58526236	1.65804713	1.77613473	1.38210872507547	high	1.67400047552511
TCGA-CV-A6JO	0.53972602739726	1	0.08138313	3.7820962	1.19001086	8.9528645	3.62656587	0.3945871	1.3168886094253	high	3.80885037187018
TCGA-CV-A6JT	2.33424657534247	0	5.21741279	4.97671685	0.57884621	9.83528957	1.55423393	0.54200786	1.35704880296019	high	0.999145262847723
TCGA-CV-A6JU	0.301369863013699	0	7.29013366	6.24557986	0.28203519	7.60958787	2.10453315	2.53850447	2.06095179498289	high	3.25522169695631
TCGA-CV-A6K0	1.66027397260274	0	6.85291429	6.9375429	1.87017289	8.02542706	3.59812758	0.91692358	0.750166058161731	low	0.342897063751801
TCGA-CX-7085	0.879452054794521	0	6.0660508	6.967229	2.0547437	7.5367863	5.5500803	1.1878323	1.06109837486889	high	0.870246646120352
TCGA-D6-6515	1.1041095890411	1	3.45045882	7.01660503	1.51830261	8.34631439	4.32248184	1.10568442	0.836275775274947	low	0.613792247621892
TCGA-D6-6823	1.92054794520548	0	0.79046548	5.50468958	1.04739349	8.67893989	3.85455149	0.18467832	0.864794992572447	low	0.372158924962998
TCGA-D6-6825	1.34520547945205	0	4.3827751	6.1216404	2.0668415	8.4116315	3.8881192	0.3224923	0.655222831416853	low	0.296167399966391
TCGA-D6-8569	2.10958904109589	0	4.5108043	5.1703534	1.5842175	9.4419687	3.0668706	0.3804517	1.02615102965181	high	0.999145262847723
TCGA-D6-A4Z9	1.47671232876712	0	3.4785587	5.2252046	1.0393813	8.3875645	2.9994815	0.3600193	0.982721881513779	high	2.18590818632108
TCGA-D6-A4ZB	1.03013698630137	0	0.04529609	5.56870948	1.33637679	8.11070615	3.71423726	0.93688277	0.79811635002002	low	0.732316197585235
TCGA-D6-A6EM	0.635616438356164	0	7.34163023	6.35606055	0.89098025	7.97240657	3.35335645	1.53021713	1.60270652233216	high	1.61356926453408
TCGA-F7-A61S	1.57808219178082	0	1.05400899	4.42443153	1.56332911	9.10127998	3.26779435	0.20238828	0.89300288336953	low	8.25523189032067e-08
TCGA-F7-A61W	0.0383561643835616	0	3.70902761	4.40362927	0.29852338	10.23035337	1.61191911	0.48301779	1.65782978935122	high	2.77257123431047e-07
TCGA-H7-A6C4	1.13424657534247	0	7.1080396	5.2939134	0.8131519	8.7831809	2.8056965	0.580024	1.58519811774123	high	2.4822720368315
TCGA-HD-7831	1.82739726027397	0	3.833789504	6.149149362	1.877381927	9.876743003	5.41043283	0.33947067	1.20518750224293	high	2.51671888265106
TCGA-HD-8634	1.05479452054795	1	2.60281155	4.93645966	0.70184723	7.82433015	1.81652427	0.01433999	0.704450593538422	low	0.960198675408713
TCGA-HD-8635	1.9041095890411	0	8.4119378	6.0367497	1.3467641	9.4477244	3.0993983	1.6426755	1.8971127886151	high	2.01072587220052
TCGA-HD-A6HZ	0.304109589041096	0	6.6881654	6.5093183	1.4299453	7.5304302	3.899392	1.147475	1.09459277290857	high	1.93915936756661
TCGA-IQ-A61E	3.14246575342466	0	1.70268044	4.00064605	0.94172536	9.19594852	3.227317	0.50801691	1.54351740751812	high	1.51803371784998
TCGA-IQ-A61H	3.11780821917808	0	4.8653877	6.3516588	0.7299625	8.3415658	3.7557857	1.0144553	1.35785175753182	high	0.704865583967323
TCGA-IQ-A61J	2.7972602739726	0	5.9724741	6.72449614	1.20178858	8.62229061	2.86766886	0.48137435	0.772785225503965	low	0.664905965822206
TCGA-IQ-A6SG	1.58630136986301	0	0.03293067	3.642891	0.6526454	6.54915	3.462345	0.1597703	1.09854378947111	high	2.1518091286228
TCGA-IQ-A6SH	1.29041095890411	0	0.126755	4.977315	1.184089	8.231988	2.300737	1.385115	0.841043989488456	low	2.36423860635277
TCGA-KU-A6H8	0.895890410958904	1	9.84459776	7.15916124	1.05440027	5.88168882	2.98321746	2.16101672	1.2419007221064	high	3.63100188514866
TCGA-MT-A51X	0.663013698630137	0	3.54376367	5.85798536	1.24559819	8.03494376	2.88963397	0.06321688	0.635491448240391	low	0.828562899309581
TCGA-MT-A67A	2.5041095890411	0	1.2928431	5.36679174	0.15221204	7.08990962	1.16046608	0.48576806	0.62576117304527	low	0.394232859416324
TCGA-P3-A5QA	5.97808219178082	0	4.947615412	5.0794894	2.147281667	9.929338533	3.99618612	1.76488268	1.80846064742316	high	0.850018376226034
TCGA-QK-A652	1.76712328767123	0	7.89463689	6.41686417	1.59710914	9.15354921	2.55509606	1.03081385	1.00528664169872	high	1.63596099712819
TCGA-QK-AA3K	0.693150684931507	0	0.1279513	6.221048	2.293168	6.638855	4.962235	2.506198	0.815181989878458	low	0.508680996695048
TCGA-UF-A7JS	1.86301369863014	1	4.26737878	5.08608939	0.40405496	6.410626	4.13271151	1.07961735	1.8320901267142	high	1.78744377434158
TCGA-WA-A7H4	1.21369863013699	0	7.1972791	6.6697419	1.0791101	8.3025461	2.9499703	0.9955146	1.06336168188383	high	1.28364634991094
TCGA-BA-A4II	2.51506849315069	0	0.1372524	5.288288	1.442326	7.385865	4.121184	0.109052	0.639976584400441	low	0.513939467326195
TCGA-BA-A8YP	1.36712328767123	0	3.8151126	6.0674538	1.7494738	7.3915216	5.1699048	1.6131154	1.31043649844305	high	1.19836783391939
TCGA-HD-7753	2.37260273972603	0	1.74977678	4.65451568	1.4613709	9.45794389	4.2383252	0.41834235	1.33086132193817	high	0.661624468451673
TCGA-IQ-7630	1.32876712328767	0	0.352763981	4.516635324	1.182989652	7.882306666	4.003339168	0.120244398	0.950243264548796	low	0.574607228204772
TCGA-IQ-A61I	0.00547945205479452	1	0.1309808	5.163232	0.9185285	5.347252	2.104615	0.2803337	0.401236648592771	low	1.74396565556557
TCGA-IQ-A61O	1.15342465753425	1	0.2204987	7.220384	2.20341	9.021739	6.69157	0.7935145	0.788207194571711	low	0.477066201300379
TCGA-BB-4223	8.82465753424658	0	0.17655439	5.62859279	1.02494687	6.21343953	4.71848309	0.45113263	0.766882277458167	low	0.926370246368743
TCGA-BB-A6UM	1.07671232876712	0	0.44908405	5.34883134	1.11096132	7.64273738	2.45079152	0.222271	0.528712562983485	low	0.344117793979787
TCGA-CN-5365	0.961643835616438	1	0.07597861	4.55396471	1.02364076	8.19221922	2.31907837	0.08699639	0.667176166341058	low	7.07418364899035
TCGA-CN-5374	4.74520547945205	1	3.82332706	5.88250611	0.30476103	5.0791853	3.01671759	0.30720677	0.719117538942365	low	1.34284127510455
TCGA-CN-A499	1.96438356164384	0	0.12476968	4.12607993	1.60567645	7.83149277	3.9496747	0.3632413	0.9212136530484	low	0.595346624447738
TCGA-CN-A6V7	1.62739726027397	0	0.06059569	3.789603	0.5957909	4.956272	1.99372	0.4193779	0.655594706428181	low	0.676240188109581
TCGA-CR-5249	3.15616438356164	0	0.1917894	5.959291	1.230004	8.575369	3.912097	0.265739	0.682607520882727	low	0.49719645214556
TCGA-CR-6467	4.86849315068493	0	0.124210136	5.78403988	0.987901274	4.989819304	4.801319811	0.734151263	0.700454735496364	low	0.60217515845985
TCGA-CR-6470	4.16712328767123	0	2.05870314	6.53535597	1.38509792	6.64997999	4.32389356	0.45239026	0.576766718498362	low	0.917682007138999
TCGA-CR-6487	0.641095890410959	0	2.65190106	6.26823534	1.84960215	6.62951829	5.17790025	0.12580124	0.597669811194984	low	0.342897063751801
TCGA-CR-7383	1.42739726027397	1	6.48990892	7.13189959	1.4507608	8.86927284	3.82316013	1.51121481	1.18116857720164	high	0.977276303708944
TCGA-HD-7754	2.14520547945205	0	0.08580485	5.897086	0.7990538	8.462103	4.894217	0.5452995	1.13793329208309	high	1.64825642782491
TCGA-HD-A634	0.356164383561644	1	0.89473732	5.27476438	0.20768609	3.86690955	2.65384542	1.91022223	0.889684450616364	low	1.08532804655843
TCGA-KU-A6H7	1.60547945205479	0	0.12879423	5.02460729	0.85051245	7.19206438	2.45413936	0.39402459	0.626842735406453	low	1.29120879393824
TCGA-MT-A51W	1.1972602739726	0	0.1280029	4.9003	0.9724967	7.69988	2.604672	0.144012	0.633498410687933	low	0.960198675408713
TCGA-P3-A5Q5	2.49315068493151	0	1.503637	5.202306	1.473854	7.32995	3.434503	0.09990421	0.610048647294245	low	8.0600255461099e-08
TCGA-P3-A5Q6	1.31506849315068	1	0.30575329	5.56439765	0.54146132	8.71680624	3.30452286	1.53828252	1.36889231109871	high	3.23334066385834
TCGA-P3-A6SW	3.06849315068493	0	0.07906248	5.233693	0.7036543	4.590607	2.799258	0.697553	0.525283663401169	low	1.17408209984191
TCGA-P3-A6SX	3.91780821917808	1	4.24019147	4.42149499	0.64929445	9.33871063	2.9921954	1.32508303	2.430674121562	high	1.50369416618462
TCGA-QK-A6V9	2.28219178082192	0	0.08660089	5.03973005	0.94417693	5.31699333	3.12393845	0.11493119	0.498264112079701	low	0.403054788548362
TCGA-RS-A6TP	1.41369863013699	0	0.10116969	3.14712651	0.59209004	8.67924427	2.25108279	0.01433999	1.23925937811229	high	1.28364634991094
TCGA-TN-A7HI	1.12876712328767	0	0.24137487	5.18440712	0.69598896	5.87556115	3.59066608	0.43141402	0.723379480317109	low	1.46474466872425
