# Supplementary material for: Single-cell RNA sequencing and traditional RNA sequencing reveals the role of cancer-associated fibroblasts in oral squamous cell carcinoma cohort
Source: Front Oncol. 2023 May 10;13:1195520. doi: 10.3389/fonc.2023.1195520 (PMC10206127; doi:10.3389/fonc.2023.1195520)
Supplement: Supplementary file 7 [file DataSheet_7.zip › OSCC_Tumor_Clinical.xls]

id	OS	OS.time.y	DSS	DSS.time	Age	Gender	Grade	T	N	M	Stage	Anatomic_neoplasm_subdivision
TCGA-CQ-A4CA-01A-11R-A24Z-07	0	0	0	0	Not Available	MALE	G2	T2	N0	M0	Stage II	Oral Tongue
TCGA-CN-5369-01A-01R-1436-07	1	380	0	380	90	FEMALE	G3	T4a	N1	M0	Stage IVA	Hard Palate
TCGA-CQ-A4C7-01A-11R-A24Z-07	1	353	0	353	88	MALE	G3	T2	N0	M0	Stage III	Floor of mouth
TCGA-CQ-5334-01A-01R-1686-07	1	129	1	129	87	MALE	G2	T4b	N2b	M0	Stage IVA	Buccal Mucosa
TCGA-CQ-5332-01A-01R-1686-07	1	317	0	317	87	MALE	G2	T3	N0	M0	Stage III	Floor of mouth
TCGA-CV-6938-01A-11R-1915-07	1	144	0	144	87	MALE	G1	T2	N0	M0	Stage II	Oral Cavity
TCGA-CV-7095-01A-21R-2016-07	1	572	0	572	87	FEMALE	G2	T1	N2a	M0	Stage II	Oral Cavity
TCGA-CV-A45V-01A-21R-A24Z-07	1	32	0	32	87	FEMALE	G1	T4	N0	M0	Stage IVA	Oral Cavity
TCGA-CV-7438-01A-21R-2132-07	1	194	1	194	87	FEMALE	G3	T2	N0	M0	Stage I	Oral Tongue
TCGA-CV-A6JM-01A-11R-A31N-07	1	194	0	194	85	MALE	G2	T4a	N0	M0	Not Available	Hypopharynx
TCGA-CN-6018-01A-11R-1686-07	1	580	0	580	85	FEMALE	G2	T4a	N2c	M0	Stage IVA	Oral Cavity
TCGA-CV-7099-01A-41R-2016-07	1	243	0	243	85	FEMALE	G2	T2	N0	M0	Stage II	Oral Cavity
TCGA-MT-A67A-01A-11R-A30B-07	0	914	0	914	85	FEMALE	G2	T1	N0	M0	Stage I	Oral Tongue
TCGA-BB-8601-01A-11R-2403-07	0	624	0	624	84	MALE	G2	T2	N0	M0	Stage III	Floor of mouth
TCGA-CR-7376-01A-11R-2132-07	0	972	0	972	83	MALE	G2	T2	N0	M0	Stage III	Oral Cavity
TCGA-CQ-5323-01A-01R-1686-07	0	1466	0	1466	82	MALE	G2	T3	N0	M0	Stage I	Alveolar Ridge
TCGA-T2-A6X2-01A-12R-A34R-07	0	987	0	987	82	MALE	G1	T3	N0	M0	Stage III	Alveolar Ridge
TCGA-CV-A463-01A-11R-A266-07	1	23	0	23	82	FEMALE	G2	T4a	N0	M0	Stage IVA	Floor of mouth
TCGA-CV-A6JD-01A-11R-A31N-07	1	182	0	182	82	FEMALE	G3	T4a	N0	M0	Not Available	Floor of mouth
TCGA-CX-7082-01A-11R-2016-07	1	11	0	11	82	MALE	G2	T2	N0	M0	Stage IVA	Oral Cavity
TCGA-RS-A6TO-01A-32R-A34R-07	1	387	1	387	82	FEMALE	G2	T4	N2c	M0	Stage IVA	Oral Cavity
TCGA-CV-A45P-01A-11R-A24H-07	0	639	0	639	82	FEMALE	G2	T2	N0	M0	Stage I	Oral Tongue
TCGA-D6-6515-01A-21R-1873-07	1	403	0	403	82	FEMALE	G3	T2	N0	M0	Stage II	Oral Tongue
TCGA-CV-6940-01A-11R-1915-07	1	804	0	804	80	FEMALE	G2	T1	N0	M0	Stage III	Buccal Mucosa
TCGA-CQ-7068-01A-11R-2081-07	0	1309	0	1309	80	FEMALE	G2	T2	N0	M0	Stage II	Floor of mouth
TCGA-CV-6953-01A-11R-1915-07	1	1641	1	1641	80	FEMALE	G1	T3	N0	M0	Stage III	Floor of mouth
TCGA-CR-7395-01A-11R-2016-07	0	930	0	930	80	FEMALE	G2	T2	N0	M0	Stage II	Oral Cavity
TCGA-P3-A6T5-01A-11R-A34R-07	1	882	1	882	79	FEMALE	G2	T4	N0	M0	Stage IVA	Alveolar Ridge
TCGA-CV-6948-01A-11R-1915-07	1	1289	0	1289	79	FEMALE	G2	T4a	N0	M0	Stage IVB	Floor of mouth
TCGA-T3-A92N-01A-11R-A39I-07	1	95	1	95	79	MALE	G3	T1	N1	M1	Stage IVA	Floor of mouth
TCGA-UF-A7JO-01A-11R-A34R-07	1	631	1	631	79	FEMALE	G2	T4a	N0	M0	Stage IVA	Floor of mouth
TCGA-QK-A64Z-01A-11R-A30B-07	1	641	1	641	79	FEMALE	G1	T2	N0	M0	Stage IVA	Hard Palate
TCGA-CN-4740-01A-01R-1436-07	1	839	1	839	79	FEMALE	G2	T4a	N0	M0	Stage IVA	Oral Cavity
TCGA-CV-7432-01A-11R-2132-07	1	2570	1	2570	79	MALE	G1	T2	N1	M0	Stage II	Oral Cavity
TCGA-CV-A6K2-01A-11R-A31N-07	1	317	1	317	79	MALE	G1	T2	N0	M0	Stage IVA	Oral Cavity
TCGA-CQ-6221-01A-11R-2081-07	0	1000	0	1000	79	MALE	G3	T2	N0	M0	Not Available	Oral Tongue
TCGA-HD-A6HZ-01A-12R-A31N-07	0	111	0	111	79	FEMALE	G2	T2	N0	M0	Stage III	Oral Tongue
TCGA-CR-7383-01A-11R-2132-07	1	521	1	521	79	FEMALE	G2	T1	N0	M0	Stage I	Tonsil
TCGA-CQ-A4CG-01A-11R-A266-07	1	430	1	430	78	FEMALE	G2	T2	N0	M0	Stage III	Buccal Mucosa
TCGA-CN-6995-01A-31R-2016-07	1	112	0	112	78	MALE	G2	T4a	N1	M0	Stage IVA	Floor of mouth
TCGA-CR-6492-01A-12R-2081-07	0	479	0	479	78	MALE	G3	T4a	N1	M0	Stage III	Hard Palate
TCGA-CR-7379-01A-11R-2016-07	0	1036	0	1036	78	FEMALE	G2	T4a	N2b	M0	Stage IVA	Oral Cavity
TCGA-CV-7414-01A-11R-2081-07	1	14	0	14	78	MALE	G2	T3	N1	M0	Stage IVA	Oral Cavity
TCGA-CV-A6JE-01A-11R-A31N-07	0	1075	0	1075	78	MALE	G2	T2	N0	M0	Not Available	Oral Cavity
TCGA-CN-5370-01A-01R-2016-07	1	259	1	259	78	MALE	G3	T2	N0	M0	Stage III	Oral Tongue
TCGA-CQ-7069-01A-11R-2403-07	0	1274	0	1274	77	FEMALE	G2	T2	N0	M0	Stage II	Alveolar Ridge
TCGA-BA-A4IG-01A-11R-A266-07	0	855	0	855	77	MALE	G3	T2	N2	M0	Not Available	Base of tongue
TCGA-CQ-6227-01A-11R-1915-07	1	129	1	129	77	MALE	G2	T3	N1	M0	Stage IVA	Oral Cavity
TCGA-CV-7425-01A-11R-2081-07	1	1718	1	1718	77	FEMALE	G1	T3	N0	M0	Stage III	Oral Cavity
TCGA-CV-7236-01A-11R-2016-07	1	144	0	144	77	FEMALE	G3	T2	N2c	M0	Stage IVA	Oral Tongue
TCGA-CX-7085-01A-21R-2016-07	0	321	0	321	77	FEMALE	G2	T3	N0	M0	Stage I	Oral Tongue
TCGA-CV-7102-01A-11R-2016-07	1	56	0	56	76	FEMALE	G3	T3	N1	M0	Stage IVA	Floor of mouth
TCGA-CV-5442-01A-01R-1514-07	0	2327	0	2327	76	FEMALE	G3	T4a	N2b	M0	Stage IVA	Hard Palate
TCGA-CQ-7071-01A-12R-A30B-07	0	1311	0	1311	76	FEMALE	G2	T4a	N1	M0	Stage III	Oral Cavity
TCGA-CQ-A4CE-01A-11R-A266-07	0	897	0	897	76	FEMALE	G2	T2	N0	M0	Stage II	Oral Tongue
TCGA-IQ-A61H-01A-11R-A30B-07	0	1138	0	1138	76	MALE	G2	T2	N0	MX	Stage II	Oral Tongue
TCGA-CN-4741-01A-01R-1436-07	0	2239	0	2239	75	MALE	G2	T4a	N0	M0	Stage IVA	Alveolar Ridge
TCGA-BA-6871-01A-11R-1873-07	1	108	1	108	75	MALE	G2	T3	N2b	M0	Not Available	Base of tongue
TCGA-H7-7774-01A-21R-2081-07	0	407	0	407	75	FEMALE	G2	T3	N0	M0	Stage IVA	Oral Cavity
TCGA-CV-6943-01A-11R-1915-07	1	602	1	602	74	MALE	G2	T3	N0	M0	Stage III	Base of tongue
TCGA-MT-A7BN-01A-12R-A34R-07	0	469	0	469	74	MALE	G3	T2	N2b	M0	Stage IVA	Floor of mouth
TCGA-CV-6955-01A-11R-2016-07	1	334	1	334	74	FEMALE	G3	T2	N0	M0	Stage II	Oral Cavity
TCGA-CV-7413-01A-11R-2081-07	1	294	0	294	74	FEMALE	G2	T2	N0	M0	Stage II	Oral Cavity
TCGA-HD-A633-01A-11R-A28V-07	0	421	0	421	74	MALE	G2	T4	N0	M0	Stage IVA	Oral Cavity
TCGA-CQ-5333-01A-01R-2403-07	1	341	1	341	74	MALE	G3	T1	N0	M0	Stage II	Oral Tongue
TCGA-HD-7831-01A-11R-2132-07	0	667	0	667	74	MALE	G2	T3	N0	M0	Stage IVA	Oral Tongue
TCGA-BB-4225-01A-01R-1436-07	0	146	0	146	73	MALE	G3	T3	N2c	M0	Not Available	Base of tongue
TCGA-CQ-A4CI-01A-11R-A266-07	0	950	0	950	73	MALE	G3	TX	NX	MX	Stage III	Buccal Mucosa
TCGA-F7-A624-01A-22R-A30B-07	0	378	0	378	73	MALE	G3	TX	NX	MX	Stage II	Buccal Mucosa
TCGA-CQ-5331-01A-02R-1873-07	0	1399	0	1399	73	FEMALE	G2	T4a	N0	M0	Not Available	Hard Palate
TCGA-CN-4729-01A-01R-1436-07	0	392	0	392	73	MALE	G2	T4a	N0	M0	Stage III	Oral Cavity
TCGA-CV-6942-01A-21R-2016-07	0	4282	0	4282	73	FEMALE	G3	T2	N0	M0	Stage II	Oral Cavity
TCGA-CV-7427-01A-11R-2081-07	1	4760	0	4760	73	FEMALE	G1	T2	N0	M0	Stage II	Oral Cavity
TCGA-D6-6825-01A-21R-1915-07	0	491	0	491	73	MALE	G2	T3	N0	M0	Stage I	Oral Tongue
TCGA-DQ-5630-01A-01R-1873-07	0	1030	0	1030	73	MALE	G2	T3	N1	M0	Not Available	Oral Tongue
TCGA-T2-A6WX-01A-12R-A34R-07	1	209	1	209	73	FEMALE	G1	T3	N0	M0	Not Available	Oral Tongue
TCGA-BA-5151-01A-01R-1436-07	0	722	0	722	72	MALE	G1	T4a	N0	M0	Stage IVA	Buccal Mucosa
TCGA-UF-A7JT-01A-11R-A34R-07	1	993	1	993	72	FEMALE	G3	T4a	N0	M0	Stage IVA	Floor of mouth
TCGA-C9-A47Z-01A-11R-A24H-07	1	191	0	191	72	FEMALE	G1	T2	N1	M0	Stage III	Oral Tongue
TCGA-CR-5250-01A-01R-1514-07	0	799	0	799	71	MALE	G3	T2	N0	M0	Not Available	Base of tongue
TCGA-D6-A6EN-01A-11R-A31N-07	0	687	0	687	71	MALE	G3	T3	N0	M0	Stage III	Buccal Mucosa
TCGA-UF-A7JD-01A-11R-A34R-07	1	739	0	739	71	MALE	G3	T4a	N0	M0	Stage IVA	Buccal Mucosa
TCGA-CQ-6228-01A-11R-1915-07	1	456	0	456	71	FEMALE	G2	T2	N1	M0	Stage IVA	Floor of mouth
TCGA-QK-A6IJ-01A-11R-A31N-07	0	387	0	387	71	MALE	G3	T2	N0	M0	Stage III	Floor of mouth
TCGA-CV-6937-01A-11R-2016-07	1	624	0	624	71	MALE	G2	T2	N0	M0	Stage II	Oral Cavity
TCGA-BA-5559-01A-01R-1514-07	1	2083	1	2083	71	MALE	G3	T3	N2b	M0	Not Available	Tonsil
TCGA-CN-4734-01A-01R-1436-07	0	1690	0	1690	70	MALE	G2	T2	N0	M0	Stage II	Buccal Mucosa
TCGA-BA-A6DE-01A-22R-A31N-07	0	440	0	440	70	FEMALE	G2	T3	N0	M0	Stage II	Oral Tongue
TCGA-CN-4736-01A-01R-1436-07	1	395	1	395	70	FEMALE	G2	T2	N0	M0	Not Available	Oral Tongue
TCGA-CR-7394-01A-11R-2016-07	0	1346	0	1346	70	MALE	G2	T3	N2c	M0	Stage IVA	Oral Tongue
TCGA-CQ-6223-01A-11R-1915-07	0	1428	0	1428	69	MALE	G2	T4a	N0	M0	Stage II	Alveolar Ridge
TCGA-CQ-6220-01A-11R-1915-07	1	985	0	985	69	MALE	G2	T2	N1	M0	Stage III	Buccal Mucosa
TCGA-QK-A6IG-01A-11R-A31N-07	1	222	1	222	69	MALE	G2	T2	N0	M0	Stage III	Buccal Mucosa
TCGA-BB-8596-01A-11R-2403-07	0	2161	0	2161	69	FEMALE	G3	T4	N1	M0	Stage IVA	Hypopharynx
TCGA-D6-6516-01A-11R-1873-07	0	773	0	773	69	MALE	G2	T1	N1	M0	Stage I	Lip
TCGA-CQ-A4CD-01A-21R-A24Z-07	0	1022	0	1022	69	MALE	G3	T4b	N0	M0	Stage IVA	Oral Cavity
TCGA-CR-7386-01A-11R-2016-07	0	1430	0	1430	69	MALE	G1	T4a	N1	M0	Stage IVA	Oral Cavity
TCGA-CV-A45Q-01A-11R-A24H-07	1	5152	0	5152	69	FEMALE	G1	T4a	N1	M0	Not Available	Oral Cavity
TCGA-CV-A6JY-01A-11R-A31N-07	0	646	0	646	69	MALE	G1	T4a	N0	M0	Stage IVA	Oral Cavity
TCGA-BA-4074-01A-01R-1436-07	1	462	1	462	69	MALE	G3	T3	N2c	M0	Stage IVA	Oral Tongue
TCGA-CQ-5330-01A-01R-1686-07	0	1897	0	1897	69	FEMALE	G3	T3	N1	M0	Stage IVA	Oral Tongue
TCGA-CR-6493-01A-11R-1873-07	1	282	1	282	69	MALE	G2	T3	N2b	M0	Stage IVA	Oral Tongue
TCGA-CV-7238-01A-11R-2016-07	0	2727	0	2727	69	FEMALE	G2	T2	N0	M0	Stage II	Oral Tongue
TCGA-CV-A6JO-01B-11R-A34R-07	1	197	1	197	69	MALE	G2	T4	N2c	M0	Stage IVA	Oral Tongue
TCGA-WA-A7H4-01A-21R-A34R-07	0	443	0	443	69	MALE	G3	T2	N0	M0	Stage II	Oral Tongue
TCGA-HD-7754-01A-11R-2081-07	0	783	0	783	69	MALE	G1	T2	N2b	M0	Stage IVA	Tonsil
TCGA-IQ-7632-01A-11R-2081-07	0	441	0	441	68	FEMALE	G1	T4a	N0	M0	Stage IVA	Alveolar Ridge
TCGA-MZ-A6I9-01A-11R-A31N-07	1	489	1	489	68	MALE	G2	T4a	N2b	M0	Not Available	Base of tongue
TCGA-CN-4726-01A-01R-1436-07	1	142	1	142	68	MALE	G2	T3	N2	M0	Stage IVA	Buccal Mucosa
TCGA-CV-6936-01A-11R-1915-07	1	166	1	166	68	MALE	G2	T4a	N2b	M0	Stage IVA	Floor of mouth
TCGA-CR-6473-01A-11R-1873-07	0	1125	0	1125	68	MALE	G3	T3	N2b	M0	Not Available	Hypopharynx
TCGA-CV-A6JZ-01A-11R-A31N-07	0	714	0	714	68	MALE	G2	T4a	N0	M0	Stage II	Oral Cavity
TCGA-CR-6488-01A-12R-2081-07	0	379	0	379	68	FEMALE	G2	T2	N0	M0	Stage II	Oral Tongue
TCGA-CQ-5326-01A-01R-1873-07	1	89	1	89	67	MALE	G3	T4a	N2b	M0	Stage IVA	Alveolar Ridge
TCGA-CV-7235-01A-11R-2016-07	0	2347	0	2347	67	MALE	G3	T3	N0	M0	Stage II	Floor of mouth
TCGA-CV-7407-01A-11R-2081-07	1	1081	0	1081	67	FEMALE	G2	T2	N0	M0	Stage II	Floor of mouth
TCGA-UF-A71A-01A-22R-A34R-07	1	86	1	86	67	MALE	G1	T3	N2a	M0	Stage IVA	Floor of mouth
TCGA-UF-A71A-06A-11R-A39I-07	1	86	1	86	67	MALE	G1	T3	N2a	M0	Stage IVA	Floor of mouth
TCGA-CN-6994-01A-11R-1915-07	0	1183	0	1183	67	MALE	G2	T4a	N2b	M0	Stage IVA	Oral Cavity
TCGA-CR-6484-01A-11R-1873-07	0	354	0	354	67	FEMALE	G2	T4a	N0	M0	Stage IVA	Oral Cavity
TCGA-CR-7390-01A-11R-2016-07	0	1508	0	1508	67	MALE	G2	T3	N0	M0	Stage IVA	Oral Tongue
TCGA-CR-7392-01A-11R-2016-07	0	1425	0	1425	67	FEMALE	G1	T3	N2b	M0	Stage IVA	Oral Tongue
TCGA-CV-6956-01A-21R-2016-07	1	217	1	217	67	MALE	G2	T4a	N2c	M0	Stage III	Oral Tongue
TCGA-F7-A50J-01A-21R-A28V-07	0	947	0	947	67	FEMALE	G2	Not Available	Not Available	Not Available	Stage III	Oral Tongue
TCGA-CN-A49C-01A-11R-A24H-07	0	645	0	645	67	MALE	GX	T4a	N2b	M0	Not Available	Tonsil
TCGA-P3-A6SX-01A-11R-A34R-07	1	1430	0	1430	67	MALE	G2	T4	N0	M0	Stage III	Tonsil
TCGA-DQ-7588-01A-11R-2081-07	1	427	1	427	66	MALE	G3	T2	N1	M0	Not Available	Buccal Mucosa
TCGA-UF-A7JA-01A-12R-A34R-07	0	2265	0	2265	66	FEMALE	G2	T4a	N1	M0	Stage IVA	Buccal Mucosa
TCGA-QK-A6VB-01A-12R-A34R-07	0	641	0	641	66	MALE	G2	T4a	N0	M0	Stage IVA	Floor of mouth
TCGA-BB-4227-01A-01R-1873-07	0	134	0	134	66	MALE	G2	T4a	N2b	M0	Stage IVA	Hypopharynx
TCGA-CR-7373-01A-11R-2016-07	0	889	0	889	66	MALE	G2	T4a	N2b	M0	Stage IVA	Oral Cavity
TCGA-CV-7100-01A-11R-2016-07	1	274	1	274	66	MALE	G3	T2	N0	M0	Stage III	Oral Cavity
TCGA-4P-AA8J-01A-11R-A39I-07	0	102	0	102	66	MALE	G2	T4a	N2a	M0	Stage IVA	Oral Tongue
TCGA-CN-6024-01A-11R-1686-07	1	337	1	337	66	MALE	G2	T4a	N2	M0	Stage IVA	Oral Tongue
TCGA-CV-5977-01A-11R-1686-07	0	1840	0	1840	66	MALE	G2	T3	N1	M0	Stage IVA	Oral Tongue
TCGA-CV-6934-01A-11R-1915-07	1	65	1	65	66	FEMALE	G2	T3	N2b	M0	Stage IVA	Oral Tongue
TCGA-CV-7446-01A-11R-2232-07	1	1093	1	1093	66	MALE	G2	T2	N0	M0	Stage IVA	Oral Tongue
TCGA-F7-A50G-01A-11R-A266-07	0	616	0	616	66	MALE	G1	Not Available	Not Available	Not Available	Stage III	Oral Tongue
TCGA-CR-6478-01A-11R-1873-07	1	183	0	183	66	FEMALE	G3	T3	N2c	M0	Not Available	Tonsil
TCGA-QK-A6IH-01A-11R-A31N-07	0	653	0	653	65	FEMALE	G2	T4a	N1	M0	Stage IVB	Alveolar Ridge
TCGA-CV-5436-01A-01R-1514-07	1	584	1	584	65	MALE	G2	T3	N2b	M0	Stage IVA	Floor of mouth
TCGA-BA-5558-01A-01R-1514-07	0	1995	0	1995	65	MALE	G1	T4a	N1	M0	Not Available	Hard Palate
TCGA-BB-A5HZ-01A-21R-A28V-07	0	827	0	827	65	MALE	G2	T4	N1	M0	Stage IVA	Oral Cavity
TCGA-CV-7423-01A-11R-2081-07	1	3059	0	3059	65	MALE	G1	T2	N0	M0	Stage II	Oral Cavity
TCGA-HL-7533-01A-11R-2232-07	0	1057	0	1057	65	MALE	G3	T2	N2b	M0	Not Available	Oral Cavity
TCGA-CQ-5325-01A-01R-1686-07	1	654	1	654	65	MALE	G2	T1	N0	M0	Stage I	Oral Tongue
TCGA-CQ-6225-01A-11R-1915-07	1	403	0	403	65	MALE	G2	T2	N0	M0	Stage III	Oral Tongue
TCGA-CV-6952-01A-11R-1915-07	1	185	0	185	65	FEMALE	G1	T3	N0	M0	Stage IVA	Oral Tongue
TCGA-CV-A6JT-01A-11R-A31N-07	0	852	0	852	65	MALE	G2	T2	N0	M0	Stage II	Oral Tongue
TCGA-D6-A6EM-01A-21R-A31N-07	0	232	0	232	65	FEMALE	G2	T2	N1	M0	Stage III	Oral Tongue
TCGA-CV-6950-01A-11R-1915-07	1	459	1	459	64	MALE	G2	T3	N2c	M0	Stage IVA	Base of tongue
TCGA-CN-6016-01A-11R-1686-07	0	1443	0	1443	64	MALE	G2	T4a	N1	M0	Stage IVA	Floor of mouth
TCGA-BB-A5HY-01A-11R-A28V-07	1	321	1	321	64	MALE	G3	T3	N2b	M0	Stage IVA	Hypopharynx
TCGA-CV-7178-01A-21R-2016-07	1	2166	1	2166	64	FEMALE	G3	T4a	N1	M0	Stage IVA	Oral Cavity
TCGA-CV-7263-01A-11R-2016-07	1	560	1	560	64	MALE	G1	T2	NX	M0	Stage II	Oral Cavity
TCGA-CV-7411-01A-11R-2081-07	1	2717	0	2717	64	FEMALE	G1	T4a	N0	M0	Stage IVA	Oral Cavity
TCGA-CV-7434-01A-11R-2132-07	1	218	0	218	64	MALE	G2	T3	N0	M0	Stage IVA	Oral Cavity
TCGA-CR-7401-01A-11R-2016-07	0	1077	0	1077	64	MALE	G2	T1	N0	M0	Stage I	Oral Tongue
TCGA-CV-A45T-01A-11R-A24H-07	1	4856	0	4856	64	FEMALE	G3	T2	N0	M0	Discrepancy	Oral Tongue
TCGA-HD-8224-01A-11R-2403-07	1	446	1	446	63	MALE	G3	T3	N0	M0	Stage IVA	Base of tongue
TCGA-CN-4731-01A-01R-1436-07	1	998	1	998	63	FEMALE	G3	T4a	N2	M0	Stage IVA	Buccal Mucosa
TCGA-CQ-A4C6-01A-11R-A24Z-07	0	1353	0	1353	63	MALE	G2	T2	N0	M0	Stage II	Buccal Mucosa
TCGA-UF-A71E-01A-31R-A34R-07	1	1504	0	1504	63	MALE	G3	T4	N0	M0	Stage IVA	Floor of mouth
TCGA-CV-5966-01A-11R-1686-07	1	545	0	545	63	FEMALE	G3	T4a	N1	M0	Stage IVA	Oral Cavity
TCGA-CQ-6222-01A-11R-1915-07	0	2016	0	2016	63	MALE	G2	T3	N2b	M0	Stage IVA	Oral Tongue
TCGA-IQ-A61I-01A-11R-A30B-07	1	2	0	2	63	MALE	G3	T1	N2a	M0	Stage IVA	Oropharynx
TCGA-BA-A6DJ-01A-11R-A30B-07	1	407	1	407	62	MALE	G2	T4	N2b	M0	Stage IVA	Alveolar Ridge
TCGA-CV-5439-01A-01R-1686-07	1	546	1	546	62	MALE	G2	T2	N0	M0	Stage IVA	Base of tongue
TCGA-DQ-7591-01A-11R-2081-07	0	622	0	622	62	MALE	G4	T4a	N2b	M0	Not Available	Base of tongue
TCGA-CN-4730-01A-01R-1436-07	0	817	0	817	62	MALE	G2	T4a	N2b	M0	Stage IVA	Floor of mouth
TCGA-D6-A6EP-01A-11R-A31N-07	0	424	0	424	62	MALE	G3	T3	N0	M0	Stage III	Hypopharynx
TCGA-QK-A6VC-01A-23R-A34R-07	0	600	0	600	62	FEMALE	G2	T4a	N2c	M0	Stage IVA	Hypopharynx
TCGA-UF-A7JV-01A-11R-A34R-07	1	90	1	90	62	FEMALE	G2	T4a	N2c	M0	Stage IVA	Hypopharynx
TCGA-CV-7252-01A-11R-2016-07	1	151	1	151	62	FEMALE	G2	T3	N0	M0	Stage IVA	Oral Cavity
TCGA-CV-5973-01A-11R-1686-07	0	2641	0	2641	62	FEMALE	G3	T3	N0	M0	Stage III	Oral Tongue
TCGA-CV-6436-01A-11R-1686-07	0	1899	0	1899	62	MALE	G1	T3	N0	M0	Stage IVA	Oral Tongue
TCGA-F7-A61S-01A-11R-A28V-07	0	576	0	576	62	MALE	G1	TX	NX	MX	Stage III	Oral Tongue
TCGA-HD-7753-01A-11R-2081-07	0	866	0	866	62	MALE	G2	T2	N0	M0	Stage I	Oropharynx
TCGA-CR-6482-01A-11R-1873-07	0	345	0	345	62	MALE	G3	T2	N2b	M0	Not Available	Tonsil
TCGA-CN-A498-01A-11R-A24H-07	1	773	1	773	61	FEMALE	G1	T2	N0	M0	Stage III	Base of tongue
TCGA-BA-7269-01A-11R-2016-07	0	1273	0	1273	61	MALE	G1	T2	N1	M0	Stage III	Oral Tongue
TCGA-BB-A6UO-01A-12R-A34R-07	1	268	1	268	61	FEMALE	G2	T3	N2	MX	Stage IVA	Oral Tongue
TCGA-CN-4733-01A-02R-1873-07	0	1586	0	1586	61	MALE	G3	T1	N0	M0	Stage III	Oral Tongue
TCGA-CN-6019-01A-11R-1686-07	0	1038	0	1038	61	MALE	G2	T4a	N0	M0	Stage IVA	Oral Tongue
TCGA-CQ-5327-01A-01R-1686-07	0	1660	0	1660	61	FEMALE	G2	T3	N2c	M0	Stage IVA	Oral Tongue
TCGA-CQ-6229-01A-11R-1915-07	0	1179	0	1179	61	MALE	G2	T2	N1	M0	Stage II	Oral Tongue
TCGA-CV-6961-01A-21R-1915-07	1	76	1	76	61	MALE	G3	T2	N0	M0	Stage II	Oral Tongue
TCGA-CV-7104-01A-11R-2016-07	1	393	0	393	61	FEMALE	G2	T2	N2	M0	Stage IVA	Oral Tongue
TCGA-CV-A6JU-01A-11R-A31N-07	0	110	0	110	61	FEMALE	G2	T4a	N0	M0	Stage IVB	Oral Tongue
TCGA-D6-A4ZB-01A-11R-A24Z-07	0	376	0	376	61	MALE	G2	T3	N0	M0	Stage III	Oral Tongue
TCGA-HD-8635-01A-11R-2403-07	0	695	0	695	61	FEMALE	G2	T1	N1	M0	Stage III	Oral Tongue
TCGA-IQ-A6SG-01A-12R-A34R-07	0	579	0	579	61	FEMALE	G2	T3	N0	M0	Stage III	Oral Tongue
TCGA-QK-A6IF-01A-11R-A31N-07	0	704	0	704	61	MALE	GX	T1	N2b	M0	Not Available	Tonsil
TCGA-CN-A49A-01A-11R-A24H-07	1	526	1	526	60	MALE	G2	T4a	N0	M0	Stage IVB	Alveolar Ridge
TCGA-IQ-7631-01A-11R-2081-07	0	1172	0	1172	60	FEMALE	G1	T2	N0	M0	Stage II	Buccal Mucosa
TCGA-CN-5358-01A-01R-1514-07	1	261	0	261	60	MALE	G2	T2	N1	M0	Stage II	Floor of mouth
TCGA-CR-6491-01A-11R-1873-07	0	693	0	693	60	MALE	G2	T4a	NX	M0	Stage IVA	Floor of mouth
TCGA-CR-7365-01A-11R-2016-07	0	1191	0	1191	60	MALE	G2	T4a	N2b	M0	Stage IVA	Oral Cavity
TCGA-MT-A67F-01A-11R-A30B-07	0	384	0	384	60	FEMALE	G2	T4	N0	MX	Stage IVA	Oral Cavity
TCGA-CN-4725-01A-01R-1436-07	0	1157	0	1157	60	MALE	G2	T2	N0	M0	Stage II	Oral Tongue
TCGA-CN-5367-01A-01R-1436-07	1	352	0	352	60	FEMALE	G2	T4a	N0	M0	Stage IVA	Oral Tongue
TCGA-CV-5971-01A-11R-1686-07	0	701	0	701	60	MALE	G2	T2	N2b	M0	Stage IVA	Oral Tongue
TCGA-CV-6441-01A-11R-1686-07	1	292	1	292	60	MALE	G3	T3	N0	M0	Stage III	Oral Tongue
TCGA-CV-6939-01A-11R-1915-07	1	666	1	666	60	MALE	G3	T4a	N1	M0	Stage IVA	Oral Tongue
TCGA-QK-A652-01A-11R-A30B-07	0	645	0	645	60	MALE	G2	T2	N0	M0	Stage III	Oral Tongue
TCGA-QK-AA3K-01A-11R-A39I-07	0	253	0	253	60	MALE	G2	T3	N2b	MX	Stage IVA	Oral Tongue
TCGA-QK-A8ZA-01A-11R-A39I-07	1	371	0	371	60	MALE	G2	T2	N2b	MX	Not Available	Oropharynx
TCGA-CN-A499-01A-11R-A24H-07	0	717	0	717	60	FEMALE	G2	T1	N0	M0	Stage II	Tonsil
TCGA-CN-A6V6-01A-12R-A34R-07	0	635	0	635	59	MALE	GX	T2	N2b	M0	Stage IVA	Base of tongue
TCGA-CR-6472-01A-11R-1873-07	0	1050	0	1050	59	MALE	G3	T2	N3	M0	Not Available	Base of tongue
TCGA-CN-A63V-01A-11R-A466-07	0	679	0	679	59	MALE	G2	T4	N0	M0	Stage IVA	Buccal Mucosa
TCGA-BA-A6D8-01A-31R-A31N-07	0	850	0	850	59	MALE	G2	T4a	N2c	M0	Stage IVA	Floor of mouth
TCGA-CN-5359-01A-01R-1436-07	1	377	1	377	59	MALE	G2	T4a	N1	M0	Stage IVA	Floor of mouth
TCGA-CQ-5324-01A-01R-1686-07	0	1593	0	1593	59	MALE	G2	T3	N2a	M0	Stage III	Floor of mouth
TCGA-CQ-A4CB-01A-11R-A24Z-07	0	893	0	893	59	MALE	G2	T2	N0	M0	Stage III	Floor of mouth
TCGA-QK-A8Z7-01A-11R-A39I-07	0	392	0	392	59	MALE	Not Available	T4a	N2c	M0	Stage IVA	Floor of mouth
TCGA-CQ-7063-01A-11R-2403-07	0	2133	0	2133	59	FEMALE	G1	Not Available	Not Available	Not Available	Stage I	Hard Palate
TCGA-TN-A7HL-01A-11R-A34R-07	0	619	0	619	59	MALE	G2	T4a	NX	M0	Stage IVA	Hypopharynx
TCGA-CR-7369-01A-11R-2132-07	1	1090	0	1090	59	MALE	G2	T4a	N0	M0	Stage IVA	Oral Cavity
TCGA-CV-A45U-01A-12R-A24H-07	1	1079	1	1079	59	MALE	G1	T4	N0	M0	Stage IVA	Oral Cavity
TCGA-CV-5970-01A-11R-1686-07	1	406	1	406	59	MALE	G2	T4a	N2b	M0	Stage IVA	Oral Tongue
TCGA-CV-6954-01A-11R-1915-07	1	2002	0	2002	59	MALE	G2	T4a	N1	M0	Stage IVA	Oral Tongue
TCGA-D6-A4Z9-01A-11R-A24Z-07	0	539	0	539	59	MALE	G2	T2	N2	M0	Stage IVA	Oral Tongue
TCGA-UF-A7JS-01A-11R-A34R-07	1	680	1	680	59	MALE	G2	T3	N2b	M0	Stage IVA	Oral Tongue
TCGA-BA-A4IF-01A-11R-A266-07	0	895	0	895	59	MALE	G2	T4	N0	M0	Not Available	Oropharynx
TCGA-BA-A6DL-01A-21R-A30B-07	0	623	0	623	59	MALE	G2	T3	N0	M0	Not Available	Oropharynx
TCGA-CR-6467-01A-11R-1873-07	0	1777	0	1777	59	MALE	G3	T2	N2b	M0	Stage III	Tonsil
TCGA-HD-8314-01A-11R-2403-07	0	670	0	670	58	MALE	G4	T1	N1	M0	Stage III	Base of tongue
TCGA-BA-5556-01A-01R-1514-07	0	725	0	725	58	FEMALE	G3	T2	N0	M0	Stage II	Floor of mouth
TCGA-WA-A7GZ-01A-11R-A34R-07	1	625	0	625	58	MALE	G2	T2	N0	M0	Not Available	Floor of mouth
TCGA-CN-6020-01A-11R-1686-07	1	205	0	205	58	MALE	G2	T3	N2c	M0	Stage III	Oral Cavity
TCGA-CR-6471-01A-11R-1873-07	1	1202	1	1202	58	MALE	G2	T4a	N0	M0	Stage IVA	Oral Cavity
TCGA-CR-7377-01A-11R-2016-07	1	279	0	279	58	MALE	G3	T4a	N1	M0	Stage IVA	Oral Cavity
TCGA-CR-7380-01A-11R-2016-07	1	606	1	606	58	MALE	G2	T3	N0	M0	Stage IVB	Oral Cavity
TCGA-CV-7253-01A-11R-2016-07	1	361	1	361	58	MALE	G2	T2	N0	M0	Stage IVA	Oral Cavity
TCGA-CN-6996-01A-11R-1915-07	1	530	1	530	58	FEMALE	G2	T3	N2b	M0	Stage IVA	Oral Tongue
TCGA-CQ-A4CH-01A-11R-A266-07	1	379	1	379	58	MALE	G2	T4a	N2c	M0	Stage II	Oral Tongue
TCGA-CV-A6K0-01B-21R-A31N-07	0	606	0	606	58	MALE	G3	T2	N0	M0	Stage I	Oral Tongue
TCGA-UP-A6WW-01A-12R-A34R-07	0	518	0	518	58	MALE	G2	T2	N2c	MX	Not Available	Oral Tongue
TCGA-RS-A6TP-01A-12R-A34R-07	0	516	0	516	58	MALE	G3	T2	N0	M0	Stage II	Tonsil
TCGA-CN-6011-01A-11R-1686-07	0	933	0	933	57	MALE	G3	T4a	N0	M0	Stage IVA	Alveolar Ridge
TCGA-CV-A45O-01A-21R-A24H-07	0	851	0	851	57	MALE	G2	T3	N0	M0	Not Available	Alveolar Ridge
TCGA-CN-A6UY-01A-12R-A34R-07	0	713	0	713	57	MALE	G2	T3	N2a	M0	Stage IVA	Base of tongue
TCGA-CN-A642-01A-12R-A30B-07	1	82	1	82	57	MALE	G3	T3	N2c	M0	Stage IVB	Floor of mouth
TCGA-IQ-A61G-01A-11R-A30B-07	0	360	0	360	57	MALE	G2	T4a	N2c	MX	Stage IVA	Floor of mouth
TCGA-CV-7435-01A-11R-2132-07	1	4680	0	4680	57	FEMALE	G2	T4a	N1	M0	Stage IVA	Oral Cavity
TCGA-CV-6433-01A-11R-1686-07	0	641	0	641	57	MALE	G3	T2	N0	M0	Stage II	Oral Tongue
TCGA-CV-6951-01A-11R-1915-07	1	915	1	915	57	MALE	G2	T4a	N2c	M0	Stage IVA	Oral Tongue
TCGA-DQ-7592-01A-11R-2081-07	0	1143	0	1143	57	MALE	G2	T4a	N2b	M0	Not Available	Oral Tongue
TCGA-BA-A4IH-01A-11R-A266-07	0	622	0	622	57	MALE	G3	T2	N2b	M0	Discrepancy	Tonsil
TCGA-H7-A76A-01A-51R-A34R-07	0	637	0	637	57	MALE	G2	T2	N2b	M0	Not Available	Tonsil
TCGA-BA-5152-01A-02R-1873-07	0	1288	0	1288	56	MALE	G2	T4a	N0	M0	Stage IVA	Alveolar Ridge
TCGA-CN-6013-01A-11R-1686-07	1	727	1	727	56	MALE	G3	T4a	N2b	M0	Stage IVA	Alveolar Ridge
TCGA-CR-6477-01A-11R-1873-07	0	514	0	514	56	FEMALE	G2	T3	N2b	M0	Not Available	Base of tongue
TCGA-CQ-A4C9-01A-11R-A24Z-07	0	707	0	707	56	MALE	G2	TX	NX	MX	Stage III	Floor of mouth
TCGA-CX-A4AQ-01A-11R-A24Z-07	0	1555	0	1555	56	MALE	G3	T1	N2a	M0	Stage IVA	Floor of mouth
TCGA-QK-A8Z9-01B-11R-A39I-07	1	449	1	449	56	MALE	G2	T4a	N2b	M0	Stage IVA	Floor of mouth
TCGA-CN-4728-01A-01R-1436-07	0	1724	0	1724	56	MALE	G2	T2	N2	M0	Stage IVA	Oral Cavity
TCGA-HD-A6I0-01A-11R-A31N-07	0	210	0	210	56	MALE	G1	T3	NX	M0	Stage IVA	Oral Cavity
TCGA-CN-5374-01A-01R-1436-07	1	1732	0	1732	56	FEMALE	G3	T2	N2	M0	Stage IVA	Tonsil
TCGA-HD-A634-01A-11R-A28V-07	1	130	1	130	56	MALE	G3	T3	N1	M0	Stage IVA	Tonsil
TCGA-QK-A6V9-01A-11R-A34R-07	0	833	0	833	56	MALE	G2	T2	N0	M0	Stage II	Tonsil
TCGA-TN-A7HI-01A-11R-A34R-07	0	412	0	412	56	MALE	G3	T1	N0	M0	Stage IVA	Tonsil
TCGA-CN-5364-01A-01R-1436-07	1	493	0	493	55	MALE	G2	T4a	N2c	M0	Stage IVA	Floor of mouth
TCGA-CN-5373-01A-01R-1436-07	0	1584	0	1584	55	FEMALE	G1	T2	N0	M0	Stage I	Floor of mouth
TCGA-MT-A67D-01A-31R-A30B-07	0	56	0	56	55	MALE	G2	T2	N0	M0	Stage II	Floor of mouth
TCGA-P3-A6T7-01A-11R-A34R-07	1	487	0	487	55	MALE	G2	T3	N1	M0	Stage IVA	Floor of mouth
TCGA-D6-6827-01A-11R-1915-07	0	568	0	568	55	FEMALE	G3	T1	N1	M0	Stage I	Lip
TCGA-CV-7254-01A-11R-2016-07	1	1459	1	1459	55	MALE	G3	T2	N0	M0	Stage II	Oral Cavity
TCGA-CV-7429-01A-11R-2132-07	1	107	1	107	55	MALE	G3	T3	N0	M0	Stage IVA	Oral Cavity
TCGA-CN-6017-01A-11R-1686-07	1	853	0	853	55	MALE	G2	T2	N1	M0	Stage IVA	Oral Tongue
TCGA-IQ-A61E-01A-22R-A30B-07	0	1147	0	1147	55	FEMALE	G2	T3	N0	MX	Stage III	Oral Tongue
TCGA-IQ-A6SH-01A-12R-A34R-07	0	471	0	471	55	MALE	G1	T2	N1	M1	Stage III	Oral Tongue
TCGA-KU-A6H7-01A-11R-A31N-07	0	586	0	586	55	FEMALE	G2	T2	N2a	M0	Stage IVA	Tonsil
TCGA-KU-A6H7-06A-21R-A31N-07	0	586	0	586	55	FEMALE	G2	T2	N2a	M0	Stage IVA	Tonsil
TCGA-F7-A61V-01A-11R-A28V-07	0	759	0	759	54	MALE	G1	TX	NX	MX	Stage II	Base of tongue
TCGA-H7-8501-01A-11R-2403-07	0	461	0	461	54	MALE	GX	T4a	N2a	M0	Stage IVA	Buccal Mucosa
TCGA-P3-A6T4-01A-11R-A34R-07	1	62	1	62	54	MALE	G2	T4	N1	M0	Stage IVA	Floor of mouth
TCGA-P3-A6T8-01A-11R-A34R-07	0	400	0	400	54	MALE	G3	T4a	N0	M0	Stage IVA	Floor of mouth
TCGA-UF-A719-01A-12R-A34R-07	0	1663	0	1663	54	MALE	G1	T3	N0	M0	Stage II	Floor of mouth
TCGA-CR-7368-01A-11R-2132-07	0	1245	0	1245	54	MALE	G2	T4a	N0	M0	Stage IVA	Oral Cavity
TCGA-CV-7091-01A-11R-2016-07	0	3381	0	3381	54	MALE	G3	T1	N0	M0	Stage I	Oral Cavity
TCGA-IQ-A61J-01A-11R-A30B-07	0	1021	0	1021	54	MALE	G1	T2	N2b	M0	Stage IVA	Oral Tongue
TCGA-P3-A5Q5-01A-11R-A28V-07	0	910	0	910	54	MALE	G3	TX	N2	M0	Stage IVA	Tonsil
TCGA-P3-A6T6-01A-11R-A34R-07	1	395	1	395	53	MALE	G3	T4	N0	M0	Stage IVA	Alveolar Ridge
TCGA-CX-7086-01A-11R-2081-07	0	573	0	573	53	MALE	G2	T4a	N2c	M0	Stage III	Floor of mouth
TCGA-KU-A66T-01A-11R-A30B-07	0	552	0	552	53	FEMALE	G2	T4	N0	M0	Stage IVA	Floor of mouth
TCGA-CV-7097-01A-11R-2016-07	1	385	1	385	53	MALE	G3	T3	N0	M0	Stage II	Oral Cavity
TCGA-CV-7183-01A-11R-2016-07	0	3981	0	3981	53	MALE	G1	T2	N0	M0	Stage II	Oral Cavity
TCGA-CV-A6JN-01A-11R-A31N-07	0	906	0	906	53	MALE	G1	T2	N0	M0	Not Available	Oral Cavity
TCGA-CN-6998-01A-23R-2016-07	1	357	1	357	53	MALE	G2	T4a	N1	M0	Stage IVA	Oral Tongue
TCGA-CV-6933-01A-11R-1915-07	1	2741	0	2741	53	MALE	G2	T4a	N0	M0	Stage III	Oral Tongue
TCGA-T2-A6WZ-01A-21R-A34R-07	1	484	1	484	53	MALE	G2	T3	N2b	M0	Not Available	Oral Tongue
TCGA-CR-5248-01A-01R-2016-07	0	1663	0	1663	53	MALE	G3	T4a	N2c	M0	Not Available	Tonsil
TCGA-CR-6480-01A-11R-1873-07	0	362	0	362	53	MALE	G2	T2	N2a	M0	Not Available	Tonsil
TCGA-CR-7404-01A-11R-2132-07	0	1472	0	1472	53	MALE	G2	T3	N2b	M0	Not Available	Tonsil
TCGA-MZ-A5BI-01A-31R-A34R-07	1	217	0	217	53	MALE	Not Available	T2	N2b	M0	Not Available	Tonsil
TCGA-CQ-6218-01A-11R-1915-07	0	1253	0	1253	52	FEMALE	G2	T3	N0	M0	Stage IVA	Floor of mouth
TCGA-HD-7832-01A-11R-2132-07	0	836	0	836	52	MALE	G2	T4a	N2	M0	Stage IVA	Floor of mouth
TCGA-QK-A6II-01A-11R-A31N-07	1	284	1	284	52	MALE	G2	T3	N0	M0	Stage IVA	Floor of mouth
TCGA-CR-7367-01A-11R-2016-07	0	1440	0	1440	52	MALE	G1	T4a	N3	M0	Stage IVA	Oral Cavity
TCGA-BB-4224-01A-01R-1436-07	0	278	0	278	52	MALE	G2	T3	N0	M0	Stage IVA	Oral Tongue
TCGA-CQ-6224-01A-11R-1915-07	0	1721	0	1721	52	MALE	G3	T2	N0	M0	Stage IVA	Oral Tongue
TCGA-D6-8569-01A-11R-2403-07	0	770	0	770	52	MALE	G2	T2	N0	M0	Stage II	Oral Tongue
TCGA-DQ-5625-01A-01R-1873-07	1	1133	0	1133	52	FEMALE	G2	T2	N0	M0	Not Available	Oral Tongue
TCGA-DQ-5631-01A-01R-1873-07	1	548	1	548	52	MALE	G3	T3	N2b	M0	Not Available	Oral Tongue
TCGA-BB-A6UM-01A-12R-A34R-07	0	393	0	393	52	MALE	GX	T2	N2b	MX	Stage III	Tonsil
TCGA-MT-A51W-01A-21R-A266-07	0	437	0	437	52	FEMALE	G2	T1	NX	M0	Stage I	Tonsil
TCGA-MZ-A7D7-01A-21R-A34R-07	0	547	0	547	51	MALE	Not Available	T3	N2b	M0	Stage IVA	Base of tongue
TCGA-CQ-7072-01A-21R-A30B-07	0	2359	0	2359	51	MALE	G3	T4a	N0	M0	Stage II	Floor of mouth
TCGA-CN-5366-01A-01R-1436-07	1	360	1	360	51	MALE	G2	T4a	N2c	M0	Stage IVA	Hypopharynx
TCGA-CV-6941-01A-11R-1915-07	1	342	0	342	51	MALE	G2	T3	N0	M0	Stage III	Oral Tongue
TCGA-F7-A61W-01A-11R-A28V-07	0	14	0	14	51	MALE	G2	TX	NX	MX	Stage IVA	Oral Tongue
TCGA-HD-8634-01A-11R-2403-07	1	385	0	385	51	FEMALE	G2	T1	NX	M0	Stage I	Oral Tongue
TCGA-BA-5153-01A-01R-1436-07	1	1762	1	1762	51	MALE	G2	T2	N1	M0	Not Available	Tonsil
TCGA-CR-5243-01A-01R-1514-07	0	2562	0	2562	51	MALE	G3	T3	N2b	M0	Not Available	Tonsil
TCGA-UF-A71B-01A-12R-A34R-07	0	1506	0	1506	50	MALE	G2	T4a	N1	M0	Stage IVA	Alveolar Ridge
TCGA-BB-4228-01A-01R-1436-07	0	559	0	559	50	MALE	GX	T2	N0	M0	Stage III	Base of tongue
TCGA-H7-8502-01A-11R-2403-07	0	458	0	458	50	MALE	G2	T4a	N2b	M0	Stage IVA	Oral Cavity
TCGA-CQ-6219-01A-11R-1915-07	1	479	1	479	50	FEMALE	G2	T3	N2b	M0	Stage IVA	Oral Tongue
TCGA-CV-5976-01A-11R-1686-07	0	1478	0	1478	50	MALE	G2	T3	N1	M0	Stage IVA	Oral Tongue
TCGA-CV-6003-01A-11R-1686-07	0	1665	0	1665	50	FEMALE	G2	T2	N0	M0	Stage III	Oral Tongue
TCGA-D6-6823-01A-11R-1915-07	0	701	0	701	50	MALE	G2	T3	N1	M0	Stage II	Oral Tongue
TCGA-BA-A8YP-01A-11R-A39I-07	0	499	0	499	50	MALE	G2	T4	N3	M0	Stage IVB	Oropharynx
TCGA-CR-6487-01A-11R-1873-07	0	234	0	234	50	MALE	G3	T2	N0	M0	Stage I	Tonsil
TCGA-P3-A6SW-01A-11R-A34R-07	0	1120	0	1120	50	MALE	G3	T4	N2b	M0	Stage IVB	Tonsil
TCGA-P3-A5QF-01A-11R-A28V-07	1	330	1	330	49	MALE	G2	T4	N2b	M0	Stage IVA	Alveolar Ridge
TCGA-CV-7406-01A-11R-2081-07	1	1748	0	1748	49	MALE	GX	T2	N0	M0	Stage II	Base of tongue
TCGA-P3-A5QE-01A-11R-A28V-07	0	1559	0	1559	49	MALE	G2	T1	N1	M0	Stage III	Base of tongue
TCGA-CV-6960-01A-41R-2016-07	1	862	0	862	49	MALE	G3	T3	N0	M0	Stage III	Oral Cavity
TCGA-P3-A6T3-01A-11R-A34R-07	1	577	1	577	49	MALE	G2	T4	N1	M0	Stage IVA	Oral Cavity
TCGA-BA-4075-01A-01R-1436-07	1	283	1	283	49	MALE	G2	T4a	N1	M0	Stage III	Oral Tongue
TCGA-BA-A6DG-01A-21R-A30B-07	1	69	1	69	49	MALE	G2	T4a	N2b	M0	Not Available	Oral Tongue
TCGA-CR-7382-01A-11R-2132-07	0	796	0	796	49	MALE	G2	T2	N2c	M0	Stage IVA	Oral Tongue
TCGA-CV-7103-01A-21R-2016-07	1	1591	1	1591	49	MALE	G2	T2	N0	M0	Stage IVA	Oral Tongue
TCGA-IQ-7630-01A-11R-2081-07	0	485	0	485	49	MALE	G3	T3	N0	M0	Stage II	Oropharynx
TCGA-P3-A5Q6-01A-11R-A28V-07	1	480	1	480	49	MALE	G3	T3	N0	M0	Stage IVA	Tonsil
TCGA-T2-A6X0-01A-11R-A34R-07	0	216	0	216	49	MALE	G2	T1	N2a	M0	Not Available	Tonsil
TCGA-CV-A464-01A-11R-A266-07	0	1722	0	1722	48	MALE	G2	T4a	N0	M0	Stage III	Buccal Mucosa
TCGA-F7-8489-01A-31R-2403-07	0	658	0	658	48	MALE	G1	T2	N0	M0	Stage II	Floor of mouth
TCGA-CV-7568-01A-11R-2232-07	1	927	0	927	48	FEMALE	GX	T4a	N0	M0	Stage IVA	Oral Cavity
TCGA-CN-4742-01A-02R-1514-07	1	397	1	397	48	FEMALE	G3	T4a	N1	M0	Stage IVA	Oral Tongue
TCGA-CV-6959-01A-11R-1915-07	1	256	1	256	48	MALE	G2	T3	N1	M0	Stage III	Oral Tongue
TCGA-BB-4223-01A-01R-1436-07	0	3221	0	3221	48	MALE	G3	T3	N2b	M0	Stage IVA	Tonsil
TCGA-CR-5247-01A-01R-2016-07	0	358	0	358	48	MALE	G2	T3	N1	M0	Not Available	Tonsil
TCGA-F7-A620-01A-11R-A28V-07	0	543	0	543	47	MALE	G1	TX	NX	MX	Stage III	Base of tongue
TCGA-BA-6872-01A-11R-1873-07	1	384	1	384	47	MALE	G2	T3	N2c	M0	Not Available	Floor of mouth
TCGA-CV-A45X-01A-21R-A24Z-07	1	198	0	198	47	MALE	G2	T4a	N1	M0	Stage IVA	Floor of mouth
TCGA-CX-7219-01A-11R-2016-07	0	1045	0	1045	47	MALE	G2	T4a	N2c	M0	Stage IVA	Floor of mouth
TCGA-P3-A6T0-01A-12R-A34R-07	0	578	0	578	47	FEMALE	G2	T4	N2b	M0	Stage IVA	Floor of mouth
TCGA-BB-A5HU-01A-11R-A28V-07	0	782	0	782	47	MALE	G2	T4	N2b	M0	Stage IVA	Oral Cavity
TCGA-CV-7428-01A-11R-2132-07	1	1671	1	1671	47	MALE	G2	T4a	N2a	M0	Stage IVA	Oral Cavity
TCGA-CR-6481-01A-11R-1873-07	0	311	0	311	47	MALE	G2	T2	N2a	M0	Not Available	Tonsil
TCGA-CQ-5329-01A-01R-1686-07	0	2143	0	2143	46	FEMALE	G2	T3	N1	M0	Stage II	Oral Tongue
TCGA-CV-A45R-01A-11R-A24H-07	0	5480	0	5480	46	MALE	G1	T3	N1	M0	Stage III	Oral Tongue
TCGA-BA-A4II-01A-11R-A266-07	0	918	0	918	46	MALE	G1	T1	N0	M0	Stage II	Oropharynx
TCGA-BA-4077-01B-01R-1436-07	1	1134	1	1134	45	FEMALE	G2	T4b	N3	M0	Stage IVA	Base of tongue
TCGA-P3-A6T2-01A-11R-A34R-07	0	2298	0	2298	45	MALE	G2	T2	N0	M0	Stage IVA	Buccal Mucosa
TCGA-C9-A480-01A-12R-A24H-07	0	386	0	386	45	FEMALE	G1	T3	N0	M0	Stage III	Oral Tongue
TCGA-CR-7372-01A-11R-2016-07	0	759	0	759	45	MALE	G1	T2	N0	M0	Stage I	Oral Tongue
TCGA-BA-A6DD-01A-12R-A31N-07	1	173	1	173	44	MALE	G2	T4a	N2c	M0	Stage IVA	Floor of mouth
TCGA-D6-A6EO-01A-11R-A31N-07	0	759	0	759	44	MALE	G2	T4a	N0	M0	Stage IVA	Floor of mouth
TCGA-CR-7397-01A-11R-2016-07	0	754	0	754	44	MALE	G2	T3	N2b	M0	Stage IVA	Oral Tongue
TCGA-DQ-5624-01A-01R-1873-07	0	1778	0	1778	43	FEMALE	G2	T4a	N1	M0	Not Available	Oral Tongue
TCGA-IQ-A61O-01A-11R-A30B-07	1	421	0	421	43	MALE	GX	T2	N2b	MX	Stage IVA	Oropharynx
TCGA-UF-A7JC-01A-21R-A34R-07	1	546	1	546	42	MALE	G1	T3	N1	M0	Stage IVA	Floor of mouth
TCGA-CV-A468-01A-11R-A266-07	1	464	0	464	42	MALE	G2	T3	N2b	M0	Stage IVA	Lip
TCGA-CR-7385-01A-11R-2016-07	0	997	0	997	42	MALE	G2	T2	N2b	M0	Not Available	Tonsil
TCGA-HD-A4C1-01A-11R-A24H-07	0	11	0	11	41	FEMALE	G1	T3	N2	M0	Stage IVA	Buccal Mucosa
TCGA-BA-5557-01A-01R-1514-07	0	623	0	623	41	FEMALE	G2	T2	N2	M0	Stage III	Oral Tongue
TCGA-CV-6945-01A-11R-1915-07	1	366	1	366	41	MALE	G2	T4a	N2b	M0	Stage IVA	Oral Tongue
TCGA-KU-A6H8-01A-21R-A34R-07	1	327	1	327	41	MALE	G3	T1	N0	M0	Stage IVA	Oral Tongue
TCGA-P3-A5QA-01A-11R-A28V-07	0	2182	0	2182	41	MALE	G3	T2	N0	M0	Stage I	Oral Tongue
TCGA-CQ-7065-01A-11R-2081-07	0	1628	0	1628	40	MALE	G2	T2	N0	M0	Stage II	Oral Tongue
TCGA-CN-A6V7-01A-12R-A34R-07	0	594	0	594	40	MALE	GX	T2	N2b	M0	Stage IVA	Tonsil
TCGA-CV-7090-01A-11R-2016-07	0	5252	0	5252	39	MALE	G2	T2	N0	M0	Stage II	Oral Cavity
TCGA-CN-5365-01A-01R-1436-07	1	351	1	351	38	MALE	G2	T1	N2	M1	Stage IVB	Tonsil
TCGA-CR-6470-01A-11R-1873-07	0	1521	0	1521	38	MALE	G2	T1	N2c	M0	Stage II	Tonsil
TCGA-CR-7391-01A-11R-2016-07	0	913	0	913	36	FEMALE	G1	T1	N0	M0	Stage I	Oral Tongue
TCGA-H7-A6C4-01A-11R-A30B-07	0	414	0	414	35	FEMALE	G2	T3	N1	M0	Stage IVA	Oral Tongue
TCGA-CR-5249-01A-01R-1514-07	0	1152	0	1152	35	FEMALE	GX	T2	N0	M0	Stage II	Tonsil
TCGA-CV-7180-01A-11R-2016-07	1	327	1	327	34	MALE	G2	T2	N0	M0	Stage II	Oral Tongue
TCGA-CV-7255-01A-11R-2016-07	1	64	1	64	32	FEMALE	G2	T2	N0	M0	Stage IVA	Oral Tongue
TCGA-MT-A51X-01A-11R-A266-07	0	242	0	242	30	MALE	G1	T1	N2b	M0	Stage IVA	Oral Tongue
TCGA-CV-7416-01A-11R-2081-07	1	763	0	763	29	FEMALE	GX	T4a	N0	M0	Stage IVA	Oral Cavity
TCGA-BA-6873-01A-11R-1873-07	0	122	0	122	28	MALE	G2	T2	N2b	M0	Stage IVA	Oral Tongue
TCGA-CR-7393-01A-11R-2016-07	0	993	0	993	26	MALE	G2	T1	N0	M0	Stage III	Oral Tongue
TCGA-CV-5979-01A-11R-1686-07	0	1315	0	1315	26	MALE	G2	T3	N1	M0	Stage IVA	Oral Tongue
TCGA-BA-A6DB-01A-11R-A30B-07	0	216	0	216	24	FEMALE	G1	T2	N0	M0	Stage I	Oral Tongue
TCGA-CV-A465-01A-11R-A266-07	1	215	0	215	24	MALE	G1	T2	N0	M0	Stage III	Oral Tongue
TCGA-CN-4737-01A-01R-1436-07	0	625	0	625	19	MALE	G2	T2	N0	M0	Stage IVA	Oral Tongue
