# Supplementary material for: Single-cell RNA sequencing and traditional RNA sequencing reveals the role of cancer-associated fibroblasts in oral squamous cell carcinoma cohort
Source: Front Oncol. 2023 May 10;13:1195520. doi: 10.3389/fonc.2023.1195520 (PMC10206127; doi:10.3389/fonc.2023.1195520)
Supplement: Supplementary file 8 [file DataSheet_8.zip]

Archive with 17 entries (17 files):
- ACTN2 1.pdf
- ACTN2.pdf
- AQP1 1.pdf
- AQP1.pdf
- GSVAcor.pdf
- Hallmark.gmt
- Hallmark.pdf
- IL10 1.pdf
- IL10.pdf
- KEGG.gmt
- PLAU 1.pdf
- PLAU.pdf
- risk.TCGA.txt
- SLC2A3 1.pdf
- SLC2A3.pdf
- TIMP4 1.pdf
- TIMP4.pdf
