# Supplementary material for: Single-cell RNA sequencing and traditional RNA sequencing reveals the role of cancer-associated fibroblasts in oral squamous cell carcinoma cohort
Source: Front Oncol. 2023 May 10;13:1195520. doi: 10.3389/fonc.2023.1195520 (PMC10206127; doi:10.3389/fonc.2023.1195520)
Supplement: Supplementary file 9 [file DataSheet_9.zip › 1.xls]

## Sheet: Results
Block Type	96well
Chemistry	SYBR_GREEN
Experiment File Name	D:\Applied Biosystems\StepOne Software v2.3\experiments\WYA\20220718WYA.eds
Experiment Run End Time	2023-04-20 20:37:17 PM PDT
Instrument Type	steponeplus
Passive Reference
Well	Sample Name	Target Name	Task	Reporter	Quencher	RQ	RQ Min	RQ Max	Cт	Cт Mean	Cт SD	ΔCт	ΔCт Mean	ΔCт SE	HK Control ΔCт Mean	HK Control ΔCт SE	ΔΔCт	Automatic Ct Threshold	Ct Threshold	Automatic Baseline	Baseline Start	Baseline End	Efficiency	Tm1	Tm2	Tm3	Comments	HIGHSD	MTP
A1	HOEC	SREBF2	UNKNOWN	SYBR	None	1	0.662185	1.51015	26.1469	25.8799	0.316955		9.70075	0.214193			0	TRUE	7366.52	TRUE	3	11	1	89.7631				N	N
A2	HOEC	SREBF2	UNKNOWN	SYBR	None	1	0.662185	1.51015	25.9633	25.8799	0.316955		9.70075	0.214193			0	TRUE	7366.52	TRUE	3	13	1	89.7631				N	N
A3	HOEC	SREBF2	UNKNOWN	SYBR	None	1	0.662185	1.51015	25.5296	25.8799	0.316955		9.70075	0.214193			0	TRUE	7366.52	TRUE	1	2	1	89.7685				N	N
A4	SCC-4	SREBF2	UNKNOWN	SYBR	None	1.16236	0.869516	1.55382	28.4519	28.3488	0.0904934		9.4837	0.150829			-0.217052	TRUE	7366.52	TRUE	3	17	1	89.6161				N	N
A5	SCC-4	SREBF2	UNKNOWN	SYBR	None	1.16236	0.869516	1.55382	28.2823	28.3488	0.0904934		9.4837	0.150829			-0.217052	TRUE	7366.52	TRUE	3	17	1	89.4694				N	N
A6	SCC-4	SREBF2	UNKNOWN	SYBR	None	1.16236	0.869516	1.55382	28.3124	28.3488	0.0904934		9.4837	0.150829			-0.217052	TRUE	7366.52	TRUE	3	18	1	89.3204				N	N
B1	HOEC	ACAT1	UNKNOWN	SYBR	None	1	0.794114	1.25927	24.4946	24.4306	0.0766285		8.25139	0.119787			0	TRUE	8724.97	TRUE	3	13	1	82.7576				N	N
B2	HOEC	ACAT1	UNKNOWN	SYBR	None	1	0.794114	1.25927	24.4515	24.4306	0.0766285		8.25139	0.119787			0	TRUE	8724.97	TRUE	1	2	1	82.7576				N	N
B3	HOEC	ACAT1	UNKNOWN	SYBR	None	1	0.794114	1.25927	24.3457	24.4306	0.0766285		8.25139	0.119787			0	TRUE	8724.97	TRUE	3	13	1	82.9127				N	N
B4	SCC-4	HMGCR	UNKNOWN	SYBR	None	4.20127	2.91707	6.05083	25.8615	25.8767	0.138649		8.0943	0.189562			-2.07083	TRUE	8868.77	TRUE	3	16	1	81.8694				N	N
B5	SCC-4	HMGCR	UNKNOWN	SYBR	None	4.20127	2.91707	6.05083	26.0224	25.8767	0.138649		8.0943	0.189562			-2.07083	TRUE	8868.77	TRUE	3	14	1	81.7271				N	N
B6	SCC-4	HMGCR	UNKNOWN	SYBR	None	4.20127	2.91707	6.05083	25.7463	25.8767	0.138649		8.0943	0.189562			-2.07083	TRUE	8868.77	TRUE	3	16	1	81.7271				N	N
Analysis Type	Singleplex
Endogenous Control	B-actin
RQ Min/Max Confidence Level	95.0
Reference Sample	HK-2
